# Supplementary material for: Loss of PDE4D7 expression promotes androgen independence, neuroendocrine differentiation and alterations in DNA repair: implications for therapeutic strategies
Source: Br J Cancer. 2023 Sep 22;129(9):1462–76. doi: 10.1038/s41416-023-02417-5 (PMC10628190; doi:10.1038/s41416-023-02417-5)
Supplement: Supplementary file 2 — Supplementary Table 8 [file 41416_2023_2417_MOESM2_ESM.xlsx]

## Sheet: DESeq2_result
ENSEMBL_ID	Gene.type	Base mean	log2(FC) PDE4D7KD(P1&w5.2&w6.3) vs LNCaP_wt_SC2	StdErr	Wald-Stats	P-value	P-adj
ENSG00000000003	protein_coding	520.985	3.53264	0.0917943	38.4842	0	0
ENSG00000008283	protein_coding	1084.15	-5.58031	0.0747198	-74.6832	0	0
ENSG00000008441	protein_coding	5900.08	-5.5747	0.0869002	-64.1506	0	0
ENSG00000026025	protein_coding	2810.87	10.5766	0.244279	43.2974	0	0
ENSG00000049239	protein_coding	742.299	-1.6493	0.0384262	-42.9211	0	0
ENSG00000054598	protein_coding	1247.34	10.3537	0.268281	38.5927	0	0
ENSG00000058262	protein_coding	3915.78	-1.49373	0.0348866	-42.8168	0	0
ENSG00000065526	protein_coding	3024.76	2.36523	0.0586007	40.3619	0	0
ENSG00000072310	protein_coding	2256.05	-3.97722	0.0719576	-55.2717	0	0
ENSG00000075340	protein_coding	345.847	6.53618	0.154112	42.4118	0	0
ENSG00000079819	protein_coding	763.894	3.852	0.0858353	44.8766	0	0
ENSG00000080493	protein_coding	947.1	-4.32127	0.0896104	-48.2229	0	0
ENSG00000080709	protein_coding	856.833	-5.88124	0.120031	-48.9975	0	0
ENSG00000081923	protein_coding	408.012	-4.74085	0.0998108	-47.4983	0	0
ENSG00000082397	protein_coding	273.757	6.76846	0.172941	39.1373	0	0
ENSG00000082497	protein_coding	218.987	5.3838	0.123035	43.7585	0	0
ENSG00000083520	protein_coding	1363.69	3.00372	0.0722568	41.57	0	0
ENSG00000083535	protein_coding	194.713	3.70976	0.0856701	43.3029	0	0
ENSG00000091656	protein_coding	376.809	3.39125	0.072206	46.9664	0	0
ENSG00000093144	protein_coding	168.139	5.04418	0.132694	38.0137	0	0
ENSG00000097033	protein_coding	736.443	2.88074	0.062636	45.9917	0	0
ENSG00000099250	protein_coding	1467.84	-3.32644	0.0637363	-52.1907	0	0
ENSG00000099954	protein_coding	454.279	5.28057	0.0923289	57.193	0	0
ENSG00000100154	protein_coding	438.903	4.00036	0.10021	39.9197	0	0
ENSG00000100504	protein_coding	1015.87	6.27127	0.0952828	65.8175	0	0
ENSG00000100889	protein_coding	876.904	-2.47367	0.0635124	-38.9478	0	0
ENSG00000101384	protein_coding	372.428	-3.16246	0.0822827	-38.4341	0	0
ENSG00000101752	protein_coding	1759.29	2.29333	0.0479009	47.8765	0	0
ENSG00000102547	protein_coding	565.161	-4.70547	0.0809993	-58.0928	0	0
ENSG00000102870	protein_coding	406.631	3.17085	0.0550065	57.645	0	0
ENSG00000104067	protein_coding	3165.73	-2.10193	0.0466234	-45.0831	0	0
ENSG00000104154	protein_coding	3215.47	-4.74181	0.0584829	-81.0803	0	0
ENSG00000104413	protein_coding	339.16	-6.26933	0.161212	-38.8888	0	0
ENSG00000104763	protein_coding	1236.26	-1.78901	0.0456152	-39.2195	0	0
ENSG00000104823	protein_coding	1266.65	-3.43171	0.0888279	-38.6333	0	0
ENSG00000104853	protein_coding	385.744	4.05573	0.0882985	45.932	0	0
ENSG00000105810	protein_coding	1662.16	6.44616	0.171126	37.6692	0	0
ENSG00000105976	protein_coding	578.222	7.8522	0.174211	45.0729	0	0
ENSG00000107731	protein_coding	248.578	4.94388	0.105612	46.8116	0	0
ENSG00000108828	protein_coding	1071.14	1.48945	0.0360244	41.3455	0	0
ENSG00000110395	protein_coding	993.263	2.05521	0.0515796	39.8454	0	0
ENSG00000111057	protein_coding	964.966	-3.16628	0.0694734	-45.5754	0	0
ENSG00000111684	protein_coding	742.302	-2.27811	0.0556124	-40.964	0	0
ENSG00000111962	protein_coding	150.527	4.91338	0.130802	37.5636	0	0
ENSG00000112144	protein_coding	1022.39	-2.31804	0.0529237	-43.7997	0	0
ENSG00000112290	protein_coding	432.629	2.80474	0.070809	39.6099	0	0
ENSG00000113580	protein_coding	285.758	7.03369	0.184706	38.0805	0	0
ENSG00000114739	protein_coding	855.815	4.57885	0.0717228	63.8409	0	0
ENSG00000115183	protein_coding	1494.6	-2.48085	0.0594552	-41.7264	0	0
ENSG00000115306	protein_coding	1483.88	8.70351	0.155996	55.7932	0	0
ENSG00000115355	protein_coding	707.585	2.90949	0.054127	53.753	0	0
ENSG00000115616	protein_coding	379.983	-5.85562	0.128915	-45.4224	0	0
ENSG00000116127	protein_coding	747.711	2.12511	0.0458873	46.3116	0	0
ENSG00000116729	protein_coding	601.88	3.64837	0.0823206	44.319	0	0
ENSG00000116977	protein_coding	565.368	-5.99524	0.156372	-38.3397	0	0
ENSG00000120868	protein_coding	313.404	2.63478	0.068382	38.5303	0	0
ENSG00000120899	protein_coding	365.782	-4.3767	0.107516	-40.7075	0	0
ENSG00000122786	protein_coding	3098.75	-2.55685	0.0654151	-39.0866	0	0
ENSG00000122912	protein_coding	434.837	-2.24603	0.0597609	-37.5836	0	0
ENSG00000125257	protein_coding	2826.64	-3.32003	0.0773016	-42.9491	0	0
ENSG00000125637	protein_coding	550.466	-5.53399	0.0999938	-55.3433	0	0
ENSG00000126261	protein_coding	1173.08	1.29012	0.0314347	41.0413	0	0
ENSG00000128833	protein_coding	856.326	-2.00507	0.0382557	-52.4122	0	0
ENSG00000128918	protein_coding	210.926	5.76155	0.152818	37.7021	0	0
ENSG00000129514	protein_coding	3436.99	-5.1325	0.0659971	-77.7687	0	0
ENSG00000129680	protein_coding	370.077	4.08598	0.0899869	45.4063	0	0
ENSG00000130449	protein_coding	376.904	2.68673	0.0557506	48.1919	0	0
ENSG00000131016	protein_coding	521.789	5.99676	0.114001	52.6026	0	0
ENSG00000133313	protein_coding	1545.43	-4.0765	0.0541718	-75.2513	0	0
ENSG00000133639	protein_coding	1344.66	-2.88428	0.0761959	-37.8535	0	0
ENSG00000133872	protein_coding	1031.86	-1.93821	0.0386421	-50.1581	0	0
ENSG00000134324	protein_coding	569.358	-1.89102	0.0454423	-41.6136	0	0
ENSG00000134824	protein_coding	3928.99	-5.51913	0.0615558	-89.6607	0	0
ENSG00000134874	protein_coding	460.334	7.96371	0.209139	38.0785	0	0
ENSG00000135111	protein_coding	2490.74	-2.74053	0.048591	-56.3999	0	0
ENSG00000135334	protein_coding	465.007	2.31798	0.0546175	42.4403	0	0
ENSG00000135341	protein_coding	329.413	1.88825	0.04683	40.3214	0	0
ENSG00000136010	protein_coding	386.217	6.53277	0.158207	41.2924	0	0
ENSG00000136193	protein_coding	572.453	7.80033	0.168628	46.2576	0	0
ENSG00000137460	protein_coding	298.196	-3.90617	0.0897566	-43.5196	0	0
ENSG00000138336	protein_coding	639.075	3.83806	0.0790486	48.5531	0	0
ENSG00000138696	protein_coding	626.708	-3.35152	0.0815055	-41.1202	0	0
ENSG00000138771	protein_coding	1298.34	-2.97861	0.0451825	-65.9239	0	0
ENSG00000139220	protein_coding	596.456	-5.76093	0.103704	-55.5515	0	0
ENSG00000139746	protein_coding	1279.77	2.09408	0.0472272	44.3405	0	0
ENSG00000139865	protein_coding	348.975	-5.29613	0.116447	-45.4808	0	0
ENSG00000140526	protein_coding	8853.77	-4.49723	0.077211	-58.246	0	0
ENSG00000142875	protein_coding	3859.3	-4.40883	0.0788014	-55.9486	0	0
ENSG00000143158	protein_coding	934.501	-3.3995	0.0445335	-76.3358	0	0
ENSG00000143322	protein_coding	876.674	2.02799	0.0462859	43.8143	0	0
ENSG00000143674	protein_coding	608.401	3.20093	0.0812531	39.3946	0	0
ENSG00000144339	protein_coding	198.046	-4.15973	0.10599	-39.2466	0	0
ENSG00000145730	protein_coding	234.62	4.5791	0.106657	42.9329	0	0
ENSG00000145743	protein_coding	1473.76	-4.51199	0.0753017	-59.9189	0	0
ENSG00000146373	protein_coding	329.282	5.52375	0.125799	43.9094	0	0
ENSG00000146676	protein_coding	1242.22	-1.55619	0.0355221	-43.8092	0	0
ENSG00000146950	protein_coding	338.871	-4.07552	0.0979663	-41.6013	0	0
ENSG00000147050	protein_coding	1709.77	-2.00865	0.0525638	-38.2135	0	0
ENSG00000147454	protein_coding	1017.85	-2.08645	0.0524636	-39.7694	0	0
ENSG00000147535	protein_coding	436.504	-3.12805	0.0775359	-40.3432	0	0
ENSG00000149150	protein_coding	694.381	-2.81206	0.0583103	-48.2258	0	0
ENSG00000149218	protein_coding	2239.51	-3.94923	0.0835507	-47.2674	0	0
ENSG00000151726	protein_coding	1560.84	-4.23575	0.092	-46.0408	0	0
ENSG00000152192	protein_coding	480.055	6.49337	0.169345	38.344	0	0
ENSG00000152193	protein_coding	350.222	2.32837	0.0513334	45.3579	0	0
ENSG00000152952	protein_coding	289.971	6.06097	0.135075	44.8713	0	0
ENSG00000154305	protein_coding	1376.11	-1.24442	0.0316454	-39.3238	0	0
ENSG00000155066	protein_coding	471.286	-7.20225	0.179394	-40.1476	0	0
ENSG00000157214	protein_coding	7102.89	-5.40228	0.0878579	-61.4889	0	0
ENSG00000157827	protein_coding	269.787	6.68475	0.176429	37.8893	0	0
ENSG00000158715	protein_coding	1207.04	-4.69705	0.106746	-44.0021	0	0
ENSG00000158966	protein_coding	384.437	6.84479	0.152286	44.9469	0	0
ENSG00000159176	protein_coding	785.741	-7.2531	0.141334	-51.3188	0	0
ENSG00000159184	protein_coding	1959.39	-5.17053	0.105192	-49.1531	0	0
ENSG00000159674	protein_coding	3693.85	-10.6942	0.232681	-45.9607	0	0
ENSG00000160049	protein_coding	1607.24	1.66452	0.0386685	43.0459	0	0
ENSG00000160685	protein_coding	885.894	-3.08354	0.0806068	-38.2541	0	0
ENSG00000162434	protein_coding	759.195	4.87841	0.107416	45.4161	0	0
ENSG00000162738	protein_coding	238.09	5.37707	0.141598	37.9741	0	0
ENSG00000163412	protein_coding	382.359	3.9742	0.081577	48.7171	0	0
ENSG00000163659	protein_coding	368.869	2.42582	0.0553217	43.8493	0	0
ENSG00000163694	protein_coding	918.759	-4.436	0.0713685	-62.1563	0	0
ENSG00000163814	protein_coding	704.901	-7.91758	0.185193	-42.7532	0	0
ENSG00000163946	protein_coding	1117.62	2.67611	0.0525578	50.9175	0	0
ENSG00000164045	protein_coding	892.35	1.9037	0.0447124	42.5764	0	0
ENSG00000164080	protein_coding	978.036	1.42286	0.0359751	39.5512	0	0
ENSG00000164116	protein_coding	691.822	-4.22582	0.0807831	-52.3108	0	0
ENSG00000164292	protein_coding	756.935	4.28267	0.0763844	56.0673	0	0
ENSG00000164300	protein_coding	2638.14	-4.37787	0.0550293	-79.5553	0	0
ENSG00000164647	protein_coding	1037.63	-5.4467	0.140786	-38.6877	0	0
ENSG00000164778	protein_coding	220.928	3.50758	0.0873484	40.1562	0	0
ENSG00000166025	protein_coding	530.88	5.35326	0.126839	42.2052	0	0
ENSG00000166348	protein_coding	1467.22	-2.59396	0.0533262	-48.6433	0	0
ENSG00000166801	protein_coding	972.052	-8.94748	0.22663	-39.4806	0	0
ENSG00000167034	protein_coding	4527.88	-8.26481	0.100451	-82.277	0	0
ENSG00000167642	protein_coding	509.687	-3.54064	0.0862679	-41.0424	0	0
ENSG00000169083	protein_coding	2265.96	-10.2625	0.261006	-39.3191	0	0
ENSG00000169635	protein_coding	326.988	4.07973	0.0754203	54.0933	0	0
ENSG00000170689	protein_coding	778.949	5.35534	0.121602	44.0399	0	0
ENSG00000171302	protein_coding	1430.87	-1.92085	0.0419352	-45.8053	0	0
ENSG00000171492	protein_coding	745.175	-1.5751	0.0414485	-38.0015	0	0
ENSG00000171612	protein_coding	448.59	-2.82337	0.0525251	-53.7528	0	0
ENSG00000171940	protein_coding	1989.64	-2.80883	0.0336178	-83.5517	0	0
ENSG00000173517	protein_coding	452.96	7.96484	0.210867	37.7718	0	0
ENSG00000176834	protein_coding	430.598	-2.17	0.0518499	-41.8517	0	0
ENSG00000176871	protein_coding	1871.74	-2.22001	0.0554031	-40.0702	0	0
ENSG00000177565	protein_coding	3827.4	-2.42644	0.0508565	-47.7115	0	0
ENSG00000177694	protein_coding	578.9	-7.70587	0.194185	-39.6832	0	0
ENSG00000177707	protein_coding	228.104	5.8524	0.143927	40.6622	0	0
ENSG00000181852	protein_coding	921.781	-1.58972	0.0361629	-43.9601	0	0
ENSG00000182534	protein_coding	305.722	6.04587	0.158056	38.2515	0	0
ENSG00000182795	protein_coding	1386.01	-8.21504	0.150591	-54.5518	0	0
ENSG00000182985	protein_coding	465.814	3.99768	0.0973918	41.0473	0	0
ENSG00000184012	protein_coding	3271.04	-9.41593	0.150798	-62.4408	0	0
ENSG00000184083	protein_coding	503.599	-2.87846	0.0640747	-44.9234	0	0
ENSG00000184304	protein_coding	1201.24	-4.01147	0.0719826	-55.7283	0	0
ENSG00000185442	protein_coding	350.541	-3.65194	0.0833319	-43.824	0	0
ENSG00000186063	protein_coding	2192.67	-2.78619	0.0437854	-63.6328	0	0
ENSG00000186350	protein_coding	758.165	-2.49128	0.056571	-44.0381	0	0
ENSG00000186814	protein_coding	399.667	2.60583	0.0685295	38.025	0	0
ENSG00000187240	protein_coding	740.896	2.41815	0.0601797	40.1821	0	0
ENSG00000189143	protein_coding	814.951	-6.74551	0.144304	-46.745	0	0
ENSG00000189221	protein_coding	1777.26	-7.80053	0.112821	-69.1404	0	0
ENSG00000196352	protein_coding	385.693	6.99936	0.164211	42.6242	0	0
ENSG00000196549	protein_coding	3210.15	-5.7843	0.0549057	-105.35	0	0
ENSG00000197712	protein_coding	263.324	-2.63086	0.0623575	-42.19	0	0
ENSG00000197930	protein_coding	1205.95	2.13098	0.0478891	44.4982	0	0
ENSG00000197971	protein_coding	343.065	-4.10606	0.0833655	-49.2537	0	0
ENSG00000198648	protein_coding	1424.81	-2.86228	0.0653177	-43.8209	0	0
ENSG00000198879	protein_coding	204.94	4.44052	0.111009	40.0015	0	0
ENSG00000205336	protein_coding	459.311	-6.71208	0.157245	-42.6855	0	0
ENSG00000213965	protein_coding	765.162	-1.87348	0.0467138	-40.1054	0	0
ENSG00000261115	protein_coding	354.897	6.15158	0.1264	48.6675	0	0
ENSG00000263465	protein_coding	656.51	-2.44512	0.0558671	-43.7668	0	0
ENSG00000079739	protein_coding	346.977	1.91962	0.0513143	37.409	2.78477e-306	4.16526e-304
ENSG00000117595	protein_coding	298.464	-5.37807	0.14382	-37.3944	4.81432e-306	7.1607e-304
ENSG00000121644	protein_coding	882.767	1.70718	0.0456877	37.3664	1.3758e-305	2.03496e-303
ENSG00000134769	protein_coding	452.432	3.10634	0.0831836	37.3432	3.26639e-305	4.80467e-303
ENSG00000130529	protein_coding	456.419	-2.90136	0.0776968	-37.3421	3.41162e-305	4.99071e-303
ENSG00000205808	protein_coding	268.924	-2.5023	0.067084	-37.301	1.58082e-304	2.29987e-302
ENSG00000166086	protein_coding	324.282	5.6849	0.152679	37.2343	1.90138e-303	2.75122e-301
ENSG00000198189	protein_coding	191.356	3.15029	0.0847095	37.1894	1.01333e-302	1.45832e-300
ENSG00000130669	protein_coding	1444.8	-2.38478	0.0641429	-37.1792	1.48199e-302	2.12132e-300
ENSG00000140575	protein_coding	2106.12	1.85589	0.0500403	37.0879	4.40882e-301	6.27703e-299
ENSG00000049246	protein_coding	225.927	-3.0302	0.0818017	-37.0433	2.3048e-300	3.26399e-298
ENSG00000177842	protein_coding	206.095	2.22228	0.0600808	36.9881	1.77622e-299	2.50211e-297
ENSG00000196911	protein_coding	293.582	2.15556	0.0582883	36.9811	2.30465e-299	3.22942e-297
ENSG00000079841	protein_coding	198.864	-3.86735	0.104786	-36.9071	3.55403e-298	4.95405e-296
ENSG00000112183	protein_coding	241.007	-5.01687	0.136112	-36.8584	2.14639e-297	2.97633e-295
ENSG00000164683	protein_coding	403.123	5.72893	0.15556	36.8278	6.62622e-297	9.14075e-295
ENSG00000106772	protein_coding	1393.01	-5.31323	0.144341	-36.8102	1.26961e-296	1.74237e-294
ENSG00000162607	protein_coding	987.962	1.28194	0.0348269	36.809	1.32493e-296	1.80897e-294
ENSG00000119383	protein_coding	1125.54	-2.31712	0.0630406	-36.7559	9.34518e-296	1.26942e-293
ENSG00000169855	protein_coding	982.572	3.75701	0.102233	36.7496	1.17893e-295	1.59329e-293
ENSG00000067113	protein_coding	1163.97	-4.49541	0.122328	-36.7489	1.21173e-295	1.62935e-293
ENSG00000166167	protein_coding	412.187	2.05222	0.0559185	36.7002	7.25557e-295	9.70715e-293
ENSG00000213593	protein_coding	667.719	-1.46261	0.0398846	-36.6712	2.10508e-294	2.80228e-292
ENSG00000154277	protein_coding	720.297	8.95239	0.244195	36.6609	3.07217e-294	4.06933e-292
ENSG00000106086	protein_coding	314.872	1.98696	0.0543304	36.5718	8.03106e-293	1.05851e-290
ENSG00000112992	protein_coding	486.251	8.42605	0.230745	36.5167	6.03434e-292	7.91419e-290
ENSG00000152894	protein_coding	326.941	2.63959	0.0722858	36.5161	6.16557e-292	8.04667e-290
ENSG00000106829	protein_coding	954.284	10.0195	0.274396	36.5149	6.43335e-292	8.35519e-290
ENSG00000174607	protein_coding	268.228	6.34738	0.175028	36.2649	5.7965e-288	7.49156e-286
ENSG00000167797	protein_coding	552.665	-2.08308	0.0574613	-36.2519	9.28978e-288	1.19484e-285
ENSG00000112276	protein_coding	214.863	4.45321	0.122985	36.2093	4.34182e-287	5.55753e-285
ENSG00000108639	protein_coding	1626.72	-2.2886	0.0632097	-36.2065	4.80665e-287	6.12307e-285
ENSG00000160606	protein_coding	212.24	-2.79064	0.0770787	-36.2051	5.05302e-287	6.40627e-285
ENSG00000136167	protein_coding	3166.98	-7.47021	0.206489	-36.1773	1.38429e-286	1.7467e-284
ENSG00000163291	protein_coding	559.524	2.18696	0.0604912	36.1534	3.29404e-286	4.13681e-284
ENSG00000179348	protein_coding	1204	-3.17147	0.0879122	-36.0754	5.50659e-285	6.88298e-283
ENSG00000121310	protein_coding	195.176	-5.13179	0.142473	-36.0194	4.15477e-284	5.169e-282
ENSG00000166313	protein_coding	207.917	2.47656	0.0687614	36.0167	4.58995e-284	5.68385e-282
ENSG00000091490	protein_coding	707.783	-2.03088	0.0564464	-35.9789	1.78586e-283	2.20124e-281
ENSG00000049323	protein_coding	228.981	4.92015	0.136806	35.9643	3.02082e-283	3.70628e-281
ENSG00000134250	protein_coding	1891.24	1.74455	0.0486002	35.8959	3.53415e-282	4.3162e-280
ENSG00000198919	protein_coding	527.438	2.90988	0.081116	35.8731	8.01974e-282	9.74966e-280
ENSG00000124486	protein_coding	3792.52	1.97303	0.0550179	35.8615	1.21605e-281	1.47164e-279
ENSG00000136448	protein_coding	1032.52	1.29629	0.0361492	35.8595	1.30733e-281	1.57495e-279
ENSG00000169679	protein_coding	1090.72	1.05743	0.029497	35.8487	1.92383e-281	2.30721e-279
ENSG00000175866	protein_coding	349.78	-2.52092	0.0706549	-35.6794	8.24823e-279	9.84757e-277
ENSG00000204186	protein_coding	697.549	3.76247	0.1055	35.6634	1.4622e-278	1.73793e-276
ENSG00000176014	protein_coding	248.367	6.31406	0.177089	35.6547	1.99454e-278	2.36012e-276
ENSG00000182287	protein_coding	252.699	2.96047	0.0832463	35.5628	5.2634e-277	6.20057e-275
ENSG00000117114	protein_coding	568.29	8.90585	0.250718	35.5214	2.2937e-276	2.6902e-274
ENSG00000176387	protein_coding	155.496	-4.01522	0.113127	-35.4931	6.28022e-276	7.33353e-274
ENSG00000111816	protein_coding	181.456	-3.13776	0.0884172	-35.4881	7.50389e-276	8.72417e-274
ENSG00000125149	protein_coding	463.967	-1.55514	0.0438469	-35.4676	1.55312e-275	1.79783e-273
ENSG00000147231	protein_coding	278.763	7.04067	0.198694	35.4347	4.99117e-275	5.75259e-273
ENSG00000066322	protein_coding	577.409	-2.02728	0.0572184	-35.4307	5.75872e-275	6.60862e-273
ENSG00000141905	protein_coding	3386.71	-2.55063	0.0720594	-35.3962	1.95469e-274	2.23355e-272
ENSG00000154122	protein_coding	1129.33	-2.10166	0.0595029	-35.3203	2.86598e-273	3.26084e-271
ENSG00000100422	protein_coding	279.301	4.21175	0.119443	35.2614	2.29204e-272	2.59673e-270
ENSG00000081760	protein_coding	385.875	-1.93161	0.0548041	-35.2457	3.99057e-272	4.50191e-270
ENSG00000149418	protein_coding	580.639	-8.20119	0.232715	-35.2413	4.67003e-272	5.2462e-270
ENSG00000114742	protein_coding	576.756	2.1275	0.0604039	35.2212	9.46829e-272	1.05917e-269
ENSG00000108001	protein_coding	237.286	5.44246	0.154565	35.2116	1.33098e-271	1.48268e-269
ENSG00000086205	protein_coding	2748.77	-11.4268	0.324697	-35.1922	2.62735e-271	2.91461e-269
ENSG00000107443	protein_coding	172.668	6.07399	0.172694	35.172	5.3572e-271	5.91826e-269
ENSG00000186566	protein_coding	875.811	1.37452	0.0390921	35.161	7.89796e-271	8.68906e-269
ENSG00000181019	protein_coding	1038.59	-5.46201	0.155917	-35.0316	7.44542e-269	8.15748e-267
ENSG00000184349	protein_coding	1564.5	-2.28057	0.0651288	-35.0162	1.27408e-268	1.39021e-266
ENSG00000165434	protein_coding	157.44	4.44779	0.127035	35.0123	1.4606e-268	1.58722e-266
ENSG00000156599	protein_coding	1483.08	-0.965368	0.0276411	-34.925	3.10073e-267	3.35584e-265
ENSG00000138814	protein_coding	4495.16	-3.23537	0.0926686	-34.9133	4.66784e-267	5.03144e-265
ENSG00000119042	protein_coding	342.372	2.38306	0.0682642	34.9093	5.3643e-267	5.75883e-265
ENSG00000147251	protein_coding	246.525	4.20881	0.120565	34.909	5.42531e-267	5.80095e-265
ENSG00000102409	protein_coding	240.743	2.69426	0.0773456	34.834	7.43629e-266	7.91935e-264
ENSG00000163945	protein_coding	533.9	-1.71464	0.0492276	-34.8309	8.28744e-266	8.79062e-264
ENSG00000097096	protein_coding	185.186	4.17695	0.120145	34.766	7.95729e-265	8.40694e-263
ENSG00000156299	protein_coding	440.201	8.21566	0.23679	34.696	9.05091e-264	9.52456e-262
ENSG00000166949	protein_coding	313.976	2.54098	0.0732952	34.6678	2.41252e-263	2.52878e-261
ENSG00000116675	protein_coding	284.475	5.53021	0.15984	34.5983	2.67587e-262	2.79382e-260
ENSG00000246705	protein_coding	189.075	-4.60163	0.133046	-34.5867	4.00304e-262	4.16316e-260
ENSG00000115594	protein_coding	245.212	-4.71275	0.13627	-34.5839	4.40649e-262	4.56492e-260
ENSG00000112977	protein_coding	892.604	-1.94807	0.0564524	-34.5082	6.05263e-261	6.24594e-259
ENSG00000140263	protein_coding	1956.95	-4.25634	0.123513	-34.4608	3.10506e-260	3.19185e-258
ENSG00000163029	protein_coding	435.571	1.80476	0.0523908	34.4481	4.81019e-260	4.92564e-258
ENSG00000171552	protein_coding	398.612	-2.64693	0.0769266	-34.4086	1.87695e-259	1.91463e-257
ENSG00000085491	protein_coding	400.493	2.1593	0.0627931	34.3875	3.87425e-259	3.93695e-257
ENSG00000115904	protein_coding	583.878	1.85153	0.0539532	34.3174	4.32112e-258	4.37435e-256
ENSG00000168938	protein_coding	136.411	3.31157	0.0965452	34.3007	7.65301e-258	7.71794e-256
ENSG00000131069	protein_coding	277.912	-1.94137	0.0566719	-34.2564	3.50292e-257	3.51931e-255
ENSG00000147889	protein_coding	490.402	3.10356	0.0906113	34.2513	4.16868e-257	4.17244e-255
ENSG00000021826	protein_coding	595.672	3.05129	0.0891725	34.2178	1.31605e-256	1.3123e-254
ENSG00000133104	protein_coding	252.411	7.04185	0.205802	34.2167	1.36531e-256	1.35634e-254
ENSG00000103257	protein_coding	1512.62	4.07793	0.119379	34.1594	9.70274e-256	9.60319e-254
ENSG00000182718	protein_coding	490.074	7.43201	0.217632	34.1495	1.36014e-255	1.3412e-253
ENSG00000153179	protein_coding	3012.46	-4.27849	0.125406	-34.1173	4.09114e-255	4.01928e-253
ENSG00000166477	protein_coding	336.805	-2.66568	0.0783045	-34.0424	5.2563e-254	5.14499e-252
ENSG00000180425	protein_coding	231.367	-3.82332	0.112418	-34.01	1.58433e-253	1.54509e-251
ENSG00000118922	protein_coding	440.865	8.6286	0.253835	33.993	2.83125e-253	2.75107e-251
ENSG00000139044	protein_coding	109.342	3.91569	0.115365	33.9417	1.61599e-252	1.56452e-250
ENSG00000138443	protein_coding	980.227	3.68486	0.108771	33.8771	1.44832e-251	1.39711e-249
ENSG00000185112	protein_coding	263.746	-3.65783	0.10799	-33.8721	1.71748e-251	1.65076e-249
ENSG00000175414	protein_coding	459.367	8.77593	0.259234	33.8533	3.24184e-251	3.1047e-249
ENSG00000121297	protein_coding	128.303	3.46958	0.102714	33.779	4.00852e-250	3.82519e-248
ENSG00000136122	protein_coding	237.124	3.25136	0.0962849	33.7681	5.79182e-250	5.50719e-248
ENSG00000161267	protein_coding	219.727	-5.70681	0.169113	-33.7455	1.24443e-249	1.17906e-247
ENSG00000066468	protein_coding	204.394	6.81313	0.202031	33.7232	2.64692e-249	2.49899e-247
ENSG00000158985	protein_coding	646.44	-1.6897	0.050163	-33.6843	9.82841e-249	9.24635e-247
ENSG00000047410	protein_coding	2274.09	1.45419	0.0431784	33.6786	1.1886e-248	1.11427e-246
ENSG00000146281	protein_coding	338.181	8.11949	0.241288	33.6507	3.04904e-248	2.84834e-246
ENSG00000151233	protein_coding	527.954	1.58136	0.0470067	33.6411	4.20844e-248	3.91768e-246
ENSG00000153922	protein_coding	879.779	1.54566	0.0459519	33.6365	4.91536e-248	4.55981e-246
ENSG00000064042	protein_coding	3503.26	-5.06898	0.150726	-33.6304	6.03795e-248	5.58175e-246
ENSG00000102302	protein_coding	177.235	3.70858	0.110752	33.4853	7.8916e-246	7.27011e-244
ENSG00000146592	protein_coding	488.645	7.2347	0.216121	33.4752	1.10709e-245	1.01638e-243
ENSG00000151883	protein_coding	154.853	3.1952	0.0956314	33.4117	9.28638e-245	8.49624e-243
ENSG00000120725	protein_coding	270.201	-2.23242	0.066991	-33.3242	1.72287e-243	1.57088e-241
ENSG00000139842	protein_coding	622.916	-1.95272	0.0586129	-33.3155	2.30624e-243	2.09561e-241
ENSG00000196189	protein_coding	397.812	-3.86187	0.116177	-33.2414	2.72094e-242	2.45567e-240
ENSG00000115977	protein_coding	1036.29	-1.16213	0.0349664	-33.2356	3.29175e-242	2.9608e-240
ENSG00000021762	protein_coding	362.89	-2.44409	0.0735722	-33.2203	5.48443e-242	4.91642e-240
ENSG00000148200	protein_coding	335.342	4.04504	0.12187	33.1915	1.42873e-241	1.27646e-239
ENSG00000116903	protein_coding	462.042	1.271	0.0383049	33.1811	2.01488e-241	1.79412e-239
ENSG00000167552	protein_coding	422.474	6.75573	0.203897	33.133	9.95228e-241	8.83231e-239
ENSG00000139800	protein_coding	313.561	3.80282	0.11493	33.0883	4.37963e-240	3.87386e-238
ENSG00000020577	protein_coding	149.077	5.04961	0.152654	33.0787	6.00952e-240	5.29793e-238
ENSG00000182963	protein_coding	527.497	3.47387	0.105095	33.0544	1.34348e-239	1.18049e-237
ENSG00000163683	protein_coding	553.251	-2.50915	0.0759376	-33.0423	2.00799e-239	1.75858e-237
ENSG00000181885	protein_coding	500.306	-8.2119	0.248842	-33.0005	7.98242e-239	6.968e-237
ENSG00000166454	protein_coding	1007.38	-2.16446	0.0656186	-32.9854	1.31449e-238	1.13997e-236
ENSG00000087077	protein_coding	155.987	4.5807	0.138893	32.9801	1.56459e-238	1.35246e-236
ENSG00000115808	protein_coding	784.417	1.65971	0.0503257	32.9793	1.61071e-238	1.38782e-236
ENSG00000119684	protein_coding	192.587	-3.08	0.0934252	-32.9676	2.36777e-238	2.03354e-236
ENSG00000166446	protein_coding	513.265	-6.37456	0.193566	-32.9323	7.57801e-238	6.48736e-236
ENSG00000182180	protein_coding	683.229	-1.23679	0.0375838	-32.9074	1.72096e-237	1.46855e-235
ENSG00000143061	protein_coding	338.198	2.88469	0.0877627	32.8692	6.05577e-237	5.15108e-235
ENSG00000113916	protein_coding	510.744	-3.47323	0.105771	-32.8374	1.72555e-236	1.46309e-234
ENSG00000143195	protein_coding	128.545	4.5071	0.137537	32.77	1.57827e-235	1.33396e-233
ENSG00000143416	protein_coding	872.303	-4.46686	0.136388	-32.7511	2.92708e-235	2.46616e-233
ENSG00000168461	protein_coding	404.939	5.29134	0.161673	32.7286	6.11365e-235	5.13469e-233
ENSG00000164855	protein_coding	359.946	-7.12163	0.217623	-32.7246	6.97648e-235	5.84094e-233
ENSG00000117394	protein_coding	488.868	-1.28039	0.0391531	-32.7022	1.4514e-234	1.21135e-232
ENSG00000135912	protein_coding	626.219	1.69991	0.0519882	32.698	1.66705e-234	1.38699e-232
ENSG00000106571	protein_coding	405.486	3.25773	0.0996976	32.6761	3.41089e-234	2.82902e-232
ENSG00000197299	protein_coding	502.587	2.43969	0.0748173	32.6087	3.08669e-233	2.55218e-231
ENSG00000148690	protein_coding	173.154	2.15418	0.0661553	32.5624	1.39732e-232	1.15177e-230
ENSG00000184500	protein_coding	126.558	4.37178	0.134311	32.5498	2.11047e-232	1.73423e-230
ENSG00000069956	protein_coding	2323.76	-2.25521	0.0693021	-32.5417	2.74308e-232	2.24713e-230
ENSG00000185842	protein_coding	421.231	2.59495	0.0798218	32.5093	7.88829e-232	6.44226e-230
ENSG00000118412	protein_coding	489.046	1.88544	0.0581506	32.4233	1.28711e-230	1.04475e-228
ENSG00000070882	protein_coding	245.067	2.36613	0.0729921	32.4163	1.62017e-230	1.31111e-228
ENSG00000069248	protein_coding	1217.75	1.31537	0.0405862	32.4092	2.03507e-230	1.64187e-228
ENSG00000158321	protein_coding	443.964	2.69422	0.0832184	32.3753	6.1222e-230	4.9244e-228
ENSG00000130940	protein_coding	705.126	-2.39806	0.0741183	-32.3545	1.20049e-229	9.62709e-228
ENSG00000180773	protein_coding	361.359	2.83368	0.0877962	32.2756	1.53795e-228	1.22962e-226
ENSG00000172936	protein_coding	240.149	-6.50704	0.20166	-32.2673	2.01175e-228	1.59407e-226
ENSG00000111490	protein_coding	366.204	-3.05964	0.0949702	-32.2169	1.02373e-227	8.08776e-226
ENSG00000186174	protein_coding	952.149	-2.46499	0.0765161	-32.2153	1.07729e-227	8.4857e-226
ENSG00000085276	protein_coding	130.463	5.21009	0.16183	32.1948	2.08841e-227	1.64017e-225
ENSG00000139178	protein_coding	224.281	-4.04042	0.125541	-32.1841	2.94718e-227	2.30782e-225
ENSG00000277203	protein_coding	146.593	-3.09085	0.0961659	-32.1408	1.18642e-226	9.26315e-225
ENSG00000176171	protein_coding	1051.84	-1.51525	0.0471708	-32.1227	2.12624e-226	1.65523e-224
ENSG00000174099	protein_coding	93.343	4.37188	0.136293	32.0771	9.19439e-226	7.13678e-224
ENSG00000176422	protein_coding	399.486	-1.7493	0.0545636	-32.0599	1.59809e-225	1.23685e-223
ENSG00000184226	protein_coding	766.831	8.44456	0.263656	32.0287	4.35153e-225	3.35812e-223
ENSG00000149428	protein_coding	1857.23	-1.29828	0.0405454	-32.0204	5.67461e-225	4.3665e-223
ENSG00000183337	protein_coding	2452.47	1.59806	0.0499317	32.0049	9.32287e-225	7.15309e-223
ENSG00000097046	protein_coding	622.459	1.36377	0.0426425	31.9814	1.97632e-224	1.512e-222
ENSG00000181690	protein_coding	179.609	6.76617	0.211741	31.9549	4.62182e-224	3.52582e-222
ENSG00000167608	protein_coding	200.709	-5.71851	0.178974	-31.9516	5.13715e-224	3.90776e-222
ENSG00000135049	protein_coding	792.165	1.77547	0.0557215	31.8632	8.62925e-223	6.54545e-221
ENSG00000130382	protein_coding	1267.97	-1.91872	0.0602779	-31.8313	2.39025e-222	1.8079e-220
ENSG00000147180	protein_coding	285.75	7.6266	0.239602	31.8303	2.46549e-222	1.85952e-220
ENSG00000214160	protein_coding	665.015	-1.58783	0.0499704	-31.7755	1.41362e-221	1.06317e-219
ENSG00000102038	protein_coding	305.963	8.09782	0.254854	31.7744	1.46127e-221	1.09591e-219
ENSG00000177614	protein_coding	114.372	3.46328	0.109001	31.7729	1.53385e-221	1.14711e-219
ENSG00000277972	protein_coding	299.076	-3.24446	0.102181	-31.752	2.97752e-221	2.22054e-219
ENSG00000197943	protein_coding	116.1	5.02571	0.158455	31.7169	9.09285e-221	6.76224e-219
ENSG00000182022	protein_coding	290.339	4.29726	0.135495	31.7153	9.55697e-221	7.0876e-219
ENSG00000099377	protein_coding	171.325	-4.42877	0.139669	-31.709	1.16724e-220	8.63235e-219
ENSG00000149809	protein_coding	625.509	-3.51043	0.110782	-31.6877	2.2942e-220	1.69199e-218
ENSG00000111319	protein_coding	818.603	-9.56861	0.301995	-31.6846	2.52999e-220	1.86073e-218
ENSG00000128283	protein_coding	424.475	3.21294	0.101437	31.6744	3.49736e-220	2.56512e-218
ENSG00000120093	protein_coding	126.226	5.0839	0.160566	31.6624	5.12312e-220	3.74719e-218
ENSG00000061794	protein_coding	718.899	-1.55718	0.0491872	-31.6583	5.83659e-220	4.25735e-218
ENSG00000149357	protein_coding	391.596	-1.96875	0.0622401	-31.6316	1.35818e-219	9.87984e-218
ENSG00000166387	protein_coding	211.787	-2.99378	0.0948346	-31.5685	1.00024e-218	7.25626e-217
ENSG00000172986	protein_coding	283.714	5.51843	0.174821	31.5661	1.07682e-218	7.79056e-217
ENSG00000162409	protein_coding	603.089	3.62177	0.114773	31.5561	1.4789e-218	1.06705e-216
ENSG00000077782	protein_coding	368.265	2.78274	0.0882588	31.5293	3.44528e-218	2.47911e-216
ENSG00000160588	protein_coding	188.89	-3.99126	0.126695	-31.5029	7.93908e-218	5.69731e-216
ENSG00000204569	protein_coding	1398.99	-1.83109	0.0583616	-31.375	4.44297e-216	3.1713e-214
ENSG00000116350	protein_coding	817.284	1.10035	0.0350722	31.3739	4.58919e-216	3.26692e-214
ENSG00000119669	protein_coding	834.09	-2.80849	0.0895306	-31.3691	5.34338e-216	3.79366e-214
ENSG00000137203	protein_coding	407.544	3.0041	0.0957877	31.362	6.66578e-216	4.71994e-214
ENSG00000178719	protein_coding	3060.59	-1.75073	0.0558784	-31.331	1.76343e-215	1.24535e-213
ENSG00000182199	protein_coding	2419.43	-1.46709	0.0468602	-31.3077	3.66642e-215	2.5824e-213
ENSG00000080345	protein_coding	1480.98	1.0119	0.0323409	31.2886	6.66535e-215	4.68227e-213
ENSG00000163874	protein_coding	426.716	-4.32956	0.138419	-31.2786	9.10903e-215	6.38207e-213
ENSG00000102226	protein_coding	686.797	3.38041	0.108571	31.1356	7.95565e-213	5.55935e-211
ENSG00000163507	protein_coding	446.231	1.29868	0.0417364	31.1161	1.45869e-212	1.01665e-210
ENSG00000198707	protein_coding	358.461	2.37272	0.0762688	31.11	1.76419e-212	1.22637e-210
ENSG00000004399	protein_coding	291.548	7.05199	0.226996	31.0666	6.8171e-212	4.72652e-210
ENSG00000180190	protein_coding	160.109	-4.16884	0.134341	-31.0318	2.00834e-211	1.38883e-209
ENSG00000196584	protein_coding	698.009	1.40308	0.0453345	30.9494	2.58467e-210	1.78276e-208
ENSG00000060749	protein_coding	1508.74	1.65298	0.0534376	30.9328	4.32808e-210	2.97754e-208
ENSG00000154144	protein_coding	692.357	-1.8803	0.0608062	-30.9229	5.88005e-210	4.03481e-208
ENSG00000085185	protein_coding	348.66	2.56676	0.0830533	30.9049	1.02579e-209	7.02076e-208
ENSG00000166228	protein_coding	525.551	-1.49687	0.048483	-30.8741	2.66171e-209	1.81706e-207
ENSG00000052344	protein_coding	196.677	-6.0445	0.195796	-30.8714	2.89137e-209	1.96879e-207
ENSG00000162437	protein_coding	506.308	2.3862	0.0773088	30.8659	3.43251e-209	2.33131e-207
ENSG00000203499	protein_coding	753.112	-4.34774	0.140987	-30.838	8.11553e-209	5.49791e-207
ENSG00000143845	protein_coding	128.458	5.93758	0.192567	30.8339	9.20731e-209	6.22171e-207
ENSG00000103148	protein_coding	730.711	-1.66155	0.0538889	-30.8329	9.5023e-209	6.40479e-207
ENSG00000070770	protein_coding	1017.86	1.01925	0.0330877	30.8046	2.2721e-208	1.52758e-206
ENSG00000173744	protein_coding	804.635	1.28468	0.0417289	30.7863	3.99528e-208	2.67936e-206
ENSG00000167693	protein_coding	255.424	2.01693	0.0655481	30.7703	6.5475e-208	4.36894e-206
ENSG00000166450	protein_coding	243.439	4.26986	0.138921	30.7359	1.88816e-207	1.25676e-205
ENSG00000148396	protein_coding	1976.07	-1.09027	0.0355077	-30.7053	4.83883e-207	3.21269e-205
ENSG00000182263	protein_coding	169.475	5.60983	0.182888	30.6737	1.27798e-206	8.46391e-205
ENSG00000100983	protein_coding	721.459	-1.25994	0.0410886	-30.664	1.72125e-206	1.13714e-204
ENSG00000166123	protein_coding	671.071	-1.7913	0.0584424	-30.6508	2.58179e-206	1.70143e-204
ENSG00000095002	protein_coding	553.5	3.15358	0.102908	30.6446	3.1147e-206	2.04755e-204
ENSG00000173801	protein_coding	2324.82	-2.25981	0.0737744	-30.6314	4.68179e-206	3.07015e-204
ENSG00000145147	protein_coding	3124.8	11.3992	0.372194	30.627	5.34725e-206	3.49792e-204
ENSG00000138835	protein_coding	188.758	-5.33191	0.17437	-30.5781	2.39161e-205	1.56065e-203
ENSG00000160691	protein_coding	621.7	-2.20742	0.0723041	-30.5297	1.05114e-204	6.82573e-203
ENSG00000136877	protein_coding	419.541	-2.23467	0.0732024	-30.5272	1.13428e-204	7.34773e-203
ENSG00000198373	protein_coding	474.47	-1.72537	0.0565445	-30.5135	1.7231e-204	1.11349e-202
ENSG00000203867	protein_coding	215.493	7.21694	0.236625	30.4994	2.65028e-204	1.7085e-202
ENSG00000066933	protein_coding	520.166	1.66979	0.0547916	30.4754	5.52816e-204	3.55511e-202
ENSG00000175662	protein_coding	855.857	-1.82762	0.0600028	-30.4589	9.14388e-204	5.86618e-202
ENSG00000068097	protein_coding	402.471	1.20616	0.0396109	30.4504	1.18494e-203	7.58361e-202
ENSG00000173020	protein_coding	1131.96	-2.34748	0.0771669	-30.4208	2.91648e-203	1.86207e-201
ENSG00000169252	protein_coding	249.464	-3.95838	0.130207	-30.4005	5.40185e-203	3.44064e-201
ENSG00000171444	protein_coding	305.145	6.32057	0.20801	30.3859	8.43069e-203	5.35701e-201
ENSG00000112773	protein_coding	158.956	6.53415	0.215125	30.3738	1.21952e-202	7.73061e-201
ENSG00000128245	protein_coding	856.144	1.37823	0.0454088	30.3516	2.39035e-202	1.51166e-200
ENSG00000167703	protein_coding	376.357	-2.22316	0.0734046	-30.2864	1.73126e-201	1.09225e-199
ENSG00000138795	protein_coding	219.006	4.81098	0.158877	30.2811	2.03117e-201	1.27844e-199
ENSG00000169992	protein_coding	539.397	2.12229	0.0701656	30.2469	5.73053e-201	3.59834e-199
ENSG00000196586	protein_coding	3941.89	-3.14524	0.10406	-30.2254	1.10003e-200	6.89109e-199
ENSG00000078070	protein_coding	320.744	-2.02008	0.0669336	-30.1804	4.28466e-200	2.67781e-198
ENSG00000141404	protein_coding	196.364	6.51377	0.215849	30.1774	4.68711e-200	2.92247e-198
ENSG00000196562	protein_coding	275.047	7.74312	0.256949	30.1348	1.69661e-199	1.05539e-197
ENSG00000147813	protein_coding	271.213	-4.64586	0.154355	-30.0985	5.06839e-199	3.14547e-197
ENSG00000136158	protein_coding	132.518	4.38395	0.145671	30.0949	5.64245e-199	3.4936e-197
ENSG00000140391	protein_coding	1249.96	1.99209	0.0662317	30.0776	9.52485e-199	5.88375e-197
ENSG00000010278	protein_coding	1282.72	-3.28182	0.109322	-30.0198	5.41745e-198	3.33876e-196
ENSG00000170464	protein_coding	148.3	2.4111	0.080379	29.9966	1.08636e-197	6.67973e-196
ENSG00000119041	protein_coding	764.071	1.52651	0.05097	29.9493	4.49941e-197	2.76019e-195
ENSG00000142208	protein_coding	1539.85	-1.45935	0.0487332	-29.9457	5.00759e-197	3.06488e-195
ENSG00000151914	protein_coding	970.848	3.26583	0.109077	29.9408	5.80478e-197	3.54464e-195
ENSG00000165288	protein_coding	404.707	2.9518	0.0986951	29.9083	1.5348e-196	9.35069e-195
ENSG00000010810	protein_coding	263.591	8.11656	0.271499	29.8953	2.26256e-196	1.37217e-194
ENSG00000153814	protein_coding	118.937	4.31087	0.144235	29.8877	2.83969e-196	1.71827e-194
ENSG00000148175	protein_coding	283.283	8.07551	0.270323	29.8735	4.3464e-196	2.62401e-194
ENSG00000167749	protein_coding	227.7	-6.1587	0.207231	-29.719	4.35741e-194	2.6247e-192
ENSG00000112624	protein_coding	384.626	-2.16142	0.0728562	-29.667	2.04946e-193	1.23171e-191
ENSG00000177479	protein_coding	1476.12	0.745511	0.0251382	29.6565	2.79915e-193	1.67848e-191
ENSG00000143578	protein_coding	363.013	-3.5364	0.119304	-29.6418	4.32107e-193	2.58526e-191
ENSG00000132356	protein_coding	1471.12	-2.0336	0.0686423	-29.6261	6.88898e-193	4.11238e-191
ENSG00000174672	protein_coding	178.854	4.2966	0.145072	29.617	9.01817e-193	5.37136e-191
ENSG00000274180	protein_coding	142.065	3.39089	0.114559	29.5994	1.52108e-192	9.03957e-191
ENSG00000251493	protein_coding	89.8979	4.40283	0.148775	29.594	1.78495e-192	1.05841e-190
ENSG00000109107	protein_coding	245.215	-3.05787	0.10344	-29.5617	4.64565e-192	2.74857e-190
ENSG00000106976	protein_coding	191.251	3.77558	0.128247	29.44	1.69177e-190	9.98707e-189
ENSG00000204899	protein_coding	472.093	2.75981	0.0937505	29.4378	1.80315e-190	1.0621e-188
ENSG00000109906	protein_coding	202.853	-3.05853	0.103949	-29.4233	2.76436e-190	1.62468e-188
ENSG00000018510	protein_coding	617.416	2.28538	0.07773	29.4015	5.26029e-190	3.0848e-188
ENSG00000169242	protein_coding	191.083	-3.6891	0.125542	-29.3853	8.47266e-190	4.95772e-188
ENSG00000084731	protein_coding	138.393	2.37447	0.0808462	29.3702	1.32045e-189	7.70955e-188
ENSG00000117480	protein_coding	477.494	-5.84497	0.199074	-29.3608	1.73725e-189	1.01209e-187
ENSG00000090686	protein_coding	592.358	1.17072	0.0399772	29.2847	1.62664e-188	9.4558e-187
ENSG00000151422	protein_coding	445.763	2.21304	0.075573	29.2834	1.68572e-188	9.7779e-187
ENSG00000265972	protein_coding	914.377	-1.69979	0.0581125	-29.25	4.49491e-188	2.60157e-186
ENSG00000107957	protein_coding	419.214	5.67441	0.194071	29.2389	6.21401e-188	3.58876e-186
ENSG00000136231	protein_coding	502.281	3.44634	0.118017	29.202	1.8286e-187	1.05378e-185
ENSG00000101577	protein_coding	396.268	-1.34691	0.0461269	-29.2	1.94117e-187	1.11623e-185
ENSG00000167751	protein_coding	833.415	-9.86811	0.337959	-29.1991	1.98976e-187	1.14171e-185
ENSG00000198315	protein_coding	909.354	2.33613	0.0800212	29.1939	2.31578e-187	1.32308e-185
ENSG00000172663	protein_coding	245.03	-2.88179	0.0987399	-29.1857	2.94338e-187	1.67804e-185
ENSG00000173145	protein_coding	454.002	2.46769	0.0845895	29.1725	4.32675e-187	2.46144e-185
ENSG00000001460	protein_coding	188.887	1.76586	0.0606224	29.1289	1.54703e-186	8.78212e-185
ENSG00000177125	protein_coding	332.925	2.64222	0.0907531	29.1143	2.36546e-186	1.33996e-184
ENSG00000123104	protein_coding	245.425	2.35727	0.0810071	29.0996	3.63391e-186	2.05413e-184
ENSG00000179627	protein_coding	201.215	-3.50947	0.12072	-29.0712	8.31049e-186	4.68768e-184
ENSG00000008513	protein_coding	2312.14	-4.64018	0.15969	-29.0574	1.24063e-185	6.98322e-184
ENSG00000164070	protein_coding	810.46	2.07422	0.0714576	29.0273	2.97327e-185	1.67005e-183
ENSG00000085662	protein_coding	586.461	9.42049	0.324575	29.0241	3.26848e-185	1.832e-183
ENSG00000129187	protein_coding	364.371	-2.32894	0.0803017	-29.0024	6.14405e-185	3.43654e-183
ENSG00000109118	protein_coding	1243.38	-1.89443	0.0653437	-28.9917	8.37551e-185	4.67483e-183
ENSG00000116205	protein_coding	368.232	1.76919	0.0610467	28.981	1.14285e-184	6.36555e-183
ENSG00000188042	protein_coding	189.508	2.96871	0.102457	28.9752	1.35013e-184	7.50437e-183
ENSG00000106004	protein_coding	182.178	4.49661	0.155281	28.9578	2.23732e-184	1.24097e-182
ENSG00000203995	protein_coding	117.104	4.74742	0.163995	28.9486	2.92596e-184	1.61956e-182
ENSG00000212719	protein_coding	394.44	2.43732	0.0842083	28.944	3.33876e-184	1.84421e-182
ENSG00000270885	protein_coding	145.804	5.76754	0.199776	28.87	2.84225e-183	1.56671e-181
ENSG00000169241	protein_coding	604.442	-1.82854	0.0633612	-28.8589	3.91608e-183	2.15417e-181
ENSG00000109576	protein_coding	338.459	-2.90301	0.100621	-28.851	4.9256e-183	2.7039e-181
ENSG00000168610	protein_coding	1315.22	-1.13231	0.0392562	-28.8442	5.99002e-183	3.28144e-181
ENSG00000204385	protein_coding	714.826	-9.31677	0.323018	-28.8428	6.23292e-183	3.4075e-181
ENSG00000155858	protein_coding	211.846	2.18103	0.0757796	28.7812	3.69141e-182	2.01394e-180
ENSG00000134775	protein_coding	189.754	3.80343	0.132168	28.7774	4.11921e-182	2.24273e-180
ENSG00000014257	protein_coding	272.382	-5.21072	0.18112	-28.7694	5.18068e-182	2.81491e-180
ENSG00000176225	protein_coding	261.521	1.76788	0.0614797	28.7555	7.72229e-182	4.18734e-180
ENSG00000161905	protein_coding	423.548	-8.55933	0.297684	-28.7531	8.29272e-182	4.48751e-180
ENSG00000140545	protein_coding	489.331	3.55425	0.123623	28.7508	8.84307e-182	4.77562e-180
ENSG00000170921	protein_coding	504.126	2.4586	0.0855232	28.7477	9.66888e-182	5.21102e-180
ENSG00000147065	protein_coding	832.485	1.61284	0.0561259	28.7361	1.35192e-181	7.27144e-180
ENSG00000101871	protein_coding	591.983	6.06752	0.211585	28.6765	7.49906e-181	4.0253e-179
ENSG00000047634	protein_coding	959.623	1.89832	0.0662406	28.658	1.27346e-180	6.82183e-179
ENSG00000117859	protein_coding	713.736	1.79565	0.0627012	28.6382	2.25042e-180	1.20311e-178
ENSG00000167747	protein_coding	2279.37	-1.83072	0.0639534	-28.6258	3.20776e-180	1.71149e-178
ENSG00000145362	protein_coding	343.077	8.77025	0.306543	28.6101	5.02617e-180	2.67634e-178
ENSG00000142794	protein_coding	87.4525	2.97894	0.104149	28.6027	6.21493e-180	3.30272e-178
ENSG00000115762	protein_coding	1385.11	-1.66861	0.05844	-28.5526	2.60948e-179	1.38396e-177
ENSG00000163584	protein_coding	501.511	-3.01999	0.105804	-28.5432	3.40853e-179	1.80415e-177
ENSG00000115825	protein_coding	861.397	1.74413	0.061165	28.5151	7.60992e-179	4.01997e-177
ENSG00000165175	protein_coding	1031.73	-1.45633	0.0511311	-28.4822	1.94646e-178	1.02619e-176
ENSG00000176597	protein_coding	105.174	5.81832	0.204403	28.4649	3.18285e-178	1.67471e-176
ENSG00000145734	protein_coding	1639.03	-1.2074	0.0424357	-28.4524	4.55531e-178	2.39212e-176
ENSG00000157911	protein_coding	667.523	-2.32818	0.0818631	-28.44	6.48021e-178	3.39624e-176
ENSG00000132170	protein_coding	171.365	3.45511	0.121497	28.4377	6.91791e-178	3.61851e-176
ENSG00000159147	protein_coding	383.507	1.79016	0.0630022	28.4143	1.34726e-177	7.03323e-176
ENSG00000117519	protein_coding	677.043	10.2418	0.360729	28.3921	2.53199e-177	1.31663e-175
ENSG00000156374	protein_coding	303.926	2.34993	0.0828358	28.3685	4.95024e-177	2.56911e-175
ENSG00000108848	protein_coding	1047.26	1.22571	0.0432225	28.3581	6.64695e-177	3.44296e-175
ENSG00000072135	protein_coding	559.78	-2.09849	0.0740419	-28.342	1.05146e-176	5.43575e-175
ENSG00000051382	protein_coding	584.043	-1.82734	0.0644859	-28.337	1.20972e-176	6.24177e-175
ENSG00000127603	protein_coding	1164.73	1.1148	0.0394031	28.2922	4.30678e-176	2.21787e-174
ENSG00000090615	protein_coding	1357.93	-1.26751	0.0448025	-28.291	4.46128e-176	2.293e-174
ENSG00000167123	protein_coding	164.146	7.07648	0.250393	28.2615	1.02879e-175	5.27756e-174
ENSG00000259956	protein_coding	1068.24	-1.67399	0.0592968	-28.2307	2.45721e-175	1.25809e-173
ENSG00000163629	protein_coding	828.239	2.0306	0.0719312	28.2297	2.52432e-175	1.28997e-173
ENSG00000176410	protein_coding	329.239	-2.3398	0.0828848	-28.2295	2.54015e-175	1.29557e-173
ENSG00000113645	protein_coding	956.846	-1.35473	0.0480258	-28.2084	4.61586e-175	2.34977e-173
ENSG00000102804	protein_coding	992.04	-1.58456	0.0562068	-28.1916	7.42288e-175	3.77151e-173
ENSG00000047648	protein_coding	398.164	-8.4705	0.300666	-28.1724	1.27304e-174	6.45589e-173
ENSG00000188313	protein_coding	95.9369	5.63139	0.200005	28.1563	2.00781e-174	1.01627e-172
ENSG00000091136	protein_coding	336.751	6.31828	0.224567	28.1354	3.61446e-174	1.82602e-172
ENSG00000072042	protein_coding	1826.6	-2.26122	0.080529	-28.0796	1.74003e-173	8.77398e-172
ENSG00000142089	protein_coding	179.064	-5.3307	0.189904	-28.0704	2.25071e-173	1.13276e-171
ENSG00000185272	protein_coding	88.5558	3.57929	0.127736	28.021	9.01561e-173	4.5289e-171
ENSG00000086062	protein_coding	1339.9	-1.57919	0.0564048	-27.9974	1.74895e-172	8.7691e-171
ENSG00000111817	protein_coding	194.96	2.87848	0.102832	27.992	2.03274e-172	1.01729e-170
ENSG00000103202	protein_coding	301.78	6.20011	0.22161	27.9776	3.04809e-172	1.52256e-170
ENSG00000154654	protein_coding	1825.21	-6.65881	0.238262	-27.9474	7.09013e-172	3.53497e-170
ENSG00000197296	protein_coding	331.706	-1.4959	0.0535479	-27.9357	9.82745e-172	4.89058e-170
ENSG00000149115	protein_coding	932.211	-2.21116	0.0792199	-27.9116	1.9272e-171	9.57271e-170
ENSG00000124784	protein_coding	300.068	1.86312	0.0667757	27.9012	2.57923e-171	1.27876e-169
ENSG00000060982	protein_coding	519.613	9.8649	0.353773	27.8848	4.07503e-171	2.01661e-169
ENSG00000151748	protein_coding	372.498	1.31916	0.0473456	27.8624	7.61301e-171	3.76046e-169
ENSG00000166888	protein_coding	138.677	5.91882	0.212446	27.8604	8.06408e-171	3.97589e-169
ENSG00000100612	protein_coding	877.399	-2.40682	0.0864359	-27.8452	1.23266e-170	6.06624e-169
ENSG00000182704	protein_coding	259.178	-1.66555	0.0598467	-27.8302	1.87024e-170	9.18695e-169
ENSG00000169957	protein_coding	663.479	1.33217	0.0479172	27.8016	4.1496e-170	2.0346e-168
ENSG00000180182	protein_coding	1230.17	1.60556	0.0577538	27.8001	4.33113e-170	2.1197e-168
ENSG00000175352	protein_coding	126.003	6.46941	0.23293	27.774	8.93739e-170	4.36604e-168
ENSG00000182197	protein_coding	356.987	2.54262	0.0917116	27.7241	3.58177e-169	1.74654e-167
ENSG00000156304	protein_coding	821.597	0.956375	0.0345035	27.7182	4.21811e-169	2.05307e-167
ENSG00000176165	protein_coding	140.692	6.89541	0.248924	27.7008	6.81995e-169	3.3134e-167
ENSG00000131018	protein_coding	119.995	6.1769	0.22302	27.6966	7.66813e-169	3.71869e-167
ENSG00000113712	protein_coding	1308.26	-0.930524	0.0336074	-27.6881	9.72455e-169	4.70739e-167
ENSG00000141441	protein_coding	285.9	2.15051	0.0776963	27.6785	1.26901e-168	6.13178e-167
ENSG00000173852	protein_coding	433.818	3.62995	0.131168	27.674	1.43385e-168	6.91571e-167
ENSG00000036672	protein_coding	159.29	2.37384	0.085785	27.6719	1.52045e-168	7.32018e-167
ENSG00000154548	protein_coding	100.432	5.85184	0.211722	27.6393	3.75354e-168	1.80387e-166
ENSG00000198753	protein_coding	166.793	-6.3298	0.229072	-27.6324	4.54676e-168	2.18113e-166
ENSG00000128656	protein_coding	126.605	6.69731	0.242502	27.6176	6.84423e-168	3.27735e-166
ENSG00000163513	protein_coding	112.692	6.27585	0.227341	27.6054	9.58738e-168	4.58266e-166
ENSG00000167566	protein_coding	193.329	3.05676	0.110736	27.6041	9.93008e-168	4.73796e-166
ENSG00000113648	protein_coding	1507.96	-1.23757	0.0448375	-27.6013	1.07397e-167	5.11509e-166
ENSG00000165271	protein_coding	973.832	-2.24788	0.0814605	-27.5947	1.28864e-167	6.12656e-166
ENSG00000183098	protein_coding	375.176	3.6998	0.134167	27.5762	2.14714e-167	1.01899e-165
ENSG00000168243	protein_coding	339.734	6.37896	0.231338	27.5742	2.27056e-167	1.07565e-165
ENSG00000005187	protein_coding	153.56	-3.12732	0.113416	-27.5737	2.29877e-167	1.08708e-165
ENSG00000107438	protein_coding	507.829	2.72964	0.098996	27.5733	2.32942e-167	1.09962e-165
ENSG00000143033	protein_coding	480.083	1.92548	0.0699646	27.5208	9.91247e-167	4.67097e-165
ENSG00000101474	protein_coding	726.81	-1.50805	0.0548024	-27.5179	1.07273e-166	5.04598e-165
ENSG00000272602	protein_coding	118.724	-4.61372	0.167754	-27.5029	1.61899e-166	7.60211e-165
ENSG00000167799	protein_coding	241.443	-4.19665	0.152609	-27.4993	1.78889e-166	8.3851e-165
ENSG00000143515	protein_coding	745.318	3.57712	0.130096	27.496	1.96206e-166	9.18066e-165
ENSG00000064313	protein_coding	613.477	1.16786	0.0424878	27.4869	2.51471e-166	1.17459e-164
ENSG00000090861	protein_coding	2506.75	-0.823791	0.029982	-27.4762	3.38284e-166	1.57731e-164
ENSG00000178773	protein_coding	345.226	-5.33314	0.194188	-27.4638	4.75912e-166	2.21516e-164
ENSG00000134569	protein_coding	165.324	4.7572	0.173228	27.4621	4.98582e-166	2.31662e-164
ENSG00000162545	protein_coding	854.92	-4.50268	0.164041	-27.4485	7.23774e-166	3.3571e-164
ENSG00000112297	protein_coding	226.931	-4.04448	0.147355	-27.4473	7.48643e-166	3.46641e-164
ENSG00000116017	protein_coding	295.541	2.57205	0.0937584	27.4327	1.1168e-165	5.16212e-164
ENSG00000112029	protein_coding	621.32	1.34755	0.0491266	27.4303	1.19508e-165	5.51437e-164
ENSG00000101040	protein_coding	590.231	-1.46999	0.0535952	-27.4276	1.28501e-165	5.91903e-164
ENSG00000119522	protein_coding	475.997	-1.32384	0.0483246	-27.3947	3.17005e-165	1.45768e-163
ENSG00000164291	protein_coding	130.573	2.28134	0.0834043	27.3528	9.99919e-165	4.58997e-163
ENSG00000060971	protein_coding	333.702	-1.81142	0.0663186	-27.3139	2.90214e-164	1.32989e-162
ENSG00000221988	protein_coding	120.945	2.58186	0.0945294	27.3127	2.99418e-164	1.36971e-162
ENSG00000102890	protein_coding	191.329	-4.52356	0.165666	-27.3053	3.67053e-164	1.67623e-162
ENSG00000079156	protein_coding	194.403	3.47679	0.127501	27.2687	9.98547e-164	4.55228e-162
ENSG00000073614	protein_coding	586.494	1.23551	0.0453111	27.2673	1.0367e-163	4.71813e-162
ENSG00000198589	protein_coding	2969.21	-2.4334	0.0892947	-27.2514	1.60121e-163	7.27486e-162
ENSG00000006757	protein_coding	120.538	-5.60777	0.206232	-27.1915	8.17764e-163	3.70906e-161
ENSG00000198034	protein_coding	6993.29	1.28402	0.0472822	27.1564	2.12609e-162	9.62669e-161
ENSG00000130724	protein_coding	385.947	-1.32757	0.0489067	-27.1449	2.90634e-162	1.31372e-160
ENSG00000065320	protein_coding	210.368	7.78897	0.287331	27.108	7.93245e-162	3.57955e-160
ENSG00000144824	protein_coding	138.408	6.01764	0.221997	27.1069	8.16234e-162	3.67706e-160
ENSG00000174903	protein_coding	1577.11	-2.06024	0.0760117	-27.1042	8.77747e-162	3.94749e-160
ENSG00000109171	protein_coding	957.943	-1.98314	0.0731745	-27.1015	9.4634e-162	4.2488e-160
ENSG00000119729	protein_coding	777.684	2.39398	0.0883587	27.0939	1.16156e-161	5.20631e-160
ENSG00000164142	protein_coding	344.273	-1.65229	0.0610086	-27.0828	1.56861e-161	7.01894e-160
ENSG00000011347	protein_coding	447.327	-2.97129	0.109719	-27.081	1.65001e-161	7.37077e-160
ENSG00000171488	protein_coding	171.965	4.40178	0.162572	27.0759	1.89227e-161	8.43883e-160
ENSG00000164402	protein_coding	877.247	1.37545	0.050813	27.0689	2.28688e-161	1.01816e-159
ENSG00000102910	protein_coding	1532.85	-0.943498	0.0348615	-27.0642	2.59966e-161	1.15548e-159
ENSG00000119397	protein_coding	149.749	2.2805	0.0842818	27.058	3.07465e-161	1.36433e-159
ENSG00000166145	protein_coding	585.002	-9.5221	0.351955	-27.0549	3.34463e-161	1.48165e-159
ENSG00000188706	protein_coding	824.762	-1.13762	0.0420722	-27.0397	5.04392e-161	2.23072e-159
ENSG00000141068	protein_coding	93.0686	5.66958	0.209774	27.0271	7.09204e-161	3.13132e-159
ENSG00000105339	protein_coding	126.255	2.89348	0.107119	27.0118	1.07316e-160	4.73044e-159
ENSG00000159433	protein_coding	134.991	2.50542	0.092796	26.9992	1.5104e-160	6.64677e-159
ENSG00000139531	protein_coding	207.346	-1.80451	0.0668825	-26.9803	2.51713e-160	1.10587e-158
ENSG00000115421	protein_coding	387.151	2.01287	0.0747781	26.9179	1.35463e-159	5.94164e-158
ENSG00000198677	protein_coding	804.122	1.37377	0.0511258	26.8704	4.86891e-159	2.13207e-157
ENSG00000108511	protein_coding	88.3527	5.34411	0.1991	26.8414	1.06377e-158	4.65056e-157
ENSG00000146263	protein_coding	807.933	1.56968	0.0585083	26.8284	1.50904e-158	6.58636e-157
ENSG00000240891	protein_coding	94.15	2.69478	0.100446	26.8282	1.51501e-158	6.60155e-157
ENSG00000166860	protein_coding	307.86	1.50286	0.0560952	26.7913	4.08025e-158	1.77504e-156
ENSG00000243335	protein_coding	140.836	1.8795	0.0701717	26.7843	4.92596e-158	2.13946e-156
ENSG00000221867	protein_coding	298.655	-7.9995	0.2987	-26.781	5.37313e-158	2.32987e-156
ENSG00000187079	protein_coding	940.503	1.27929	0.0477771	26.7762	6.11417e-158	2.64689e-156
ENSG00000109814	protein_coding	649.252	-2.43757	0.0910896	-26.7601	9.42294e-158	4.07267e-156
ENSG00000161204	protein_coding	387.838	-1.6375	0.0612293	-26.7437	1.46188e-157	6.30812e-156
ENSG00000116678	protein_coding	189.106	6.54275	0.244726	26.7349	1.84793e-157	7.96106e-156
ENSG00000177084	protein_coding	1050.83	0.944904	0.0354015	26.691	5.97994e-157	2.57205e-155
ENSG00000068305	protein_coding	757.3	1.82419	0.0683644	26.6833	7.35756e-157	3.15948e-155
ENSG00000131149	protein_coding	2789.86	-1.18213	0.0443135	-26.6765	8.81085e-157	3.77746e-155
ENSG00000029153	protein_coding	159.647	2.76627	0.10372	26.6705	1.0348e-156	4.42936e-155
ENSG00000197594	protein_coding	687.441	1.89579	0.0711148	26.6582	1.43762e-156	6.14369e-155
ENSG00000162819	protein_coding	2019.82	-1.45631	0.0546402	-26.6528	1.66186e-156	7.09061e-155
ENSG00000137807	protein_coding	645.901	1.20272	0.0452025	26.6074	5.5688e-156	2.37222e-154
ENSG00000136830	protein_coding	1097.18	-2.1711	0.0816323	-26.596	7.54278e-156	3.20797e-154
ENSG00000130396	protein_coding	1240.24	1.25541	0.0472038	26.5956	7.63931e-156	3.24384e-154
ENSG00000138279	protein_coding	724.142	-1.07878	0.0405918	-26.5763	1.27583e-155	5.40889e-154
ENSG00000138138	protein_coding	680.109	1.62029	0.0609728	26.5739	1.35946e-155	5.75427e-154
ENSG00000118495	protein_coding	473.228	9.81773	0.369618	26.5618	1.87609e-155	7.9284e-154
ENSG00000109971	protein_coding	16592.7	-1.37118	0.0516884	-26.5277	4.64471e-155	1.95976e-153
ENSG00000197070	protein_coding	328.205	-2.38338	0.0898533	-26.5252	4.96203e-155	2.09034e-153
ENSG00000278540	protein_coding	3950.63	-1.53458	0.057876	-26.5149	6.5267e-155	2.74513e-153
ENSG00000070371	protein_coding	145.367	1.91712	0.0723565	26.4954	1.09393e-154	4.59382e-153
ENSG00000167965	protein_coding	729.002	-1.68256	0.0635102	-26.4927	1.17586e-154	4.93009e-153
ENSG00000273802	protein_coding	249.44	-5.21328	0.196895	-26.4775	1.76026e-154	7.36875e-153
ENSG00000146555	protein_coding	135.344	4.44266	0.167896	26.4607	2.74473e-154	1.14718e-152
ENSG00000152229	protein_coding	102.88	3.53255	0.133566	26.4479	3.85654e-154	1.60935e-152
ENSG00000166173	protein_coding	185.374	2.91289	0.110186	26.4361	5.26558e-154	2.19391e-152
ENSG00000104611	protein_coding	184.78	-4.1286	0.156513	-26.3786	2.41205e-153	1.00341e-151
ENSG00000138050	protein_coding	113.806	2.16116	0.081937	26.3758	2.5956e-153	1.07809e-151
ENSG00000153214	protein_coding	514.738	-2.2976	0.0872215	-26.3421	6.31376e-153	2.61834e-151
ENSG00000213923	protein_coding	1060.61	1.83943	0.0698372	26.3389	6.88535e-153	2.85094e-151
ENSG00000124664	protein_coding	684.812	-9.92576	0.377118	-26.32	1.132e-152	4.67985e-151
ENSG00000203667	protein_coding	314.15	-1.43627	0.0546005	-26.305	1.68054e-152	6.93685e-151
ENSG00000023572	protein_coding	368.11	-1.3148	0.0499921	-26.3002	1.90935e-152	7.86912e-151
ENSG00000138028	protein_coding	125.415	-5.87836	0.223523	-26.2986	1.98727e-152	8.17761e-151
ENSG00000147364	protein_coding	543.552	-1.71314	0.0651648	-26.2894	2.53741e-152	1.04253e-150
ENSG00000062650	protein_coding	767.916	1.16377	0.0442727	26.2864	2.74457e-152	1.12591e-150
ENSG00000164081	protein_coding	549.851	-0.962621	0.036639	-26.2731	3.89289e-152	1.59453e-150
ENSG00000116396	protein_coding	183.955	7.64624	0.291135	26.2636	5.00351e-152	2.04629e-150
ENSG00000156453	protein_coding	246.082	-1.92443	0.0732865	-26.2591	5.62997e-152	2.29896e-150
ENSG00000116793	protein_coding	114.144	3.42344	0.13044	26.2453	8.09069e-152	3.29872e-150
ENSG00000175984	protein_coding	184.556	2.14938	0.0819262	26.2356	1.04353e-151	4.24814e-150
ENSG00000172828	protein_coding	81.4252	3.53539	0.13476	26.2346	1.06996e-151	4.34912e-150
ENSG00000112685	protein_coding	461.304	2.43229	0.0927614	26.221	1.53209e-151	6.21806e-150
ENSG00000170473	protein_coding	247.334	-1.88747	0.0720572	-26.1941	3.10158e-151	1.25687e-149
ENSG00000172500	protein_coding	529.127	-1.60796	0.0613866	-26.194	3.11386e-151	1.25993e-149
ENSG00000103111	protein_coding	555.405	-1.09199	0.0417018	-26.1858	3.86009e-151	1.5595e-149
ENSG00000161217	protein_coding	424.836	-1.57346	0.0601183	-26.1727	5.43593e-151	2.19282e-149
ENSG00000189339	protein_coding	778.438	-1.3816	0.0528264	-26.1537	8.94697e-151	3.6037e-149
ENSG00000113719	protein_coding	4210.62	-2.96306	0.113316	-26.1485	1.02395e-150	4.11806e-149
ENSG00000105953	protein_coding	1386.03	-2.0726	0.0792862	-26.1407	1.25741e-150	5.04936e-149
ENSG00000154429	protein_coding	585.44	0.998663	0.0382573	26.1039	3.29364e-150	1.32063e-148
ENSG00000149639	protein_coding	1745.68	-2.09407	0.0802279	-26.1015	3.50707e-150	1.40409e-148
ENSG00000185946	protein_coding	201.47	1.75198	0.0671537	26.0892	4.83578e-150	1.93315e-148
ENSG00000116962	protein_coding	1062.94	11.3789	0.4362	26.0864	5.19872e-150	2.07512e-148
ENSG00000117448	protein_coding	477.813	-2.1527	0.0825466	-26.0786	6.37745e-150	2.54181e-148
ENSG00000057019	protein_coding	505.025	3.78692	0.145255	26.0709	7.80384e-150	3.10567e-148
ENSG00000142515	protein_coding	7456.94	-15.058	0.577579	-26.0708	7.81783e-150	3.1066e-148
ENSG00000168246	protein_coding	490.266	1.6751	0.064283	26.0582	1.08719e-149	4.31376e-148
ENSG00000064703	protein_coding	368.932	1.70314	0.0653844	26.0482	1.41057e-149	5.58853e-148
ENSG00000158292	protein_coding	84.4185	3.48328	0.133774	26.0385	1.81461e-149	7.17863e-148
ENSG00000159069	protein_coding	527.15	-1.64842	0.0633075	-26.0383	1.82571e-149	7.21184e-148
ENSG00000164951	protein_coding	281.403	1.70553	0.0655576	26.0157	3.28787e-149	1.29683e-147
ENSG00000196502	protein_coding	149.611	-2.92059	0.112307	-26.0053	4.31514e-149	1.69699e-147
ENSG00000075391	protein_coding	356.932	1.70624	0.0656387	25.9944	5.72651e-149	2.24871e-147
ENSG00000166974	protein_coding	667.288	3.32164	0.127787	25.9937	5.83914e-149	2.28956e-147
ENSG00000138036	protein_coding	157.001	2.52117	0.0970097	25.9888	6.62188e-149	2.59266e-147
ENSG00000118707	protein_coding	270.586	1.47719	0.0568641	25.9775	8.89521e-149	3.47762e-147
ENSG00000170293	protein_coding	79.4959	4.26504	0.16422	25.9715	1.03851e-148	4.05416e-147
ENSG00000166734	protein_coding	1438.49	-1.36606	0.0526149	-25.9634	1.28251e-148	4.99936e-147
ENSG00000159658	protein_coding	1048.89	-1.08912	0.042061	-25.8939	7.80802e-148	3.03476e-146
ENSG00000169116	protein_coding	145.62	5.56834	0.215087	25.8888	8.91168e-148	3.45867e-146
ENSG00000154822	protein_coding	119.511	6.08424	0.235478	25.8378	3.33715e-147	1.29328e-145
ENSG00000111581	protein_coding	628.555	1.17734	0.0455749	25.833	3.77703e-147	1.46162e-145
ENSG00000182118	protein_coding	206.06	3.12218	0.120889	25.8269	4.42133e-147	1.70847e-145
ENSG00000126005	protein_coding	372.509	-1.621	0.0628256	-25.8016	8.50876e-147	3.28315e-145
ENSG00000174238	protein_coding	1397.53	-1.56999	0.0608821	-25.7875	1.22623e-146	4.72461e-145
ENSG00000154310	protein_coding	231.906	5.72861	0.222213	25.7799	1.49157e-146	5.73868e-145
ENSG00000080822	protein_coding	803.21	2.10614	0.0817523	25.7625	2.33491e-146	8.97037e-145
ENSG00000141682	protein_coding	588.142	3.26994	0.126941	25.7595	2.51994e-146	9.66726e-145
ENSG00000138180	protein_coding	639.949	0.915536	0.0355666	25.7414	4.0201e-146	1.54002e-144
ENSG00000073792	protein_coding	293.854	9.05021	0.351699	25.7328	5.01689e-146	1.9191e-144
ENSG00000159445	protein_coding	308.846	-1.30671	0.050799	-25.7231	6.45145e-146	2.46433e-144
ENSG00000196865	protein_coding	1261.62	1.55381	0.0604392	25.7087	9.35063e-146	3.56664e-144
ENSG00000105997	protein_coding	88.7569	5.19099	0.202157	25.6781	2.0548e-145	7.82647e-144
ENSG00000141655	protein_coding	138.554	1.87838	0.0732071	25.6584	3.4088e-145	1.29651e-143
ENSG00000086712	protein_coding	732.516	1.61026	0.0628149	25.635	6.21361e-145	2.35657e-143
ENSG00000176986	protein_coding	1385.49	-1.09354	0.0426868	-25.6178	9.66186e-145	3.65914e-143
ENSG00000116852	protein_coding	114.218	4.22718	0.165107	25.6027	1.42216e-144	5.37836e-143
ENSG00000157992	protein_coding	110.408	-5.57494	0.217835	-25.5926	1.84594e-144	6.9711e-143
ENSG00000173706	protein_coding	343.457	2.58013	0.100852	25.5834	2.33657e-144	8.81144e-143
ENSG00000143614	protein_coding	1113.95	1.14232	0.0446799	25.5667	3.57662e-144	1.34687e-142
ENSG00000119888	protein_coding	215.97	-5.13299	0.200825	-25.5595	4.30087e-144	1.61732e-142
ENSG00000159217	protein_coding	2433.25	14.3864	0.563181	25.5449	6.26349e-144	2.35203e-142
ENSG00000180818	protein_coding	71.0057	4.02416	0.157632	25.5289	9.43121e-144	3.53657e-142
ENSG00000171222	protein_coding	252.038	-2.83732	0.111157	-25.5254	1.03016e-143	3.8575e-142
ENSG00000099942	protein_coding	1224.27	1.11632	0.0437499	25.516	1.30963e-143	4.89714e-142
ENSG00000172167	protein_coding	173.391	1.95126	0.0764941	25.5086	1.58307e-143	5.91131e-142
ENSG00000081059	protein_coding	79.7989	3.572	0.140076	25.5004	1.95027e-143	7.27226e-142
ENSG00000117523	protein_coding	4258.54	1.04641	0.0410372	25.4989	2.02525e-143	7.5413e-142
ENSG00000033627	protein_coding	819.82	1.07066	0.042051	25.461	5.33832e-143	1.98502e-141
ENSG00000187097	protein_coding	597.374	-1.55791	0.0612092	-25.4521	6.68406e-143	2.48196e-141
ENSG00000134871	protein_coding	144.854	4.2254	0.166027	25.4501	7.04107e-143	2.61088e-141
ENSG00000154229	protein_coding	443.979	2.5292	0.099403	25.4439	8.24206e-143	3.04773e-141
ENSG00000112379	protein_coding	4036.3	-2.79124	0.109749	-25.4329	1.09065e-142	4.02738e-141
ENSG00000072501	protein_coding	2250.08	1.09916	0.0432994	25.3852	3.67414e-142	1.35485e-140
ENSG00000181392	protein_coding	119.198	-5.83701	0.229951	-25.3837	3.81281e-142	1.40404e-140
ENSG00000151150	protein_coding	1329.78	-2.19837	0.0866319	-25.376	4.641e-142	1.70666e-140
ENSG00000135823	protein_coding	291.398	-1.52741	0.0602265	-25.3612	6.76953e-142	2.48596e-140
ENSG00000075151	protein_coding	1582.05	0.770417	0.0303879	25.3528	8.37663e-142	3.07189e-140
ENSG00000114439	protein_coding	1434.29	1.26316	0.0498662	25.331	1.45598e-141	5.33206e-140
ENSG00000178202	protein_coding	206.712	7.96704	0.314678	25.318	2.02213e-141	7.3952e-140
ENSG00000197226	protein_coding	1593.4	-0.920303	0.0364009	-25.2824	4.9871e-141	1.82135e-139
ENSG00000132434	protein_coding	157.264	-1.97073	0.0780217	-25.2587	9.08342e-141	3.31284e-139
ENSG00000100439	protein_coding	487.554	-2.87645	0.113908	-25.2524	1.06662e-140	3.88477e-139
ENSG00000057608	protein_coding	1866.22	-1.111	0.0440269	-25.2345	1.67408e-140	6.08888e-139
ENSG00000155304	protein_coding	983.489	1.63089	0.0646369	25.2316	1.80367e-140	6.55128e-139
ENSG00000131747	protein_coding	3482.82	1.68378	0.0667809	25.2135	2.85114e-140	1.03418e-138
ENSG00000049283	protein_coding	483.8	-9.33515	0.370474	-25.1979	4.22761e-140	1.53137e-138
ENSG00000141384	protein_coding	349.736	1.8045	0.0717315	25.1563	1.20589e-139	4.36217e-138
ENSG00000137817	protein_coding	227.391	7.94616	0.31593	25.1517	1.35475e-139	4.89401e-138
ENSG00000169609	protein_coding	179.543	1.70848	0.0679447	25.1451	1.60015e-139	5.77267e-138
ENSG00000175183	protein_coding	214.539	8.35503	0.332294	25.1434	1.66701e-139	6.00576e-138
ENSG00000152133	protein_coding	247.839	1.4032	0.0558213	25.1373	1.94503e-139	6.99791e-138
ENSG00000003393	protein_coding	364.219	1.12106	0.0446168	25.1264	2.55974e-139	9.18472e-138
ENSG00000240771	protein_coding	86.0794	3.06704	0.122104	25.1183	3.1355e-139	1.12355e-137
ENSG00000168159	protein_coding	1850.99	-1.85499	0.0739115	-25.0975	5.29687e-139	1.89548e-137
ENSG00000155115	protein_coding	492.591	-1.72876	0.0689127	-25.0862	7.03442e-139	2.51388e-137
ENSG00000120278	protein_coding	112.468	5.91652	0.23589	25.0817	7.88648e-139	2.8146e-137
ENSG00000117020	protein_coding	912.658	11.4288	0.455766	25.076	9.09488e-139	3.24153e-137
ENSG00000170011	protein_coding	101.477	-5.47012	0.218328	-25.0545	1.55749e-138	5.54365e-137
ENSG00000165282	protein_coding	391.66	-1.1558	0.0461562	-25.041	2.18897e-138	7.78094e-137
ENSG00000128849	protein_coding	217.768	-2.01207	0.0803909	-25.0286	2.98437e-138	1.05941e-136
ENSG00000242612	protein_coding	185.637	-1.68023	0.0671436	-25.0244	3.31378e-138	1.17478e-136
ENSG00000130193	protein_coding	463.18	-3.44342	0.137654	-25.0151	4.19153e-138	1.48398e-136
ENSG00000128928	protein_coding	975.117	-2.25787	0.0902673	-25.0132	4.39555e-138	1.55415e-136
ENSG00000150687	protein_coding	153.013	3.8651	0.154739	24.9782	1.05434e-137	3.71799e-136
ENSG00000109099	protein_coding	141.596	6.7079	0.268554	24.9779	1.06368e-137	3.74596e-136
ENSG00000151025	protein_coding	569.525	-6.66515	0.26688	-24.9743	1.16238e-137	4.08813e-136
ENSG00000178752	protein_coding	72.1868	5.29427	0.212115	24.9594	1.68744e-137	5.92695e-136
ENSG00000184613	protein_coding	184.834	7.01784	0.281179	24.9586	1.72285e-137	6.04337e-136
ENSG00000164323	protein_coding	859.122	-2.26133	0.0906117	-24.9562	1.82662e-137	6.39895e-136
ENSG00000181544	protein_coding	152.162	2.12361	0.0850994	24.9545	1.90973e-137	6.68131e-136
ENSG00000197977	protein_coding	388.36	4.11619	0.164973	24.9506	2.10242e-137	7.34577e-136
ENSG00000162105	protein_coding	235.178	-2.29539	0.0920143	-24.946	2.36165e-137	8.24071e-136
ENSG00000166813	protein_coding	85.7663	5.75084	0.230566	24.9423	2.58804e-137	9.01884e-136
ENSG00000123200	protein_coding	846.385	1.11054	0.0446274	24.8848	1.08793e-136	3.78628e-135
ENSG00000144935	protein_coding	195.794	7.52297	0.302534	24.8665	1.71412e-136	5.9578e-135
ENSG00000140941	protein_coding	973.095	1.77287	0.0713322	24.8537	2.35584e-136	8.17758e-135
ENSG00000090013	protein_coding	273.07	-2.44125	0.0982478	-24.8479	2.72424e-136	9.44404e-135
ENSG00000123575	protein_coding	1741.51	1.58932	0.0639925	24.836	3.6619e-136	1.26781e-134
ENSG00000162433	protein_coding	1741.09	-1.34671	0.054228	-24.8342	3.83525e-136	1.3261e-134
ENSG00000146414	protein_coding	575.747	1.32861	0.0535099	24.8292	4.34243e-136	1.49952e-134
ENSG00000051620	protein_coding	856.746	-0.985593	0.0397003	-24.8258	4.71827e-136	1.62719e-134
ENSG00000136044	protein_coding	360.501	-1.44131	0.0581016	-24.8068	7.57855e-136	2.60686e-134
ENSG00000083307	protein_coding	1097.16	-11.1827	0.451286	-24.7797	1.48332e-135	5.09572e-134
ENSG00000176148	protein_coding	278.069	2.05168	0.0828606	24.7607	2.38032e-135	8.16669e-134
ENSG00000140577	protein_coding	521.134	1.46072	0.059004	24.7563	2.65424e-135	9.0948e-134
ENSG00000143612	protein_coding	1631.63	-1.02254	0.0413064	-24.7551	2.73228e-135	9.35017e-134
ENSG00000144481	protein_coding	323.266	-8.37314	0.338364	-24.7459	3.43059e-135	1.17248e-133
ENSG00000101608	protein_coding	510.143	-1.33652	0.0540148	-24.7435	3.6424e-135	1.24327e-133
ENSG00000109458	protein_coding	257.042	2.79828	0.113128	24.7356	4.43165e-135	1.51073e-133
ENSG00000143753	protein_coding	4413.14	-1.90232	0.0769263	-24.7291	5.20232e-135	1.77119e-133
ENSG00000064652	protein_coding	116.391	2.16771	0.0877123	24.7139	7.58922e-135	2.58053e-133
ENSG00000156521	protein_coding	288.367	-1.85229	0.0749732	-24.706	9.21731e-135	3.13012e-133
ENSG00000164237	protein_coding	510.479	-1.96011	0.0793897	-24.6897	1.38006e-134	4.6806e-133
ENSG00000151327	protein_coding	318.535	-1.57337	0.063753	-24.6791	1.79467e-134	6.07903e-133
ENSG00000148154	protein_coding	533.032	1.47668	0.0598414	24.6765	1.91365e-134	6.47384e-133
ENSG00000138193	protein_coding	147.579	7.12325	0.288865	24.6595	2.91148e-134	9.83697e-133
ENSG00000067596	protein_coding	742.118	0.872424	0.0353817	24.6575	3.05892e-134	1.0322e-132
ENSG00000118217	protein_coding	838.593	1.07666	0.0436878	24.6444	4.22167e-134	1.42276e-132
ENSG00000173511	protein_coding	82.9933	2.67651	0.108675	24.6287	6.23203e-134	2.09762e-132
ENSG00000198561	protein_coding	1828.21	-1.26242	0.0512625	-24.6265	6.57008e-134	2.20861e-132
ENSG00000100823	protein_coding	1005.9	-1.27223	0.0516634	-24.6254	6.74575e-134	2.2648e-132
ENSG00000146909	protein_coding	410.734	1.23485	0.0501456	24.6253	6.76405e-134	2.26809e-132
ENSG00000144366	protein_coding	1686.98	-4.12078	0.167344	-24.6247	6.87858e-134	2.30359e-132
ENSG00000116016	protein_coding	253.656	4.919	0.199777	24.6224	7.26809e-134	2.43098e-132
ENSG00000106799	protein_coding	500.249	1.60646	0.06526	24.6163	8.46081e-134	2.82635e-132
ENSG00000146802	protein_coding	382.896	-1.49459	0.060726	-24.612	9.39038e-134	3.12903e-132
ENSG00000111679	protein_coding	94.6625	-4.75653	0.193373	-24.5977	1.33558e-133	4.44482e-132
ENSG00000101158	protein_coding	718.8	-1.21352	0.0493386	-24.5957	1.40353e-133	4.66512e-132
ENSG00000135338	protein_coding	73.6188	2.69718	0.109751	24.5754	2.31516e-133	7.68565e-132
ENSG00000124831	protein_coding	1218.28	-0.892782	0.0363501	-24.5607	3.32722e-133	1.10316e-131
ENSG00000064932	protein_coding	805.499	-2.30888	0.0940254	-24.5559	3.74297e-133	1.23946e-131
ENSG00000124507	protein_coding	94.5575	-3.98272	0.162219	-24.5515	4.17043e-133	1.3793e-131
ENSG00000121060	protein_coding	752.724	-1.63253	0.0665644	-24.5256	7.88585e-133	2.60487e-131
ENSG00000106546	protein_coding	172.022	4.11789	0.167914	24.5238	8.24176e-133	2.71906e-131
ENSG00000099341	protein_coding	875.022	-1.58545	0.0647038	-24.5032	1.36645e-132	4.50252e-131
ENSG00000163376	protein_coding	123.215	1.98203	0.0809192	24.4939	1.71468e-132	5.64298e-131
ENSG00000166816	protein_coding	121.108	-4.22986	0.172772	-24.4823	2.28097e-132	7.49737e-131
ENSG00000138670	protein_coding	130.817	4.65189	0.190133	24.4664	3.36402e-132	1.10436e-130
ENSG00000175220	protein_coding	697.151	-2.09883	0.0857897	-24.4648	3.50358e-132	1.14876e-130
ENSG00000166130	protein_coding	157.454	2.5861	0.105733	24.4588	4.05851e-132	1.32907e-130
ENSG00000245848	protein_coding	175.236	-2.1336	0.087243	-24.4559	4.35828e-132	1.42549e-130
ENSG00000106077	protein_coding	339.651	-2.26273	0.0925381	-24.4519	4.80756e-132	1.57051e-130
ENSG00000107518	protein_coding	112.752	5.0686	0.207616	24.4134	1.23248e-131	4.02126e-130
ENSG00000149792	protein_coding	884.068	-1.25684	0.0515037	-24.4029	1.59275e-131	5.19038e-130
ENSG00000170004	protein_coding	1154.11	-1.71626	0.070365	-24.3907	2.14397e-131	6.97812e-130
ENSG00000150093	protein_coding	1091.38	-1.20055	0.0492452	-24.3791	2.85042e-131	9.26614e-130
ENSG00000197121	protein_coding	338.763	3.0474	0.125016	24.3761	3.06907e-131	9.96476e-130
ENSG00000041802	protein_coding	538.913	-1.35801	0.0557128	-24.3752	3.1339e-131	1.01629e-129
ENSG00000005059	protein_coding	135.809	4.7009	0.192958	24.3623	4.29888e-131	1.39238e-129
ENSG00000172081	protein_coding	594.506	-1.19799	0.0491819	-24.3583	4.73883e-131	1.53301e-129
ENSG00000116985	protein_coding	106.522	2.82322	0.11594	24.3508	5.69137e-131	1.83892e-129
ENSG00000141934	protein_coding	178.112	-7.314	0.300383	-24.3489	5.95669e-131	1.92231e-129
ENSG00000101109	protein_coding	746.823	1.35598	0.0557179	24.3366	8.03611e-131	2.59024e-129
ENSG00000177119	protein_coding	544.185	1.50712	0.0619459	24.3296	9.53324e-131	3.06908e-129
ENSG00000176208	protein_coding	593.747	1.62265	0.0666973	24.3286	9.77255e-131	3.14232e-129
ENSG00000151012	protein_coding	1739.46	-2.31599	0.095217	-24.3233	1.11159e-130	3.56997e-129
ENSG00000108947	protein_coding	117.133	4.84223	0.199133	24.3166	1.30805e-130	4.19583e-129
ENSG00000141698	protein_coding	753.417	0.921854	0.0379376	24.2992	1.99911e-130	6.40485e-129
ENSG00000116062	protein_coding	885.121	1.03699	0.0426838	24.2947	2.22948e-130	7.13434e-129
ENSG00000148341	protein_coding	719.177	-1.3594	0.0559776	-24.2847	2.84163e-130	9.08229e-129
ENSG00000145996	protein_coding	332.848	1.46734	0.0605116	24.2489	6.78386e-130	2.16563e-128
ENSG00000155111	protein_coding	1132.64	-2.03428	0.0839142	-24.2424	7.95244e-130	2.53564e-128
ENSG00000110435	protein_coding	653.883	-1.17585	0.0485043	-24.2422	7.98379e-130	2.54259e-128
ENSG00000132623	protein_coding	342.784	-2.15209	0.088806	-24.2336	9.8402e-130	3.13005e-128
ENSG00000141582	protein_coding	674.287	-1.97328	0.0814365	-24.2309	1.05144e-129	3.34052e-128
ENSG00000108239	protein_coding	193.577	1.84702	0.0762271	24.2304	1.06299e-129	3.37318e-128
ENSG00000275004	protein_coding	235.709	2.17784	0.0899083	24.2229	1.27767e-129	4.0496e-128
ENSG00000162676	protein_coding	96.5929	5.487	0.22657	24.2177	1.44866e-129	4.58609e-128
ENSG00000087253	protein_coding	143.175	5.08464	0.209979	24.215	1.54483e-129	4.88475e-128
ENSG00000133216	protein_coding	111.926	2.89413	0.119611	24.1961	2.44637e-129	7.72624e-128
ENSG00000119698	protein_coding	91.4748	2.73634	0.113256	24.1607	5.76254e-129	1.81779e-127
ENSG00000175216	protein_coding	3052.31	0.872762	0.0361549	24.1395	9.62528e-129	3.0327e-127
ENSG00000046651	protein_coding	180.093	2.10725	0.0873525	24.1236	1.41434e-128	4.451e-127
ENSG00000131791	protein_coding	409.832	1.71205	0.070991	24.1164	1.68328e-128	5.29109e-127
ENSG00000172725	protein_coding	466.632	-2.41534	0.100203	-24.1044	2.24773e-128	7.05703e-127
ENSG00000198799	protein_coding	552.447	1.54819	0.0642348	24.102	2.38164e-128	7.46863e-127
ENSG00000135457	protein_coding	198.761	8.10194	0.336169	24.1008	2.45194e-128	7.68007e-127
ENSG00000180329	protein_coding	287.321	1.27541	0.0529403	24.0916	3.06434e-128	9.58695e-127
ENSG00000107331	protein_coding	1427.76	-2.27917	0.0946721	-24.0744	4.63733e-128	1.44741e-126
ENSG00000172201	protein_coding	337.482	9.63296	0.400318	24.0633	6.06322e-128	1.89025e-126
ENSG00000101333	protein_coding	672.964	-2.68891	0.111784	-24.0545	7.49432e-128	2.33367e-126
ENSG00000124215	protein_coding	130.411	-4.52937	0.188307	-24.0531	7.7484e-128	2.40997e-126
ENSG00000108840	protein_coding	364.841	1.67178	0.0695266	24.0452	9.37256e-128	2.91173e-126
ENSG00000196116	protein_coding	158.859	2.03848	0.0848476	24.0252	1.51537e-127	4.70223e-126
ENSG00000128602	protein_coding	241.737	2.51355	0.104675	24.013	2.03319e-127	6.29438e-126
ENSG00000066117	protein_coding	777.229	1.28959	0.0537208	24.0054	2.44257e-127	7.55295e-126
ENSG00000108406	protein_coding	863.876	1.16292	0.0484488	24.0031	2.58309e-127	7.9782e-126
ENSG00000126870	protein_coding	192.527	1.76846	0.0737041	23.9941	3.20266e-127	9.88036e-126
ENSG00000149970	protein_coding	82.3255	-4.35216	0.181424	-23.9889	3.62781e-127	1.1179e-125
ENSG00000091129	protein_coding	222.62	8.12734	0.338823	23.987	3.80123e-127	1.16999e-125
ENSG00000112531	protein_coding	1674.24	1.87293	0.0781422	23.9682	5.97026e-127	1.83547e-125
ENSG00000134243	protein_coding	760.345	1.65182	0.0689764	23.9476	9.78947e-127	3.00271e-125
ENSG00000064763	protein_coding	106.555	5.52326	0.230826	23.9282	1.55755e-126	4.77193e-125
ENSG00000156973	protein_coding	119.466	1.86098	0.0777814	23.9257	1.65503e-126	5.06476e-125
ENSG00000137563	protein_coding	192.241	1.52307	0.0636841	23.916	2.0896e-126	6.38733e-125
ENSG00000122390	protein_coding	444.392	-1.23238	0.0516114	-23.878	5.18357e-126	1.58084e-124
ENSG00000112294	protein_coding	255.256	3.29468	0.138136	23.851	9.89328e-126	3.01027e-124
ENSG00000078114	protein_coding	430.975	1.49746	0.0628663	23.8198	2.08109e-125	6.32499e-124
ENSG00000171365	protein_coding	230.947	1.86994	0.0785312	23.8115	2.53923e-125	7.70862e-124
ENSG00000123684	protein_coding	906.975	1.30885	0.055	23.7972	3.56881e-125	1.08219e-123
ENSG00000163947	protein_coding	66.6924	4.58707	0.192806	23.7911	4.12753e-125	1.25018e-123
ENSG00000133424	protein_coding	192.673	2.15067	0.0904336	23.7818	5.15859e-125	1.56071e-123
ENSG00000137968	protein_coding	195.262	8.22405	0.346161	23.7579	9.10923e-125	2.75283e-123
ENSG00000180628	protein_coding	558.124	1.38751	0.0584059	23.7563	9.45055e-125	2.85274e-123
ENSG00000106367	protein_coding	649.892	-1.6945	0.0713453	-23.7507	1.07985e-124	3.25227e-123
ENSG00000178695	protein_coding	1125.53	9.26184	0.38996	23.7507	1.07972e-124	3.25227e-123
ENSG00000066279	protein_coding	1589.42	2.32349	0.0978629	23.7423	1.32031e-124	3.97197e-123
ENSG00000066735	protein_coding	124.165	5.11743	0.215659	23.7292	1.80057e-124	5.41065e-123
ENSG00000135919	protein_coding	57.0763	3.15111	0.132808	23.7268	1.90753e-124	5.7256e-123
ENSG00000197448	protein_coding	443.658	1.40064	0.0590342	23.726	1.94548e-124	5.83293e-123
ENSG00000170915	protein_coding	149.719	5.19659	0.219132	23.7145	2.55627e-124	7.65559e-123
ENSG00000107566	protein_coding	411.278	1.27428	0.0537493	23.7078	2.9968e-124	8.9648e-123
ENSG00000148248	protein_coding	2023.67	-1.04367	0.0440322	-23.7025	3.39759e-124	1.01524e-122
ENSG00000183048	protein_coding	149.243	-2.52804	0.106658	-23.7022	3.42325e-124	1.02176e-122
ENSG00000165475	protein_coding	175.066	-2.22269	0.0937833	-23.7003	3.57869e-124	1.06695e-122
ENSG00000109180	protein_coding	985.06	-0.974164	0.04114	-23.6792	5.90527e-124	1.75864e-122
ENSG00000092470	protein_coding	384.659	1.08021	0.0456202	23.6783	6.02984e-124	1.79372e-122
ENSG00000177951	protein_coding	550.806	-1.11116	0.046939	-23.6724	6.93923e-124	2.06194e-122
ENSG00000152402	protein_coding	140.081	5.81877	0.245822	23.6707	7.22433e-124	2.14427e-122
ENSG00000070061	protein_coding	796.169	1.78275	0.0753367	23.6638	8.51839e-124	2.52273e-122
ENSG00000169258	protein_coding	238.964	2.22308	0.0939446	23.6638	8.5158e-124	2.52273e-122
ENSG00000178078	protein_coding	207.732	-4.80077	0.202904	-23.6603	9.23768e-124	2.73271e-122
ENSG00000185753	protein_coding	181.665	2.0904	0.0883842	23.6513	1.14504e-123	3.38352e-122
ENSG00000082805	protein_coding	459.053	1.01316	0.0428376	23.6511	1.14969e-123	3.3935e-122
ENSG00000111328	protein_coding	434.473	-3.15952	0.133719	-23.6281	1.98231e-123	5.84464e-122
ENSG00000198131	protein_coding	159.1	-6.97297	0.295208	-23.6205	2.37151e-123	6.98442e-122
ENSG00000122783	protein_coding	534.798	-1.24989	0.0529222	-23.6174	2.55437e-123	7.51465e-122
ENSG00000187446	protein_coding	1571.4	-1.27472	0.0540531	-23.5827	5.80171e-123	1.70491e-121
ENSG00000196376	protein_coding	362.39	9.51338	0.403474	23.5787	6.37919e-123	1.87254e-121
ENSG00000149328	protein_coding	418.242	-1.16472	0.0493978	-23.5784	6.42407e-123	1.88364e-121
ENSG00000164061	protein_coding	321.448	3.27188	0.138773	23.5772	6.59867e-123	1.93271e-121
ENSG00000100473	protein_coding	290.838	9.30983	0.394917	23.5741	7.10052e-123	2.07741e-121
ENSG00000146386	protein_coding	103.446	2.36677	0.100468	23.5574	1.05398e-122	3.08027e-121
ENSG00000166965	protein_coding	335.715	1.37585	0.0584157	23.5527	1.17788e-122	3.43659e-121
ENSG00000197622	protein_coding	1284.56	-0.930576	0.0395104	-23.5527	1.17849e-122	3.43659e-121
ENSG00000164236	protein_coding	179.422	7.20177	0.305779	23.5522	1.19222e-122	3.47283e-121
ENSG00000170903	protein_coding	205.184	1.42502	0.0605068	23.5514	1.21516e-122	3.53579e-121
ENSG00000148516	protein_coding	220.381	8.81898	0.374478	23.5501	1.25303e-122	3.64198e-121
ENSG00000177239	protein_coding	368.079	-1.17186	0.0497948	-23.5338	1.83895e-122	5.33918e-121
ENSG00000197747	protein_coding	241.225	8.94304	0.380442	23.507	3.46033e-122	1.00357e-120
ENSG00000166831	protein_coding	92.5962	5.04428	0.214729	23.4914	4.9936e-122	1.44668e-120
ENSG00000143850	protein_coding	229.963	-3.42374	0.145776	-23.4864	5.62273e-122	1.62717e-120
ENSG00000163214	protein_coding	473.044	1.64299	0.0699655	23.4829	6.09588e-122	1.76218e-120
ENSG00000132680	protein_coding	555.364	1.17942	0.0502494	23.4713	8.00469e-122	2.31146e-120
ENSG00000110048	protein_coding	1260.81	-1.00552	0.0428469	-23.4678	8.70076e-122	2.50974e-120
ENSG00000021300	protein_coding	574.236	-2.66876	0.113791	-23.4533	1.22399e-121	3.5268e-120
ENSG00000197858	protein_coding	961.07	-1.78405	0.076094	-23.4453	1.47706e-121	4.25139e-120
ENSG00000135299	protein_coding	90.4114	2.94654	0.125688	23.4433	1.5482e-121	4.45133e-120
ENSG00000125520	protein_coding	494.872	-1.96687	0.0839252	-23.4359	1.83914e-121	5.28211e-120
ENSG00000177674	protein_coding	671.289	-1.83704	0.0783928	-23.4338	1.9332e-121	5.54628e-120
ENSG00000018408	protein_coding	260.18	3.06876	0.131024	23.4213	2.59558e-121	7.43862e-120
ENSG00000185624	protein_coding	3170.3	-1.83127	0.0781951	-23.4192	2.72227e-121	7.7933e-120
ENSG00000119906	protein_coding	586.658	2.40985	0.102901	23.419	2.73403e-121	7.81855e-120
ENSG00000144199	protein_coding	73.2595	2.57989	0.110232	23.4042	3.8761e-121	1.10727e-119
ENSG00000152527	protein_coding	209.368	8.46817	0.361981	23.394	4.92416e-121	1.40515e-119
ENSG00000110092	protein_coding	2442.41	-2.14694	0.0918289	-23.3798	6.85697e-121	1.9546e-119
ENSG00000063322	protein_coding	662.134	-0.96829	0.0414268	-23.3735	7.94875e-121	2.2634e-119
ENSG00000105784	protein_coding	72.5209	5.8429	0.250237	23.3495	1.39569e-120	3.96997e-119
ENSG00000108797	protein_coding	68.7368	2.93907	0.125931	23.3387	1.79552e-120	5.10182e-119
ENSG00000025156	protein_coding	338.71	1.47152	0.0630606	23.3351	1.95391e-120	5.54594e-119
ENSG00000128165	protein_coding	352.391	-3.8339	0.164332	-23.3302	2.18882e-120	6.20607e-119
ENSG00000166135	protein_coding	801.277	1.75335	0.0752204	23.3095	3.55017e-120	1.00553e-118
ENSG00000177917	protein_coding	216.569	2.04525	0.0877735	23.3014	4.2889e-120	1.21347e-118
ENSG00000140836	protein_coding	1169.88	-1.41671	0.0608234	-23.2921	5.32478e-120	1.50496e-118
ENSG00000076356	protein_coding	158.59	5.24664	0.225348	23.2824	6.6868e-120	1.8879e-118
ENSG00000132872	protein_coding	1943.05	-10.5404	0.453226	-23.2563	1.22882e-119	3.46569e-118
ENSG00000104164	protein_coding	878.364	-1.50098	0.0645483	-23.2537	1.30615e-119	3.67989e-118
ENSG00000074416	protein_coding	151.478	-2.23716	0.0962151	-23.2517	1.36819e-119	3.8506e-118
ENSG00000162783	protein_coding	204.938	3.13864	0.135139	23.2252	2.53196e-119	7.11836e-118
ENSG00000059145	protein_coding	375.449	-1.61099	0.0694505	-23.1962	4.97674e-119	1.39621e-117
ENSG00000185340	protein_coding	297.019	-2.76364	0.119161	-23.1924	5.43082e-119	1.522e-117
ENSG00000180376	protein_coding	193.791	1.5754	0.0679279	23.1923	5.44325e-119	1.52388e-117
ENSG00000152061	protein_coding	504.787	2.19374	0.0946011	23.1893	5.83264e-119	1.63118e-117
ENSG00000181982	protein_coding	92.2754	-5.80487	0.250465	-23.1763	7.89027e-119	2.20431e-117
ENSG00000184357	protein_coding	1648.4	-13.3972	0.578207	-23.1703	9.08077e-119	2.53424e-117
ENSG00000132153	protein_coding	1002.27	1.0074	0.0434873	23.1654	1.01757e-118	2.83682e-117
ENSG00000107672	protein_coding	409.667	1.06764	0.0461045	23.157	1.23698e-118	3.44492e-117
ENSG00000168806	protein_coding	248.5	-1.86687	0.0806996	-23.1335	2.12939e-118	5.91783e-117
ENSG00000110693	protein_coding	61.681	4.80944	0.207951	23.1277	2.43741e-118	6.76679e-117
ENSG00000171246	protein_coding	437.226	9.68324	0.418909	23.1154	3.24456e-118	8.99825e-117
ENSG00000228594	protein_coding	495.65	-2.88931	0.12507	-23.1016	4.46288e-118	1.23642e-116
ENSG00000162004	protein_coding	103.012	-2.62371	0.113652	-23.0855	6.47654e-118	1.79243e-116
ENSG00000125967	protein_coding	417.283	-1.63944	0.071051	-23.0742	8.41421e-118	2.32627e-116
ENSG00000122406	protein_coding	5402.08	1.16785	0.0506204	23.0708	9.09097e-118	2.51077e-116
ENSG00000184368	protein_coding	93.6899	6.84029	0.296625	23.0604	1.1561e-117	3.18964e-116
ENSG00000107104	protein_coding	104.868	2.86946	0.124453	23.0565	1.2645e-117	3.4851e-116
ENSG00000186501	protein_coding	319.763	-1.50123	0.0651257	-23.0513	1.42885e-117	3.93399e-116
ENSG00000178467	protein_coding	148.467	-6.88197	0.298572	-23.0496	1.4846e-117	4.08328e-116
ENSG00000039139	protein_coding	82.3814	-5.29488	0.229997	-23.0215	2.83774e-117	7.78886e-116
ENSG00000129354	protein_coding	434.619	-9.60087	0.417195	-23.0129	3.46002e-117	9.48708e-116
ENSG00000277157	protein_coding	478.796	9.98728	0.434176	23.0029	4.36457e-117	1.1955e-115
ENSG00000157557	protein_coding	144.954	1.72547	0.075018	23.0007	4.58295e-117	1.25402e-115
ENSG00000171004	protein_coding	76.6907	4.21961	0.183457	23.0006	4.59677e-117	1.25651e-115
ENSG00000156273	protein_coding	802.84	1.44727	0.0629637	22.9858	6.45797e-117	1.76346e-115
ENSG00000137338	protein_coding	70.1582	5.7247	0.249055	22.9857	6.47706e-117	1.76686e-115
ENSG00000157870	protein_coding	298.506	-2.96709	0.129113	-22.9805	7.29718e-117	1.98854e-115
ENSG00000120314	protein_coding	452.351	-1.3056	0.0568275	-22.9748	8.32538e-117	2.26641e-115
ENSG00000143702	protein_coding	629.945	2.05067	0.0892827	22.9683	9.66798e-117	2.62922e-115
ENSG00000065361	protein_coding	1006.54	-3.59528	0.156581	-22.9612	1.13968e-116	3.0962e-115
ENSG00000148180	protein_coding	110.743	2.82171	0.122975	22.9454	1.63889e-116	4.44788e-115
ENSG00000100320	protein_coding	1128.12	1.69582	0.073963	22.9279	2.44596e-116	6.62475e-115
ENSG00000131067	protein_coding	160.507	2.27844	0.0993739	22.928	2.44393e-116	6.62475e-115
ENSG00000171435	protein_coding	114.389	-2.23894	0.0977187	-22.9121	3.52235e-116	9.53038e-115
ENSG00000162522	protein_coding	2099.85	-2.02824	0.0885882	-22.8952	5.18978e-116	1.40277e-114
ENSG00000178585	protein_coding	346.822	-1.24642	0.0544442	-22.8935	5.38858e-116	1.45503e-114
ENSG00000142856	protein_coding	478.988	1.91186	0.0835378	22.8862	6.37492e-116	1.71961e-114
ENSG00000089159	protein_coding	829.825	-1.4087	0.0615636	-22.8821	7.01266e-116	1.88973e-114
ENSG00000141736	protein_coding	885.624	-1.48737	0.0650385	-22.869	9.44841e-116	2.54352e-114
ENSG00000167861	protein_coding	744.919	-2.60739	0.114067	-22.8584	1.20451e-115	3.23927e-114
ENSG00000183161	protein_coding	154.621	-7.30782	0.319802	-22.8511	1.42527e-115	3.82909e-114
ENSG00000144909	protein_coding	332.976	1.25422	0.0549312	22.8325	2.17971e-115	5.85007e-114
ENSG00000126247	protein_coding	1933.41	-1.54623	0.0677228	-22.8317	2.21936e-115	5.95048e-114
ENSG00000162775	protein_coding	638.186	1.12766	0.0493938	22.8299	2.31253e-115	6.19403e-114
ENSG00000173141	protein_coding	414.265	-2.47631	0.108478	-22.8279	2.42382e-115	6.48561e-114
ENSG00000153790	protein_coding	74.6409	5.31087	0.23268	22.8248	2.60218e-115	6.95587e-114
ENSG00000071073	protein_coding	248.241	2.34525	0.102831	22.8068	3.92645e-115	1.04852e-113
ENSG00000177548	protein_coding	113.698	-3.40109	0.149151	-22.8031	4.27464e-115	1.14036e-113
ENSG00000159164	protein_coding	184.269	8.3733	0.3673	22.7969	4.92013e-115	1.31125e-113
ENSG00000152332	protein_coding	2751.79	-1.09448	0.0480347	-22.7852	6.43551e-115	1.71339e-113
ENSG00000131459	protein_coding	141.855	4.78289	0.210148	22.7596	1.15404e-114	3.06944e-113
ENSG00000179403	protein_coding	412.709	-3.61102	0.158674	-22.7575	1.2087e-114	3.21162e-113
ENSG00000198682	protein_coding	191.13	8.34224	0.366625	22.7542	1.30523e-114	3.46466e-113
ENSG00000086619	protein_coding	349.604	1.81221	0.0796455	22.7535	1.32611e-114	3.51658e-113
ENSG00000100605	protein_coding	855.476	-2.01556	0.0886	-22.749	1.46758e-114	3.88786e-113
ENSG00000100625	protein_coding	478.456	1.25248	0.0550771	22.7404	1.78445e-114	4.72258e-113
ENSG00000136490	protein_coding	63.7339	3.9922	0.175569	22.7386	1.85883e-114	4.91456e-113
ENSG00000081320	protein_coding	309.739	1.45469	0.0639822	22.7358	1.98152e-114	5.23372e-113
ENSG00000167964	protein_coding	98.978	-5.05899	0.222669	-22.7197	2.85909e-114	7.54413e-113
ENSG00000006025	protein_coding	74.4503	4.88316	0.215023	22.7099	3.57627e-114	9.42719e-113
ENSG00000168907	protein_coding	249.266	-8.38641	0.369297	-22.7092	3.63788e-114	9.58011e-113
ENSG00000146530	protein_coding	53.6731	4.58543	0.20203	22.6968	4.81517e-114	1.26679e-112
ENSG00000275183	protein_coding	110.25	-3.74397	0.165003	-22.6903	5.58381e-114	1.46756e-112
ENSG00000148158	protein_coding	488.47	1.17632	0.0518869	22.6708	8.69578e-114	2.2832e-112
ENSG00000145217	protein_coding	129.081	-6.05964	0.267405	-22.6609	1.08833e-113	2.85476e-112
ENSG00000135373	protein_coding	1996.5	-12.9632	0.572126	-22.658	1.16467e-113	3.05199e-112
ENSG00000020181	protein_coding	90.3698	5.53423	0.244311	22.6524	1.32093e-113	3.45804e-112
ENSG00000187231	protein_coding	383.501	2.07277	0.0915186	22.6487	1.43836e-113	3.76177e-112
ENSG00000142185	protein_coding	198.449	-7.80424	0.344599	-22.6473	1.48285e-113	3.87434e-112
ENSG00000101019	protein_coding	214.737	1.4965	0.0660929	22.6424	1.65713e-113	4.32544e-112
ENSG00000182175	protein_coding	139.349	6.28354	0.277544	22.6398	1.75955e-113	4.58828e-112
ENSG00000132698	protein_coding	299.436	-8.84378	0.390805	-22.6297	2.21244e-113	5.76361e-112
ENSG00000037280	protein_coding	149.671	4.61119	0.203793	22.6269	2.35705e-113	6.13431e-112
ENSG00000132563	protein_coding	123.864	7.57057	0.334654	22.6221	2.62911e-113	6.8357e-112
ENSG00000179331	protein_coding	87.9249	6.63466	0.293306	22.6203	2.7365e-113	7.10797e-112
ENSG00000065518	protein_coding	768.307	-1.5004	0.0663302	-22.6202	2.74429e-113	7.12123e-112
ENSG00000177873	protein_coding	75.443	6.07365	0.268585	22.6135	3.19337e-113	8.2785e-112
ENSG00000108055	protein_coding	1075.18	0.898935	0.0397642	22.6066	3.7283e-113	9.65587e-112
ENSG00000140632	protein_coding	870.536	-1.27045	0.0562479	-22.5866	5.87227e-113	1.51937e-111
ENSG00000181222	protein_coding	2835.08	1.04952	0.0464689	22.5855	6.01536e-113	1.55488e-111
ENSG00000105137	protein_coding	66.4207	5.72077	0.253467	22.5701	8.52287e-113	2.2009e-111
ENSG00000166342	protein_coding	1572.12	-13.0929	0.580304	-22.5621	1.02196e-112	2.63649e-111
ENSG00000196284	protein_coding	113.318	1.84582	0.0818603	22.5484	1.39166e-112	3.58679e-111
ENSG00000114374	protein_coding	1282.82	-13.2679	0.588445	-22.5474	1.42492e-112	3.66895e-111
ENSG00000100196	protein_coding	101.437	3.10773	0.13784	22.5459	1.47425e-112	3.79231e-111
ENSG00000143479	protein_coding	66.9805	3.7204	0.165169	22.5248	2.37019e-112	6.09111e-111
ENSG00000110492	protein_coding	371.864	4.87423	0.2165	22.5137	3.04523e-112	7.81833e-111
ENSG00000112159	protein_coding	701.418	1.70449	0.0757197	22.5105	3.2759e-112	8.40247e-111
ENSG00000182240	protein_coding	204.558	6.06466	0.269472	22.5057	3.64636e-112	9.34366e-111
ENSG00000085552	protein_coding	83.0765	-5.12089	0.227757	-22.484	5.95471e-112	1.5244e-110
ENSG00000123353	protein_coding	243.832	-1.20399	0.0535535	-22.4821	6.2146e-112	1.58941e-110
ENSG00000138735	protein_coding	126.87	7.68155	0.341693	22.4808	6.3965e-112	1.63436e-110
ENSG00000125744	protein_coding	56.8353	4.10578	0.182636	22.4807	6.41262e-112	1.63691e-110
ENSG00000115687	protein_coding	422.103	-1.07118	0.0476641	-22.4735	7.53304e-112	1.92107e-110
ENSG00000106351	protein_coding	254.711	-2.20018	0.0979302	-22.4668	8.7593e-112	2.23165e-110
ENSG00000105329	protein_coding	156.67	6.85713	0.305228	22.4656	9.00494e-112	2.29204e-110
ENSG00000167107	protein_coding	107.264	3.45879	0.153995	22.4604	1.01182e-111	2.57294e-110
ENSG00000164904	protein_coding	165.263	8.30833	0.369985	22.4558	1.12251e-111	2.84896e-110
ENSG00000185187	protein_coding	104.514	-3.75217	0.167094	-22.4554	1.13214e-111	2.87067e-110
ENSG00000111913	protein_coding	308.132	-4.33767	0.1932	-22.4517	1.23094e-111	3.11822e-110
ENSG00000144554	protein_coding	1454.83	0.835804	0.0372568	22.4336	1.85182e-111	4.68658e-110
ENSG00000082458	protein_coding	398.089	-1.38135	0.0615781	-22.4326	1.89374e-111	4.78812e-110
ENSG00000196428	protein_coding	564.933	1.11391	0.0496723	22.4253	2.23061e-111	5.63451e-110
ENSG00000226742	protein_coding	116	-4.5895	0.20479	-22.4108	3.09167e-111	7.80214e-110
ENSG00000117245	protein_coding	66.4019	5.79049	0.258407	22.4085	3.25539e-111	8.20754e-110
ENSG00000101986	protein_coding	446.167	-3.80873	0.17016	-22.3832	5.73858e-111	1.44545e-109
ENSG00000166503	protein_coding	754.207	1.92729	0.0861152	22.3804	6.10565e-111	1.53645e-109
ENSG00000186073	protein_coding	103.968	2.15366	0.0962583	22.3737	7.0977e-111	1.78441e-109
ENSG00000112182	protein_coding	141.509	8.00066	0.35761	22.3726	7.2782e-111	1.82806e-109
ENSG00000131773	protein_coding	130.991	2.95165	0.131937	22.3716	7.4345e-111	1.86556e-109
ENSG00000165997	protein_coding	1283.25	1.33377	0.0596483	22.3605	9.55029e-111	2.39423e-109
ENSG00000138764	protein_coding	527.077	-1.18319	0.0529227	-22.357	1.0325e-110	2.586e-109
ENSG00000083720	protein_coding	529.75	-3.49305	0.156331	-22.344	1.38112e-110	3.45591e-109
ENSG00000111879	protein_coding	128.765	2.95166	0.132133	22.3386	1.55745e-110	3.89349e-109
ENSG00000047346	protein_coding	786.422	-2.67276	0.11967	-22.3345	1.70881e-110	4.26786e-109
ENSG00000173599	protein_coding	269.133	-2.69579	0.120744	-22.3265	2.04293e-110	5.0928e-109
ENSG00000127526	protein_coding	940.836	-0.654037	0.0292943	-22.3264	2.04772e-110	5.09995e-109
ENSG00000022267	protein_coding	840.236	12.8705	0.576611	22.3209	2.31708e-110	5.7654e-109
ENSG00000175634	protein_coding	566.376	-1.22372	0.0548567	-22.3075	3.12579e-110	7.7704e-109
ENSG00000107105	protein_coding	93.9089	3.68454	0.165172	22.3072	3.14436e-110	7.80928e-109
ENSG00000189067	protein_coding	888.098	-0.870203	0.0390514	-22.2835	5.34033e-110	1.32385e-108
ENSG00000141449	protein_coding	268.125	2.05272	0.0921564	22.2743	6.55738e-110	1.62403e-108
ENSG00000091164	protein_coding	543.73	-1.20148	0.053946	-22.2719	6.92413e-110	1.71168e-108
ENSG00000155760	protein_coding	149.479	3.4678	0.15579	22.2594	9.14576e-110	2.25878e-108
ENSG00000198729	protein_coding	140.168	2.13014	0.0957216	22.2535	1.04402e-109	2.57609e-108
ENSG00000102098	protein_coding	444.391	1.62341	0.0729659	22.249	1.15462e-109	2.84634e-108
ENSG00000166971	protein_coding	307.285	-1.3323	0.059899	-22.2424	1.33583e-109	3.29001e-108
ENSG00000133124	protein_coding	2418.48	10.4879	0.471554	22.2411	1.37687e-109	3.38797e-108
ENSG00000148985	protein_coding	327.061	-0.947909	0.042627	-22.2373	1.49666e-109	3.67933e-108
ENSG00000113319	protein_coding	90.301	6.71993	0.302391	22.2227	2.07374e-109	5.0933e-108
ENSG00000203326	protein_coding	138.558	-2.34248	0.105511	-22.2012	3.3455e-109	8.20928e-108
ENSG00000123505	protein_coding	6517.94	-2.19763	0.0990154	-22.1948	3.85264e-109	9.44499e-108
ENSG00000068366	protein_coding	272.345	4.92518	0.221999	22.1857	4.72533e-109	1.15738e-107
ENSG00000142611	protein_coding	96.466	7.00182	0.315683	22.1799	5.37225e-109	1.31462e-107
ENSG00000008394	protein_coding	1130.77	-3.89482	0.175608	-22.1791	5.46674e-109	1.33652e-107
ENSG00000027697	protein_coding	401.249	1.56209	0.0704509	22.1728	6.29124e-109	1.53668e-107
ENSG00000090020	protein_coding	512.201	-1.42014	0.0640707	-22.1652	7.44036e-109	1.81569e-107
ENSG00000183723	protein_coding	1611.33	-1.84388	0.0832	-22.162	7.99218e-109	1.94857e-107
ENSG00000119946	protein_coding	84.3752	3.15736	0.142534	22.1516	1.0078e-108	2.45487e-107
ENSG00000153113	protein_coding	1123.45	1.00859	0.0455324	22.1511	1.01734e-108	2.47584e-107
ENSG00000105402	protein_coding	294.228	-1.39116	0.0628607	-22.1308	1.59809e-108	3.88562e-107
ENSG00000157152	protein_coding	76.4073	6.22346	0.281218	22.1304	1.61303e-108	3.91836e-107
ENSG00000232434	protein_coding	145.51	-3.45011	0.156005	-22.1154	2.24713e-108	5.45375e-107
ENSG00000163082	protein_coding	73.3423	5.78909	0.261773	22.1149	2.2736e-108	5.51296e-107
ENSG00000196628	protein_coding	159.495	4.30118	0.19462	22.1004	3.13357e-108	7.59127e-107
ENSG00000144712	protein_coding	211.036	8.96238	0.405896	22.0805	4.86941e-108	1.17857e-106
ENSG00000109113	protein_coding	89.1323	6.82853	0.309276	22.0791	5.01861e-108	1.21358e-106
ENSG00000136098	protein_coding	97.3773	2.85284	0.129233	22.0752	5.47451e-108	1.32263e-106
ENSG00000152217	protein_coding	222.471	-2.79634	0.126686	-22.073	5.74828e-108	1.38751e-106
ENSG00000095485	protein_coding	256.289	1.53875	0.0697494	22.0611	7.47316e-108	1.80059e-106
ENSG00000114904	protein_coding	850.675	1.02524	0.046475	22.06	7.66414e-108	1.84494e-106
ENSG00000138744	protein_coding	342.362	-2.99013	0.135625	-22.047	1.02115e-107	2.45593e-106
ENSG00000046653	protein_coding	223.236	4.36358	0.197949	22.0439	1.09215e-107	2.62432e-106
ENSG00000057704	protein_coding	88.4643	3.21815	0.146117	22.0244	1.68142e-107	4.03298e-106
ENSG00000180354	protein_coding	296.139	2.18871	0.0994117	22.0166	1.99625e-107	4.78382e-106
ENSG00000085871	protein_coding	274.373	-1.48222	0.0673262	-22.0155	2.04604e-107	4.89873e-106
ENSG00000109062	protein_coding	614.821	-2.52439	0.114792	-21.991	3.51299e-107	8.40339e-106
ENSG00000183814	protein_coding	326.961	1.35257	0.0616024	21.9564	7.52484e-107	1.7984e-105
ENSG00000101000	protein_coding	96.0498	5.58185	0.254316	21.9485	8.9547e-107	2.13821e-105
ENSG00000167315	protein_coding	153.069	2.69155	0.122666	21.9421	1.03141e-106	2.4606e-105
ENSG00000250722	protein_coding	453.242	-3.95458	0.180265	-21.9376	1.13684e-106	2.7097e-105
ENSG00000109654	protein_coding	251.755	2.34782	0.107059	21.9301	1.34007e-106	3.19125e-105
ENSG00000164944	protein_coding	830.889	0.8274	0.0377708	21.9058	2.28574e-106	5.43838e-105
ENSG00000111790	protein_coding	261.987	1.84488	0.0842677	21.893	3.02608e-106	7.19341e-105
ENSG00000084693	protein_coding	554.841	1.00004	0.0456933	21.886	3.53116e-106	8.3866e-105
ENSG00000172985	protein_coding	84.1137	5.09013	0.232635	21.8804	3.9976e-106	9.48592e-105
ENSG00000110987	protein_coding	475.841	1.00288	0.0458439	21.8759	4.409e-106	1.04528e-104
ENSG00000179361	protein_coding	248.397	2.76501	0.126432	21.8695	5.06886e-106	1.20065e-104
ENSG00000196072	protein_coding	260.205	1.48454	0.0679235	21.8561	6.80318e-106	1.61003e-104
ENSG00000107281	protein_coding	496.35	-1.68474	0.0771218	-21.8451	8.64605e-106	2.04434e-104
ENSG00000132640	protein_coding	524.167	1.723	0.0788868	21.8414	9.37855e-106	2.21557e-104
ENSG00000090857	protein_coding	516.829	1.71419	0.0784922	21.8389	9.90056e-106	2.33681e-104
ENSG00000134744	protein_coding	708.063	0.754198	0.0345645	21.82	1.49828e-105	3.53011e-104
ENSG00000174501	protein_coding	128.439	3.24658	0.148866	21.8087	1.91761e-105	4.5141e-104
ENSG00000183401	protein_coding	77.6864	-2.6541	0.121752	-21.7993	2.35606e-105	5.54132e-104
ENSG00000267534	protein_coding	143.071	1.93203	0.0886441	21.7953	2.56914e-105	6.03715e-104
ENSG00000118193	protein_coding	578.34	0.987812	0.045324	21.7944	2.6194e-105	6.14981e-104
ENSG00000051108	protein_coding	469.658	-1.49132	0.0684561	-21.7851	3.21261e-105	7.53591e-104
ENSG00000103196	protein_coding	92.0177	-3.18911	0.146425	-21.7798	3.60631e-105	8.45197e-104
ENSG00000183726	protein_coding	424.436	1.62942	0.0748134	21.7797	3.61258e-105	8.45922e-104
ENSG00000136478	protein_coding	953.704	-0.707337	0.0324832	-21.7755	3.96236e-105	9.27011e-104
ENSG00000077942	protein_coding	202.713	8.78886	0.40367	21.7724	4.24044e-105	9.91199e-104
ENSG00000114999	protein_coding	853.198	1.24322	0.0571177	21.7659	4.88289e-105	1.14037e-103
ENSG00000151136	protein_coding	104.516	6.36298	0.292344	21.7654	4.93716e-105	1.15203e-103
ENSG00000169021	protein_coding	576.277	-1.50285	0.0690512	-21.7643	5.06211e-105	1.18015e-103
ENSG00000100644	protein_coding	1616.57	-0.947617	0.0435561	-21.7563	6.02742e-105	1.40397e-103
ENSG00000090661	protein_coding	388.931	-2.25159	0.103497	-21.7551	6.17967e-105	1.43818e-103
ENSG00000120915	protein_coding	182.608	-2.59769	0.119431	-21.7505	6.83378e-105	1.58902e-103
ENSG00000140455	protein_coding	399.061	-1.13034	0.0519775	-21.7467	7.41862e-105	1.7235e-103
ENSG00000187049	protein_coding	56.0953	4.6944	0.215979	21.7354	9.48844e-105	2.20052e-103
ENSG00000067836	protein_coding	83.6036	-3.07988	0.141703	-21.7348	9.62102e-105	2.22933e-103
ENSG00000044574	protein_coding	3348.28	-0.908952	0.0418236	-21.733	1.0003e-104	2.31582e-103
ENSG00000117616	protein_coding	180.432	1.53635	0.0708068	21.6978	2.15428e-104	4.98311e-103
ENSG00000149476	protein_coding	574.011	-2.18456	0.10069	-21.6958	2.24646e-104	5.19181e-103
ENSG00000146409	protein_coding	118.375	3.254	0.150009	21.6921	2.43716e-104	5.62766e-103
ENSG00000244187	protein_coding	128.603	-2.47652	0.114191	-21.6876	2.68828e-104	6.20215e-103
ENSG00000166347	protein_coding	412.709	-2.67288	0.123249	-21.6867	2.73721e-104	6.30956e-103
ENSG00000127418	protein_coding	2380.24	-1.89889	0.0875834	-21.6809	3.10865e-104	7.15957e-103
ENSG00000140525	protein_coding	1727.95	0.676883	0.0312291	21.6747	3.55306e-104	8.17604e-103
ENSG00000013374	protein_coding	704.996	1.18506	0.0546767	21.6739	3.61832e-104	8.319e-103
ENSG00000188070	protein_coding	135.171	2.22038	0.102448	21.6733	3.66147e-104	8.41096e-103
ENSG00000241553	protein_coding	364.835	-1.53129	0.0706621	-21.6707	3.88196e-104	8.90978e-103
ENSG00000146243	protein_coding	61.2728	5.36051	0.247365	21.6704	3.89948e-104	8.94228e-103
ENSG00000076351	protein_coding	426.387	-1.69529	0.078246	-21.6662	4.27601e-104	9.7973e-103
ENSG00000171310	protein_coding	80.832	5.08618	0.234782	21.6634	4.54291e-104	1.03909e-102
ENSG00000182372	protein_coding	251.428	-1.56482	0.0722449	-21.6599	4.9038e-104	1.12068e-102
ENSG00000127481	protein_coding	2636.65	1.4415	0.0665639	21.6559	5.34996e-104	1.22159e-102
ENSG00000162929	protein_coding	114.769	1.83236	0.0846199	21.654	5.57518e-104	1.27192e-102
ENSG00000157985	protein_coding	517.041	1.7444	0.0806648	21.6253	1.03802e-103	2.36612e-102
ENSG00000075651	protein_coding	106.693	7.20839	0.333612	21.6071	1.5404e-103	3.50827e-102
ENSG00000117472	protein_coding	114.699	-6.80517	0.315086	-21.5978	1.88215e-103	4.27927e-102
ENSG00000101311	protein_coding	98.1718	-4.37265	0.202505	-21.5928	2.10017e-103	4.7709e-102
ENSG00000157617	protein_coding	245.715	-8.67096	0.401741	-21.5835	2.56834e-103	5.82946e-102
ENSG00000136267	protein_coding	76.185	-5.52551	0.256113	-21.5745	3.11926e-103	7.07387e-102
ENSG00000090487	protein_coding	803.741	-1.19034	0.0551995	-21.5644	3.88084e-103	8.79349e-102
ENSG00000183853	protein_coding	207.055	8.92958	0.414134	21.5621	4.07933e-103	9.23538e-102
ENSG00000170421	protein_coding	997.113	-4.34676	0.201593	-21.562	4.0844e-103	9.239e-102
ENSG00000170558	protein_coding	504.959	12.1628	0.5642	21.5576	4.4911e-103	1.01504e-101
ENSG00000140832	protein_coding	66.3713	-4.66953	0.216728	-21.5456	5.81811e-103	1.31384e-101
ENSG00000160570	protein_coding	143.819	1.91967	0.0891034	21.5443	5.99337e-103	1.35227e-101
ENSG00000149948	protein_coding	490.709	12.3319	0.572529	21.5393	6.67542e-103	1.50488e-101
ENSG00000187772	protein_coding	598.288	12.3917	0.575528	21.531	7.98322e-103	1.79818e-101
ENSG00000118058	protein_coding	1294.33	1.69744	0.0788473	21.5282	8.4797e-103	1.9084e-101
ENSG00000159921	protein_coding	288.736	9.79187	0.45493	21.5239	9.29591e-103	2.09032e-101
ENSG00000100077	protein_coding	422.91	1.47457	0.0685509	21.5105	1.24146e-102	2.78925e-101
ENSG00000065243	protein_coding	1025.35	0.870292	0.0404834	21.4975	1.64224e-102	3.68659e-101
ENSG00000155974	protein_coding	52.22	5.44829	0.253587	21.4849	2.15449e-102	4.83245e-101
ENSG00000197860	protein_coding	350.244	1.99461	0.092859	21.48	2.39661e-102	5.371e-101
ENSG00000111667	protein_coding	668.406	-1.49799	0.0697392	-21.4799	2.40129e-102	5.37695e-101
ENSG00000048740	protein_coding	405.534	12.0725	0.562204	21.4735	2.75482e-102	6.1634e-101
ENSG00000150907	protein_coding	389.015	1.69222	0.0788121	21.4716	2.86921e-102	6.41393e-101
ENSG00000185760	protein_coding	47.6388	4.28018	0.199366	21.4689	3.04187e-102	6.79419e-101
ENSG00000110090	protein_coding	1518.3	-2.3917	0.111436	-21.4624	3.49525e-102	7.80031e-101
ENSG00000138162	protein_coding	411.417	-2.27047	0.105793	-21.4616	3.56181e-102	7.94218e-101
ENSG00000118402	protein_coding	107.548	7.08962	0.330502	21.4511	4.45984e-102	9.9363e-101
ENSG00000244509	protein_coding	241.542	9.398	0.438117	21.4509	4.47914e-102	9.97095e-101
ENSG00000136108	protein_coding	2125.83	1.20203	0.056056	21.4433	5.27019e-102	1.17221e-100
ENSG00000102893	protein_coding	1086.71	-1.445	0.0673887	-21.4428	5.3308e-102	1.1847e-100
ENSG00000107295	protein_coding	50.9454	4.52966	0.21141	21.4259	7.65653e-102	1.70015e-100
ENSG00000121481	protein_coding	594.149	1.64666	0.0768617	21.4237	8.03687e-102	1.78311e-100
ENSG00000095261	protein_coding	126.13	-7.0855	0.330747	-21.4228	8.19845e-102	1.81745e-100
ENSG00000197746	protein_coding	2655.55	-1.3816	0.0645056	-21.4183	9.02207e-102	1.99837e-100
ENSG00000082438	protein_coding	782.59	-1.81801	0.0848852	-21.4173	9.21637e-102	2.03971e-100
ENSG00000188211	protein_coding	766.678	2.93685	0.137139	21.4151	9.65619e-102	2.13527e-100
ENSG00000163637	protein_coding	67.0868	4.70945	0.219988	21.4078	1.13027e-101	2.49729e-100
ENSG00000198546	protein_coding	126.842	-1.88301	0.0880936	-21.3751	2.27675e-101	5.02205e-100
ENSG00000176978	protein_coding	432.54	-4.65079	0.217735	-21.3598	3.16055e-101	6.96576e-100
ENSG00000185621	protein_coding	275.43	-1.38608	0.0648944	-21.3591	3.21212e-101	7.07356e-100
ENSG00000160293	protein_coding	359.022	-1.39148	0.0651707	-21.3512	3.79711e-101	8.35489e-100
ENSG00000131504	protein_coding	1866.79	-0.555329	0.0260107	-21.35	3.89774e-101	8.56924e-100
ENSG00000105707	protein_coding	411.807	-9.78395	0.458284	-21.3491	3.97716e-101	8.73664e-100
ENSG00000197172	protein_coding	154.014	-7.60961	0.356492	-21.3458	4.26679e-101	9.36513e-100
ENSG00000162065	protein_coding	403.881	-1.34918	0.0632452	-21.3326	5.65958e-101	1.24119e-99
ENSG00000151729	protein_coding	206.579	-2.06773	0.0970326	-21.3097	9.23217e-101	2.02302e-99
ENSG00000010295	protein_coding	83.9457	6.9352	0.325477	21.3078	9.60952e-101	2.10398e-99
ENSG00000196781	protein_coding	372.658	1.32336	0.0621186	21.3038	1.04567e-100	2.28758e-99
ENSG00000023287	protein_coding	1022.51	1.12614	0.0528849	21.2942	1.28458e-100	2.80793e-99
ENSG00000170876	protein_coding	434.444	1.1465	0.0538449	21.2927	1.32627e-100	2.89668e-99
ENSG00000134480	protein_coding	679.077	-0.894275	0.0420013	-21.2916	1.35817e-100	2.96393e-99
ENSG00000127666	protein_coding	168.962	-3.10214	0.145765	-21.2818	1.67394e-100	3.65003e-99
ENSG00000182481	protein_coding	3764.33	1.03996	0.0488956	21.2689	2.20264e-100	4.79895e-99
ENSG00000179456	protein_coding	283.51	2.01443	0.0947165	21.2679	2.24942e-100	4.89686e-99
ENSG00000108932	protein_coding	286.738	-3.59646	0.169123	-21.2653	2.37867e-100	5.17399e-99
ENSG00000197056	protein_coding	552.609	1.14543	0.053865	21.2648	2.40493e-100	5.22684e-99
ENSG00000100731	protein_coding	876.827	1.27672	0.0600431	21.2634	2.47999e-100	5.38559e-99
ENSG00000147872	protein_coding	125.071	6.48609	0.305085	21.2599	2.66791e-100	5.78896e-99
ENSG00000188227	protein_coding	98.1729	-3.75846	0.176815	-21.2565	2.87284e-100	6.22854e-99
ENSG00000204228	protein_coding	123.611	-1.99768	0.0940118	-21.2493	3.34928e-100	7.25559e-99
ENSG00000111261	protein_coding	294.683	-1.45944	0.0687043	-21.2423	3.88015e-100	8.39879e-99
ENSG00000277586	protein_coding	525.069	6.96948	0.328221	21.2341	4.62558e-100	1.00042e-98
ENSG00000170456	protein_coding	377.254	1.97195	0.09288	21.2312	4.91976e-100	1.06318e-98
ENSG00000118971	protein_coding	816.025	11.9683	0.56391	21.2238	5.75811e-100	1.24334e-98
ENSG00000076604	protein_coding	1033.79	-2.08339	0.0981798	-21.2202	6.22178e-100	1.34237e-98
ENSG00000131188	protein_coding	225.297	-2.61674	0.123353	-21.2135	7.17291e-100	1.54633e-98
ENSG00000172671	protein_coding	90.3569	1.95063	0.0919816	21.2068	8.26921e-100	1.78122e-98
ENSG00000107020	protein_coding	199.474	-2.06186	0.0972445	-21.2028	8.99679e-100	1.93638e-98
ENSG00000198862	protein_coding	561.457	1.86466	0.0880083	21.1873	1.2499e-99	2.68799e-98
ENSG00000183873	protein_coding	57.5353	5.90941	0.279041	21.1776	1.53826e-99	3.30547e-98
ENSG00000158747	protein_coding	79.065	6.5869	0.311164	21.1685	1.86267e-99	3.99933e-98
ENSG00000167112	protein_coding	652.745	-0.887583	0.041939	-21.1637	2.06565e-99	4.43157e-98
ENSG00000120149	protein_coding	133.377	2.92359	0.138302	21.1392	3.47074e-99	7.44001e-98
ENSG00000079931	protein_coding	504.768	12.1532	0.57502	21.1353	3.76417e-99	8.06253e-98
ENSG00000077063	protein_coding	54.6293	4.90077	0.231963	21.1274	4.45847e-99	9.54199e-98
ENSG00000104341	protein_coding	1629.47	3.09801	0.146639	21.1268	4.51277e-99	9.65044e-98
ENSG00000162923	protein_coding	1678.69	1.01021	0.0478198	21.1254	4.6495e-99	9.93084e-98
ENSG00000177697	protein_coding	782.617	-0.989065	0.0468188	-21.1254	4.65135e-99	9.93084e-98
ENSG00000117143	protein_coding	1302.64	-1.89652	0.0897788	-21.1243	4.7528e-99	1.01393e-97
ENSG00000038427	protein_coding	625.909	12.235	0.579266	21.1217	5.03051e-99	1.07232e-97
ENSG00000147130	protein_coding	422.171	1.68976	0.0800176	21.1173	5.51571e-99	1.1748e-97
ENSG00000157927	protein_coding	103.173	2.96774	0.140586	21.1098	6.46244e-99	1.37425e-97
ENSG00000081026	protein_coding	447.731	1.0685	0.0506265	21.1055	7.08222e-99	1.50484e-97
ENSG00000185219	protein_coding	515.04	1.14619	0.0543276	21.0977	8.3467e-99	1.77211e-97
ENSG00000146707	protein_coding	104.82	-1.97736	0.0937446	-21.0931	9.21224e-99	1.95432e-97
ENSG00000147416	protein_coding	781.405	-0.784062	0.0371741	-21.0916	9.49847e-99	2.01343e-97
ENSG00000164062	protein_coding	1758.98	-1.7598	0.0834768	-21.0813	1.18152e-98	2.50253e-97
ENSG00000175221	protein_coding	611.912	-1.24023	0.0588692	-21.0676	1.57632e-98	3.33609e-97
ENSG00000168615	protein_coding	1851.8	-1.84132	0.087415	-21.0641	1.69764e-98	3.58998e-97
ENSG00000178567	protein_coding	628.468	-10.7034	0.508148	-21.0635	1.72053e-98	3.63551e-97
ENSG00000105854	protein_coding	273.508	-1.24636	0.0591818	-21.0598	1.86034e-98	3.92782e-97
ENSG00000137478	protein_coding	201.208	1.55769	0.0739752	21.0569	1.97824e-98	4.17342e-97
ENSG00000170965	protein_coding	56.5077	5.61	0.266475	21.0527	2.16236e-98	4.55464e-97
ENSG00000174371	protein_coding	774.685	2.13371	0.101351	21.0527	2.16152e-98	4.55464e-97
ENSG00000134982	protein_coding	784.191	1.1707	0.0556106	21.0516	2.20893e-98	4.64907e-97
ENSG00000136842	protein_coding	235.906	3.36184	0.159721	21.0482	2.37612e-98	4.99699e-97
ENSG00000006468	protein_coding	947.183	-5.87773	0.279259	-21.0476	2.4079e-98	5.05982e-97
ENSG00000167778	protein_coding	213.063	-2.16273	0.102776	-21.0432	2.64078e-98	5.5448e-97
ENSG00000134440	protein_coding	1312.39	-1.31611	0.0625496	-21.041	2.76321e-98	5.79731e-97
ENSG00000170085	protein_coding	433.169	1.46466	0.0696692	21.023	4.03944e-98	8.46153e-97
ENSG00000188959	protein_coding	146.096	-7.53314	0.358419	-21.0177	4.51835e-98	9.45728e-97
ENSG00000070614	protein_coding	1387.43	-0.984924	0.0468625	-21.0173	4.55758e-98	9.53189e-97
ENSG00000155561	protein_coding	2634.66	1.27469	0.0606687	21.0107	5.23352e-98	1.09284e-96
ENSG00000134318	protein_coding	695.334	0.981664	0.0467451	21.0004	6.50547e-98	1.35738e-96
ENSG00000122335	protein_coding	177.743	1.95725	0.0932477	20.9898	8.12063e-98	1.69306e-96
ENSG00000228300	protein_coding	244.27	-2.23663	0.106603	-20.981	9.78922e-98	2.03934e-96
ENSG00000112293	protein_coding	46.4235	4.3819	0.209059	20.9601	1.51809e-97	3.1601e-96
ENSG00000101210	protein_coding	2590.55	-2.68391	0.128075	-20.9558	1.66192e-97	3.4568e-96
ENSG00000088451	protein_coding	210.665	1.82047	0.0868872	20.9522	1.79293e-97	3.72637e-96
ENSG00000168916	protein_coding	135.992	1.99111	0.0950575	20.9464	2.02541e-97	4.20629e-96
ENSG00000105221	protein_coding	1110.01	-1.10399	0.0527214	-20.9401	2.30822e-97	4.78986e-96
ENSG00000114948	protein_coding	135.152	5.4195	0.258815	20.9396	2.33266e-97	4.83683e-96
ENSG00000149573	protein_coding	98.2791	-6.50577	0.310819	-20.931	2.79374e-97	5.78836e-96
ENSG00000187672	protein_coding	51.1216	5.54125	0.26479	20.927	3.04237e-97	6.2986e-96
ENSG00000189057	protein_coding	773.21	-12.0931	0.578387	-20.9083	4.50107e-97	9.3113e-96
ENSG00000164039	protein_coding	70.6148	3.76051	0.179894	20.9041	4.91834e-97	1.01666e-95
ENSG00000138685	protein_coding	129.62	7.96317	0.381198	20.8899	6.61906e-97	1.36715e-95
ENSG00000065609	protein_coding	58.4257	5.24304	0.251041	20.8852	7.30365e-97	1.50738e-95
ENSG00000198521	protein_coding	309.072	-6.18825	0.296323	-20.8835	7.56837e-97	1.56081e-95
ENSG00000139722	protein_coding	384.884	-1.3555	0.0649193	-20.8798	8.17694e-97	1.68501e-95
ENSG00000112414	protein_coding	740.932	-3.07118	0.147129	-20.874	9.2197e-97	1.89842e-95
ENSG00000148498	protein_coding	129.507	2.57826	0.123547	20.8686	1.03366e-96	2.12675e-95
ENSG00000129353	protein_coding	911.355	-1.08222	0.0518917	-20.8554	1.36134e-96	2.79663e-95
ENSG00000144893	protein_coding	159.094	3.40668	0.163355	20.8544	1.38919e-96	2.85164e-95
ENSG00000112406	protein_coding	524.457	2.34832	0.112683	20.8401	1.87498e-96	3.84292e-95
ENSG00000171603	protein_coding	1550.26	-1.19281	0.0572662	-20.8292	2.35544e-96	4.82393e-95
ENSG00000126970	protein_coding	141.253	1.51884	0.0729989	20.8064	3.7897e-96	7.75535e-95
ENSG00000114529	protein_coding	93.8193	5.36439	0.257826	20.8063	3.79881e-96	7.768e-95
ENSG00000276644	protein_coding	268.79	9.4049	0.452072	20.804	3.98339e-96	8.13921e-95
ENSG00000168140	protein_coding	105.619	-3.81253	0.183277	-20.802	4.15278e-96	8.4788e-95
ENSG00000013619	protein_coding	98.1269	5.49045	0.263991	20.7979	4.5237e-96	9.22904e-95
ENSG00000187741	protein_coding	658.223	0.782913	0.0376491	20.795	4.80445e-96	9.79431e-95
ENSG00000106006	protein_coding	66.5552	3.70334	0.178112	20.7922	5.08841e-96	1.03652e-94
ENSG00000180537	protein_coding	62.3252	4.81799	0.231723	20.792	5.11313e-96	1.04076e-94
ENSG00000149269	protein_coding	258.205	3.78199	0.181905	20.791	5.22095e-96	1.0619e-94
ENSG00000160877	protein_coding	1333.96	-1.776	0.0854295	-20.7891	5.43463e-96	1.10452e-94
ENSG00000179833	protein_coding	491.47	1.9979	0.0961189	20.7857	5.82487e-96	1.18292e-94
ENSG00000105376	protein_coding	55.5779	4.69733	0.225994	20.7852	5.89192e-96	1.19563e-94
ENSG00000129675	protein_coding	101.1	4.72616	0.227457	20.7782	6.81136e-96	1.38115e-94
ENSG00000101412	protein_coding	522.307	-1.47602	0.0710535	-20.7733	7.54496e-96	1.52874e-94
ENSG00000135315	protein_coding	111.109	2.07468	0.0998826	20.7712	7.88756e-96	1.59695e-94
ENSG00000264364	protein_coding	1696.7	-1.77071	0.0852654	-20.767	8.59978e-96	1.73982e-94
ENSG00000116667	protein_coding	973.717	-2.05468	0.0989574	-20.7633	9.30509e-96	1.88108e-94
ENSG00000127863	protein_coding	406.657	-3.03352	0.146114	-20.7614	9.67989e-96	1.95537e-94
ENSG00000149257	protein_coding	321.746	10.0954	0.4863	20.7596	1.00412e-95	2.02681e-94
ENSG00000167323	protein_coding	635.564	-1.01472	0.0489062	-20.7484	1.26751e-95	2.55653e-94
ENSG00000187583	protein_coding	74.2456	-5.48926	0.264711	-20.7368	1.61207e-95	3.24903e-94
ENSG00000166822	protein_coding	277.4	1.25605	0.0606089	20.7239	2.10779e-95	4.24491e-94
ENSG00000153066	protein_coding	416.131	-0.988321	0.047757	-20.6948	3.85829e-95	7.76441e-94
ENSG00000133135	protein_coding	56.0432	3.38672	0.163656	20.6942	3.90999e-95	7.8625e-94
ENSG00000006459	protein_coding	473.282	1.54715	0.0747819	20.6889	4.36155e-95	8.76391e-94
ENSG00000162599	protein_coding	723.254	-1.49425	0.0722539	-20.6805	5.1864e-95	1.04135e-93
ENSG00000047365	protein_coding	142.69	1.66775	0.0806448	20.6802	5.21788e-95	1.04688e-93
ENSG00000167880	protein_coding	221.028	-8.51304	0.41178	-20.6738	5.96545e-95	1.19597e-93
ENSG00000168101	protein_coding	169.447	-1.93359	0.0935947	-20.6592	8.07273e-95	1.61722e-93
ENSG00000148737	protein_coding	229.022	2.20099	0.106592	20.6487	1.00325e-94	2.0083e-93
ENSG00000100994	protein_coding	733.432	-1.63808	0.0793613	-20.6408	1.18005e-94	2.36044e-93
ENSG00000198356	protein_coding	362.799	-1.28773	0.0624128	-20.6325	1.40242e-94	2.80315e-93
ENSG00000121281	protein_coding	57.4583	3.58734	0.173904	20.6283	1.52918e-94	3.05193e-93
ENSG00000064270	protein_coding	177.087	-7.88844	0.382781	-20.6082	2.31648e-94	4.61978e-93
ENSG00000166311	protein_coding	241.676	-1.8564	0.0900918	-20.6056	2.44349e-94	4.86943e-93
ENSG00000140280	protein_coding	53.5962	-3.18664	0.154684	-20.6009	2.69263e-94	5.36189e-93
ENSG00000188112	protein_coding	268.601	-9.03818	0.439085	-20.5841	3.80725e-94	7.57579e-93
ENSG00000273841	protein_coding	594.248	-0.933422	0.045352	-20.5817	4.00249e-94	7.95835e-93
ENSG00000169554	protein_coding	329.996	11.5651	0.562039	20.577	4.40908e-94	8.76024e-93
ENSG00000171608	protein_coding	472.675	-2.01557	0.0980714	-20.5521	7.37633e-94	1.46448e-92
ENSG00000197586	protein_coding	472.197	-1.20928	0.0588443	-20.5505	7.62054e-94	1.51184e-92
ENSG00000058668	protein_coding	804.341	0.964506	0.0469451	20.5454	8.45772e-94	1.67668e-92
ENSG00000112033	protein_coding	273.721	-1.29517	0.063048	-20.5426	8.95695e-94	1.77433e-92
ENSG00000214756	protein_coding	56.6796	-2.91556	0.141938	-20.5411	9.24671e-94	1.83037e-92
ENSG00000133114	protein_coding	310.977	1.59064	0.0774959	20.5255	1.27547e-93	2.5229e-92
ENSG00000102755	protein_coding	167.991	8.74814	0.42645	20.5139	1.61817e-93	3.19837e-92
ENSG00000172915	protein_coding	204.656	3.21716	0.156929	20.5007	2.12172e-93	4.19056e-92
ENSG00000140022	protein_coding	221.556	2.08536	0.101734	20.4981	2.24063e-93	4.42213e-92
ENSG00000172354	protein_coding	1185.17	-1.91035	0.0931982	-20.4977	2.25494e-93	4.44708e-92
ENSG00000120925	protein_coding	105.654	1.746	0.0852204	20.488	2.75415e-93	5.42757e-92
ENSG00000115468	protein_coding	141.061	6.28923	0.307019	20.4849	2.93879e-93	5.78715e-92
ENSG00000102897	protein_coding	164.24	-1.37636	0.0672091	-20.4788	3.33065e-93	6.55396e-92
ENSG00000100599	protein_coding	60.5342	5.88387	0.287372	20.4747	3.61663e-93	7.11147e-92
ENSG00000106415	protein_coding	184.73	2.17231	0.106172	20.4604	4.85131e-93	9.53219e-92
ENSG00000121753	protein_coding	176.611	3.41906	0.167139	20.4563	5.27473e-93	1.03565e-91
ENSG00000178662	protein_coding	81.455	4.79809	0.234638	20.4489	6.1441e-93	1.20546e-91
ENSG00000079215	protein_coding	95.1072	4.39307	0.214856	20.4465	6.44973e-93	1.26449e-91
ENSG00000059804	protein_coding	126.606	4.64175	0.227074	20.4416	7.13524e-93	1.39786e-91
ENSG00000176720	protein_coding	120.446	-7.16634	0.350721	-20.4332	8.4778e-93	1.65965e-91
ENSG00000144485	protein_coding	130.648	-2.171	0.106255	-20.4319	8.70928e-93	1.70372e-91
ENSG00000154945	protein_coding	1223.79	0.917023	0.0449043	20.4217	1.07193e-92	2.09537e-91
ENSG00000169136	protein_coding	242.532	-2.72552	0.133568	-20.4055	1.49417e-92	2.91862e-91
ENSG00000166147	protein_coding	126.015	4.70809	0.230787	20.4002	1.66643e-92	3.25271e-91
ENSG00000129824	protein_coding	454.999	-11.8142	0.579605	-20.3831	2.35987e-92	4.60288e-91
ENSG00000072041	protein_coding	516.26	11.7479	0.576457	20.3795	2.54396e-92	4.95831e-91
ENSG00000103067	protein_coding	786.68	-3.75625	0.184425	-20.3673	3.25912e-92	6.34753e-91
ENSG00000136153	protein_coding	161.825	3.94181	0.193648	20.3555	4.14914e-92	8.06916e-91
ENSG00000076706	protein_coding	112.229	7.65909	0.37628	20.3548	4.21079e-92	8.18307e-91
ENSG00000124406	protein_coding	231.501	3.581	0.175942	20.3533	4.34311e-92	8.42791e-91
ENSG00000145476	protein_coding	267.848	-2.79383	0.137294	-20.3492	4.71737e-92	9.14751e-91
ENSG00000076242	protein_coding	459.084	-10.2629	0.504652	-20.3367	6.09514e-92	1.18106e-90
ENSG00000123094	protein_coding	235.16	2.70508	0.133017	20.3364	6.13033e-92	1.18701e-90
ENSG00000140948	protein_coding	810.73	1.15976	0.0570414	20.3318	6.72399e-92	1.30101e-90
ENSG00000139970	protein_coding	97.3085	-2.11669	0.10411	-20.3313	6.80025e-92	1.31481e-90
ENSG00000162368	protein_coding	1252.18	-1.02951	0.0506383	-20.3307	6.87818e-92	1.32892e-90
ENSG00000087510	protein_coding	235.335	-1.8612	0.0915563	-20.3285	7.20275e-92	1.39062e-90
ENSG00000044524	protein_coding	166.159	7.98219	0.392711	20.3259	7.59167e-92	1.46464e-90
ENSG00000144278	protein_coding	273.812	11.5127	0.566703	20.3153	9.42315e-92	1.81667e-90
ENSG00000125505	protein_coding	989.662	-1.64746	0.0811444	-20.3028	1.21556e-91	2.34176e-90
ENSG00000105877	protein_coding	49.3782	5.03897	0.248211	20.3012	1.25591e-91	2.41774e-90
ENSG00000110074	protein_coding	357.832	-1.21024	0.0596491	-20.2894	1.59657e-91	3.07132e-90
ENSG00000150938	protein_coding	229.467	5.30598	0.261536	20.2878	1.64836e-91	3.16866e-90
ENSG00000006715	protein_coding	528.943	1.0049	0.0495543	20.2788	1.97984e-91	3.80312e-90
ENSG00000104870	protein_coding	90.9538	6.8508	0.337949	20.2717	2.28636e-91	4.38876e-90
ENSG00000182389	protein_coding	215.967	9.22692	0.455269	20.267	2.51738e-91	4.82873e-90
ENSG00000101187	protein_coding	314.765	-1.86205	0.0919136	-20.2587	2.9744e-91	5.70126e-90
ENSG00000163539	protein_coding	1016.75	1.18762	0.0586299	20.2562	3.13145e-91	5.99797e-90
ENSG00000106025	protein_coding	62.4103	5.06127	0.249969	20.2476	3.72958e-91	7.13849e-90
ENSG00000116906	protein_coding	445.643	1.46245	0.0722521	20.2409	4.27454e-91	8.17567e-90
ENSG00000163320	protein_coding	1158.24	0.902511	0.0445957	20.2376	4.56503e-91	8.72502e-90
ENSG00000130635	protein_coding	52.6493	5.88991	0.291063	20.2358	4.73447e-91	9.04237e-90
ENSG00000152700	protein_coding	1463.08	-1.26309	0.0624237	-20.2341	4.9029e-91	9.35062e-90
ENSG00000181481	protein_coding	167.692	-1.25338	0.0619574	-20.2296	5.36879e-91	1.02318e-89
ENSG00000162458	protein_coding	94.3219	2.23478	0.110515	20.2215	6.32798e-91	1.20512e-89
ENSG00000095637	protein_coding	136.809	1.83394	0.0907031	20.2192	6.64007e-91	1.26365e-89
ENSG00000171714	protein_coding	272.373	11.5031	0.568993	20.2166	6.99339e-91	1.32994e-89
ENSG00000066136	protein_coding	384.932	-1.24099	0.0614021	-20.2108	7.86354e-91	1.49329e-89
ENSG00000196967	protein_coding	196.858	1.92708	0.0954058	20.1988	1.00394e-90	1.90513e-89
ENSG00000108018	protein_coding	276.679	11.5259	0.57091	20.1887	1.23054e-90	2.33347e-89
ENSG00000114784	protein_coding	372.847	1.67781	0.0831281	20.1834	1.36948e-90	2.59509e-89
ENSG00000182551	protein_coding	519.762	-1.73754	0.0861064	-20.179	1.49649e-90	2.83376e-89
ENSG00000165125	protein_coding	152.746	-7.87961	0.390646	-20.1707	1.76976e-90	3.34884e-89
ENSG00000136305	protein_coding	54.6884	-3.61476	0.179261	-20.1648	1.99366e-90	3.76982e-89
ENSG00000167987	protein_coding	382.363	-1.5913	0.0789244	-20.1624	2.09587e-90	3.96028e-89
ENSG00000169813	protein_coding	2194.12	-1.41611	0.0702491	-20.1584	2.2715e-90	4.28607e-89
ENSG00000166794	protein_coding	1398.47	-1.69526	0.0841164	-20.1538	2.49294e-90	4.70057e-89
ENSG00000161791	protein_coding	210.146	2.83143	0.140515	20.1503	2.67325e-90	5.03343e-89
ENSG00000102900	protein_coding	1433.47	-1.2572	0.0624016	-20.1469	2.86648e-90	5.39345e-89
ENSG00000127870	protein_coding	560.275	-1.33701	0.066376	-20.143	3.09848e-90	5.82585e-89
ENSG00000166002	protein_coding	119.033	-2.13995	0.106244	-20.1417	3.17987e-90	5.97044e-89
ENSG00000143514	protein_coding	706.034	1.01362	0.0503349	20.1375	3.4636e-90	6.49858e-89
ENSG00000101193	protein_coding	643.809	-0.829356	0.0411962	-20.1319	3.88151e-90	7.27755e-89
ENSG00000144369	protein_coding	267.766	11.2701	0.559856	20.1304	3.99985e-90	7.49416e-89
ENSG00000180340	protein_coding	52.6763	5.72207	0.284452	20.1161	5.33424e-90	9.98023e-89
ENSG00000140416	protein_coding	584.879	-1.58617	0.0788705	-20.1111	5.89785e-90	1.1027e-88
ENSG00000196730	protein_coding	225.207	4.2731	0.212678	20.0919	8.69228e-90	1.62402e-88
ENSG00000100376	protein_coding	257.145	-1.28519	0.0640126	-20.0771	1.1693e-89	2.1816e-88
ENSG00000180155	protein_coding	80.3541	-6.0991	0.303843	-20.0732	1.26584e-89	2.36007e-88
ENSG00000139946	protein_coding	255.865	2.10506	0.104873	20.0724	1.28577e-89	2.39554e-88
ENSG00000104946	protein_coding	278.574	-1.8792	0.0936243	-20.0717	1.30453e-89	2.4288e-88
ENSG00000070182	protein_coding	50.5487	4.43661	0.221064	20.0694	1.36767e-89	2.54457e-88
ENSG00000144730	protein_coding	208.302	2.96549	0.147762	20.0693	1.3689e-89	2.54508e-88
ENSG00000111249	protein_coding	55.8454	4.69112	0.233796	20.0651	1.49138e-89	2.77086e-88
ENSG00000162402	protein_coding	1299.7	1.48397	0.0739583	20.0649	1.49563e-89	2.77683e-88
ENSG00000151779	protein_coding	477.593	1.35867	0.0677529	20.0533	1.8908e-89	3.50806e-88
ENSG00000175283	protein_coding	281.018	-1.73045	0.0863275	-20.0452	2.22497e-89	4.12518e-88
ENSG00000135837	protein_coding	848.601	1.88226	0.0939187	20.0414	2.4009e-89	4.44826e-88
ENSG00000171316	protein_coding	717.007	1.60549	0.0801109	20.0409	2.4238e-89	4.48757e-88
ENSG00000149231	protein_coding	208.326	3.59515	0.179403	20.0395	2.49323e-89	4.6129e-88
ENSG00000139793	protein_coding	246.479	1.9016	0.0948981	20.0384	2.55072e-89	4.716e-88
ENSG00000142949	protein_coding	3997.5	-1.80299	0.0899935	-20.0347	2.74646e-89	5.07437e-88
ENSG00000183386	protein_coding	71.7684	2.79088	0.139342	20.0289	3.08228e-89	5.69089e-88
ENSG00000125430	protein_coding	147.318	5.84133	0.291681	20.0264	3.2428e-89	5.98311e-88
ENSG00000198353	protein_coding	103.272	2.18075	0.108905	20.0244	3.37384e-89	6.22057e-88
ENSG00000111321	protein_coding	646.627	-11.6041	0.579566	-20.0221	3.53855e-89	6.51974e-88
ENSG00000159166	protein_coding	808.624	-11.6783	0.583411	-20.0173	3.893e-89	7.16786e-88
ENSG00000145736	protein_coding	487.043	-1.78724	0.0892947	-20.015	4.07323e-89	7.49452e-88
ENSG00000213563	protein_coding	250.957	-1.73621	0.0867598	-20.0117	4.35741e-89	8.01185e-88
ENSG00000197343	protein_coding	396.565	11.175	0.558459	20.0104	4.46696e-89	8.20761e-88
ENSG00000105991	protein_coding	77.5985	5.02225	0.251031	20.0065	4.83411e-89	8.87609e-88
ENSG00000119318	protein_coding	3287.71	-1.0226	0.0511315	-19.9994	5.57043e-89	1.0221e-87
ENSG00000165171	protein_coding	64.0599	-3.19138	0.159599	-19.9963	5.93699e-89	1.08861e-87
ENSG00000113593	protein_coding	255.375	1.16998	0.058511	19.9959	5.98011e-89	1.09576e-87
ENSG00000147883	protein_coding	75.5664	3.77522	0.18888	19.9875	7.08162e-89	1.29671e-87
ENSG00000136603	protein_coding	655.427	1.76624	0.088394	19.9814	7.99669e-89	1.46326e-87
ENSG00000143190	protein_coding	1073.84	1.20807	0.060479	19.975	9.08891e-89	1.66197e-87
ENSG00000078403	protein_coding	377.321	1.02456	0.0513144	19.9663	1.08124e-88	1.97577e-87
ENSG00000013392	protein_coding	213.824	-2.0659	0.103478	-19.9647	1.11651e-88	2.03882e-87
ENSG00000102554	protein_coding	287.284	1.53926	0.0771446	19.9529	1.41533e-88	2.58271e-87
ENSG00000188549	protein_coding	74.4011	-2.77522	0.139309	-19.9213	2.65871e-88	4.84501e-87
ENSG00000167202	protein_coding	368.796	1.25051	0.0627812	19.9186	2.80958e-88	5.11644e-87
ENSG00000176055	protein_coding	297.991	-1.66276	0.0835492	-19.9015	3.94558e-88	7.18026e-87
ENSG00000161091	protein_coding	655.884	-1.22814	0.0617277	-19.8961	4.40177e-88	7.9995e-87
ENSG00000084207	protein_coding	389.713	11.3556	0.570758	19.8957	4.43264e-88	8.05011e-87
ENSG00000152661	protein_coding	260.79	11.4367	0.575311	19.8791	6.17479e-88	1.12064e-86
ENSG00000105993	protein_coding	403.777	1.44624	0.0727775	19.8721	7.09918e-88	1.28752e-86
ENSG00000116260	protein_coding	739.913	-0.998221	0.0502392	-19.8694	7.49361e-88	1.35813e-86
ENSG00000175970	protein_coding	625.889	-0.801134	0.0403272	-19.8658	8.03846e-88	1.45589e-86
ENSG00000102221	protein_coding	314.094	0.997052	0.050204	19.86	9.02729e-88	1.63276e-86
ENSG00000148411	protein_coding	455.574	-1.54824	0.0779654	-19.8581	9.37863e-88	1.69516e-86
ENSG00000184254	protein_coding	353.878	-2.88977	0.145582	-19.8498	1.10693e-87	1.99938e-86
ENSG00000109586	protein_coding	851.125	-1.3214	0.0666057	-19.8392	1.36575e-87	2.46353e-86
ENSG00000118276	protein_coding	196.687	1.59417	0.0803585	19.8382	1.39456e-87	2.51379e-86
ENSG00000121621	protein_coding	294.869	1.727	0.0870697	19.8347	1.49308e-87	2.68956e-86
ENSG00000143164	protein_coding	1326.68	-2.17534	0.109697	-19.8304	1.62826e-87	2.93109e-86
ENSG00000196367	protein_coding	1802.23	0.777401	0.0392059	19.8287	1.68372e-87	3.02888e-86
ENSG00000085982	protein_coding	483.685	-1.39584	0.0704166	-19.8226	1.899e-87	3.41384e-86
ENSG00000105576	protein_coding	1467.5	-1.00103	0.0505226	-19.8136	2.27361e-87	4.08452e-86
ENSG00000072786	protein_coding	218.145	1.8499	0.0933796	19.8105	2.41683e-87	4.33889e-86
ENSG00000111144	protein_coding	318.318	0.967139	0.0488214	19.8097	2.45346e-87	4.40167e-86
ENSG00000177383	protein_coding	385.949	-2.21133	0.111648	-19.8063	2.62787e-87	4.71141e-86
ENSG00000244754	protein_coding	779.206	0.946284	0.0478034	19.7953	3.26715e-87	5.8536e-86
ENSG00000130751	protein_coding	60.5276	4.9961	0.252411	19.7935	3.38526e-87	6.06114e-86
ENSG00000140382	protein_coding	493.863	3.33342	0.168443	19.7896	3.65894e-87	6.54675e-86
ENSG00000008130	protein_coding	894.771	-1.18282	0.0597763	-19.7874	3.82477e-87	6.83886e-86
ENSG00000067048	protein_coding	467.009	-11.8332	0.598384	-19.7753	4.86309e-87	8.6896e-86
ENSG00000113558	protein_coding	929.013	-1.07691	0.0544587	-19.7748	4.90813e-87	8.76419e-86
ENSG00000135424	protein_coding	76.3438	4.43343	0.224216	19.773	5.08313e-87	9.07059e-86
ENSG00000090776	protein_coding	123.89	1.67918	0.0849388	19.7693	5.47339e-87	9.76046e-86
ENSG00000167536	protein_coding	187.332	-2.04815	0.103616	-19.7668	5.75481e-87	1.02554e-85
ENSG00000174799	protein_coding	259.03	2.00634	0.10153	19.7611	6.43562e-87	1.1461e-85
ENSG00000101004	protein_coding	50.8187	2.97059	0.150344	19.7586	6.76548e-87	1.20404e-85
ENSG00000105639	protein_coding	46.6498	5.00393	0.25342	19.7456	8.75024e-87	1.55622e-85
ENSG00000149177	protein_coding	494.5	-1.29181	0.0654251	-19.7448	8.88344e-87	1.57886e-85
ENSG00000182568	protein_coding	305.833	11.2322	0.568994	19.7404	9.70011e-87	1.72285e-85
ENSG00000125534	protein_coding	2165.53	-2.05714	0.104269	-19.7292	1.21119e-86	2.14979e-85
ENSG00000138829	protein_coding	536.729	11.5765	0.587099	19.7181	1.50836e-86	2.67367e-85
ENSG00000146282	protein_coding	210.718	1.21973	0.0618768	19.7122	1.69493e-86	3.00239e-85
ENSG00000133019	protein_coding	59.5545	2.56733	0.130265	19.7085	1.82188e-86	3.22511e-85
ENSG00000133069	protein_coding	78.2794	3.19548	0.1622	19.7009	2.11782e-86	3.74401e-85
ENSG00000137824	protein_coding	238.369	-1.20832	0.06135	-19.6955	2.35544e-86	4.16133e-85
ENSG00000182899	protein_coding	1660.48	-1.11926	0.0568842	-19.6762	3.45078e-86	6.08837e-85
ENSG00000183020	protein_coding	870.896	-0.783568	0.0398558	-19.6601	4.74088e-86	8.35901e-85
ENSG00000153162	protein_coding	137.352	3.76643	0.191587	19.6591	4.82937e-86	8.5094e-85
ENSG00000173083	protein_coding	60.2539	4.83776	0.246123	19.6559	5.14678e-86	9.06269e-85
ENSG00000069667	protein_coding	211.536	5.1987	0.264584	19.6486	5.94879e-86	1.0468e-84
ENSG00000128714	protein_coding	339.61	11.7866	0.600061	19.6423	6.72575e-86	1.18274e-84
ENSG00000135336	protein_coding	397.703	1.55708	0.0792773	19.6409	6.91152e-86	1.2146e-84
ENSG00000151348	protein_coding	538.957	1.18384	0.0602764	19.6401	7.01935e-86	1.23274e-84
ENSG00000182934	protein_coding	1202.1	-0.916831	0.0466997	-19.6325	8.16537e-86	1.43306e-84
ENSG00000088256	protein_coding	1071.79	-1.099	0.0560019	-19.6243	9.58158e-86	1.6805e-84
ENSG00000101773	protein_coding	471.339	1.19498	0.060915	19.6171	1.1046e-85	1.93606e-84
ENSG00000169519	protein_coding	178.94	1.32228	0.0674102	19.6155	1.14027e-85	1.99727e-84
ENSG00000113504	protein_coding	806.944	-2.64413	0.134808	-19.614	1.17383e-85	2.0547e-84
ENSG00000141337	protein_coding	158.972	-2.28823	0.116692	-19.6092	1.29074e-85	2.25786e-84
ENSG00000153406	protein_coding	299.029	-2.27582	0.116118	-19.5992	1.57096e-85	2.74623e-84
ENSG00000129534	protein_coding	452.791	1.21898	0.0622052	19.5961	1.67071e-85	2.91871e-84
ENSG00000066926	protein_coding	1977.13	-2.92113	0.149074	-19.5952	1.69892e-85	2.96604e-84
ENSG00000165895	protein_coding	127.388	2.13918	0.109171	19.5949	1.7102e-85	2.98377e-84
ENSG00000147526	protein_coding	1148.46	-0.978484	0.049939	-19.5936	1.75465e-85	3.05933e-84
ENSG00000133477	protein_coding	461.424	-10.458	0.533796	-19.5917	1.81994e-85	3.17107e-84
ENSG00000103449	protein_coding	221.997	11.0052	0.56185	19.5874	1.98189e-85	3.45101e-84
ENSG00000163781	protein_coding	1174.51	0.841521	0.0429655	19.586	2.03735e-85	3.54526e-84
ENSG00000105429	protein_coding	779.033	1.64941	0.0842334	19.5814	2.22699e-85	3.87272e-84
ENSG00000124098	protein_coding	1273.14	-1.83054	0.0934897	-19.5802	2.28337e-85	3.96818e-84
ENSG00000106346	protein_coding	304.34	0.968578	0.0494833	19.5738	2.58439e-85	4.48837e-84
ENSG00000144320	protein_coding	684.06	0.990843	0.0506297	19.5704	2.76583e-85	4.80036e-84
ENSG00000147862	protein_coding	493.668	-2.15315	0.110034	-19.568	2.89905e-85	5.02829e-84
ENSG00000034510	protein_coding	856.075	2.48157	0.126912	19.5534	3.85666e-85	6.68488e-84
ENSG00000181789	protein_coding	1732.34	-1.01809	0.0520803	-19.5485	4.25242e-85	7.36606e-84
ENSG00000141527	protein_coding	54.7965	-5.12765	0.262368	-19.5437	4.6652e-85	8.07583e-84
ENSG00000163132	protein_coding	145.805	1.41508	0.0724918	19.5206	7.34077e-85	1.26992e-83
ENSG00000198039	protein_coding	173.194	1.48223	0.075934	19.5199	7.43347e-85	1.28512e-83
ENSG00000258289	protein_coding	339.248	-1.06678	0.0546512	-19.5197	7.46028e-85	1.28892e-83
ENSG00000146426	protein_coding	68.8849	3.45635	0.177094	19.517	7.86544e-85	1.35716e-83
ENSG00000173226	protein_coding	293.722	1.15166	0.0590078	19.5171	7.86103e-85	1.35716e-83
ENSG00000173011	protein_coding	481.084	-0.846207	0.043377	-19.5082	9.35202e-85	1.61262e-83
ENSG00000164741	protein_coding	195.701	11.0382	0.565949	19.5039	1.01746e-84	1.75333e-83
ENSG00000148700	protein_coding	595.153	3.26334	0.167323	19.5033	1.02947e-84	1.77288e-83
ENSG00000213967	protein_coding	135.093	-2.23059	0.114372	-19.5029	1.03716e-84	1.78496e-83
ENSG00000087274	protein_coding	1207.67	-0.591462	0.0303313	-19.5001	1.0958e-84	1.88467e-83
ENSG00000170873	protein_coding	92.3469	4.84023	0.248272	19.4957	1.19457e-84	2.05322e-83
ENSG00000043093	protein_coding	564.632	-1.32605	0.0680406	-19.4891	1.35727e-84	2.32984e-83
ENSG00000164181	protein_coding	881.741	-2.06329	0.105876	-19.4878	1.39258e-84	2.38891e-83
ENSG00000114744	protein_coding	405.016	1.24594	0.0639359	19.4874	1.4051e-84	2.40885e-83
ENSG00000104218	protein_coding	194.443	1.25705	0.064511	19.4859	1.44596e-84	2.47731e-83
ENSG00000112319	protein_coding	174.109	10.8801	0.558621	19.4767	1.72998e-84	2.96199e-83
ENSG00000187498	protein_coding	207.221	10.9073	0.560092	19.4741	1.82208e-84	3.11769e-83
ENSG00000110063	protein_coding	376.614	-1.68766	0.086703	-19.4648	2.18135e-84	3.72762e-83
ENSG00000142149	protein_coding	60.1365	6.45644	0.33187	19.4547	2.65897e-84	4.54088e-83
ENSG00000134247	protein_coding	1059.03	0.631141	0.0324621	19.4424	3.3783e-84	5.76563e-83
ENSG00000168936	protein_coding	500.99	-1.40056	0.072075	-19.432	4.13973e-84	7.06061e-83
ENSG00000188428	protein_coding	152.517	1.82856	0.0941242	19.4271	4.55206e-84	7.75393e-83
ENSG00000167766	protein_coding	271.995	-1.6714	0.0860359	-19.4267	4.58506e-84	7.80516e-83
ENSG00000127125	protein_coding	236.316	-1.29956	0.0669043	-19.4241	4.82512e-84	8.20857e-83
ENSG00000136425	protein_coding	64.2117	6.55067	0.337323	19.4196	5.26793e-84	8.95615e-83
ENSG00000164176	protein_coding	253.698	11.3892	0.586538	19.4177	5.47019e-84	9.29409e-83
ENSG00000140534	protein_coding	872.952	1.09739	0.0565161	19.4174	5.50499e-84	9.34725e-83
ENSG00000152926	protein_coding	49.7821	2.53795	0.130719	19.4152	5.73745e-84	9.73575e-83
ENSG00000162241	protein_coding	185.35	-2.78237	0.143353	-19.4092	6.4536e-84	1.0944e-82
ENSG00000010803	protein_coding	692.301	-1.04918	0.0540639	-19.4064	6.82018e-84	1.15583e-82
ENSG00000033327	protein_coding	169.699	4.49685	0.231725	19.4059	6.87595e-84	1.16454e-82
ENSG00000180815	protein_coding	61.4628	6.35319	0.327434	19.403	7.28622e-84	1.23324e-82
ENSG00000120451	protein_coding	701.048	-4.26185	0.219702	-19.3983	7.97772e-84	1.34942e-82
ENSG00000197779	protein_coding	121.708	1.516	0.0781579	19.3967	8.23068e-84	1.39133e-82
ENSG00000198700	protein_coding	1720.98	0.460516	0.0237504	19.3898	9.41073e-84	1.58979e-82
ENSG00000178538	protein_coding	304.349	11.2169	0.578526	19.3887	9.61201e-84	1.62277e-82
ENSG00000101493	protein_coding	155.28	8.90635	0.45936	19.3886	9.62867e-84	1.62455e-82
ENSG00000088836	protein_coding	103.162	2.07458	0.107002	19.3883	9.68896e-84	1.63368e-82
ENSG00000086300	protein_coding	255.486	2.01873	0.104165	19.3801	1.13641e-83	1.91493e-82
ENSG00000159335	protein_coding	592.254	-1.97448	0.101883	-19.3799	1.14024e-83	1.92016e-82
ENSG00000143537	protein_coding	1158.26	-2.28959	0.118161	-19.3768	1.2104e-83	2.03702e-82
ENSG00000173705	protein_coding	93.8935	7.30938	0.377231	19.3764	1.22102e-83	2.05359e-82
ENSG00000128710	protein_coding	176.827	10.8999	0.562584	19.3747	1.26247e-83	2.12196e-82
ENSG00000113083	protein_coding	93.9931	4.71166	0.24327	19.368	1.43658e-83	2.41309e-82
ENSG00000112419	protein_coding	699.123	1.31737	0.0680285	19.3649	1.52531e-83	2.56051e-82
ENSG00000187189	protein_coding	520.535	-1.64019	0.0847019	-19.3642	1.54743e-83	2.59602e-82
ENSG00000184160	protein_coding	37.9899	3.5586	0.183839	19.3571	1.77621e-83	2.97794e-82
ENSG00000185352	protein_coding	84.8497	7.09265	0.366535	19.3505	2.01705e-83	3.37961e-82
ENSG00000203965	protein_coding	133.171	1.66538	0.0860788	19.3472	2.15309e-83	3.60528e-82
ENSG00000172469	protein_coding	1198.57	-1.77947	0.0919779	-19.3467	2.17351e-83	3.63718e-82
ENSG00000127838	protein_coding	446.715	-2.28023	0.117885	-19.3428	2.3435e-83	3.91918e-82
ENSG00000105483	protein_coding	188.132	2.60373	0.134637	19.3389	2.52826e-83	4.22552e-82
ENSG00000166415	protein_coding	98.0187	-6.95617	0.359719	-19.3378	2.58275e-83	4.31387e-82
ENSG00000105472	protein_coding	115.496	-2.30645	0.119294	-19.3341	2.77304e-83	4.6288e-82
ENSG00000037965	protein_coding	44.4696	5.64281	0.292236	19.3091	4.50328e-83	7.51224e-82
ENSG00000180357	protein_coding	814.424	-0.88124	0.0456633	-19.2987	5.51112e-83	9.18773e-82
ENSG00000138376	protein_coding	1211.72	-1.60287	0.0830579	-19.2982	5.5571e-83	9.25859e-82
ENSG00000087086	protein_coding	2922.78	0.872508	0.0452288	19.291	6.39661e-83	1.06506e-81
ENSG00000114062	protein_coding	1336.55	-1.20275	0.0623495	-19.2905	6.45172e-83	1.07357e-81
ENSG00000008294	protein_coding	2226.22	2.38644	0.123725	19.2882	6.74316e-83	1.12136e-81
ENSG00000175567	protein_coding	234.662	9.18868	0.476423	19.2868	6.93454e-83	1.15247e-81
ENSG00000117266	protein_coding	133.352	4.3508	0.225617	19.284	7.31478e-83	1.21414e-81
ENSG00000173166	protein_coding	769.021	0.887646	0.046035	19.282	7.61005e-83	1.26237e-81
ENSG00000180185	protein_coding	344.397	-1.26621	0.06569	-19.2756	8.61264e-83	1.42779e-81
ENSG00000198053	protein_coding	74.3735	3.62527	0.188163	19.2667	1.0225e-82	1.69298e-81
ENSG00000165757	protein_coding	125.644	2.10899	0.109504	19.2595	1.17553e-82	1.94513e-81
ENSG00000095574	protein_coding	327.091	1.3565	0.0704386	19.2579	1.21204e-82	2.0043e-81
ENSG00000091428	protein_coding	68.0694	5.99723	0.311561	19.2489	1.44075e-82	2.37956e-81
ENSG00000154118	protein_coding	100.114	7.67615	0.398782	19.249	1.4399e-82	2.37956e-81
ENSG00000163818	protein_coding	291.572	1.31472	0.0683231	19.2426	1.62745e-82	2.68625e-81
ENSG00000180957	protein_coding	1178.98	1.52783	0.079421	19.2371	1.81061e-82	2.98486e-81
ENSG00000113638	protein_coding	148.007	1.81702	0.0944539	19.2371	1.81184e-82	2.98505e-81
ENSG00000198911	protein_coding	1738.58	-1.24184	0.0645578	-19.2361	1.84586e-82	3.03922e-81
ENSG00000189180	protein_coding	388.684	-1.05332	0.0547589	-19.2356	1.86458e-82	3.06814e-81
ENSG00000167183	protein_coding	156.966	-8.14662	0.423685	-19.228	2.15673e-82	3.54669e-81
ENSG00000123607	protein_coding	387.285	-1.05604	0.0549385	-19.2223	2.40985e-82	3.96048e-81
ENSG00000144233	protein_coding	378.543	0.778763	0.0405431	19.2083	3.15448e-82	5.18105e-81
ENSG00000197948	protein_coding	68.0536	4.30421	0.224115	19.2053	3.34016e-82	5.48264e-81
ENSG00000170871	protein_coding	581.387	-0.849433	0.0442355	-19.2025	3.52649e-82	5.78492e-81
ENSG00000166164	protein_coding	727.571	0.907195	0.0472552	19.1978	3.86367e-82	6.33024e-81
ENSG00000164970	protein_coding	379.759	1.16325	0.0605985	19.1959	4.001e-82	6.5512e-81
ENSG00000153250	protein_coding	313.717	10.6252	0.553572	19.1939	4.16154e-82	6.80988e-81
ENSG00000119969	protein_coding	1075.75	1.25775	0.0655388	19.1909	4.4113e-82	7.21415e-81
ENSG00000129595	protein_coding	81.0643	6.63289	0.345749	19.1841	5.0263e-82	8.21487e-81
ENSG00000077254	protein_coding	1047.84	0.79724	0.0415578	19.1839	5.04497e-82	8.24032e-81
ENSG00000139117	protein_coding	153.397	10.7025	0.558128	19.1757	5.90999e-82	9.6473e-81
ENSG00000134758	protein_coding	742.695	1.66673	0.0869489	19.1691	6.70927e-82	1.09453e-80
ENSG00000101152	protein_coding	963.982	-1.11875	0.0583672	-19.1674	6.9243e-82	1.12823e-80
ENSG00000065154	protein_coding	458.128	3.09356	0.161433	19.1632	7.51736e-82	1.22411e-80
ENSG00000100281	protein_coding	620.636	0.906277	0.0472966	19.1616	7.74977e-82	1.26119e-80
ENSG00000142279	protein_coding	32.6011	3.68589	0.192459	19.1516	9.39408e-82	1.52691e-80
ENSG00000073060	protein_coding	810.001	-1.66346	0.0868639	-19.1502	9.64018e-82	1.56596e-80
ENSG00000120075	protein_coding	41.2758	4.78789	0.250025	19.1496	9.7527e-82	1.58327e-80
ENSG00000160447	protein_coding	119.14	3.01091	0.157232	19.1495	9.77879e-82	1.58654e-80
ENSG00000184363	protein_coding	407.37	-11.1832	0.584183	-19.1433	1.09967e-81	1.78305e-80
ENSG00000139926	protein_coding	114.894	3.09878	0.161902	19.1399	1.17543e-81	1.90472e-80
ENSG00000182013	protein_coding	156.011	10.7265	0.560574	19.1348	1.29542e-81	2.09789e-80
ENSG00000104671	protein_coding	134.237	-1.70028	0.0888699	-19.1322	1.36151e-81	2.20358e-80
ENSG00000144579	protein_coding	461.68	-1.5533	0.0811967	-19.1301	1.41757e-81	2.29291e-80
ENSG00000102858	protein_coding	1009.89	-1.00925	0.0527744	-19.1239	1.59597e-81	2.5799e-80
ENSG00000168779	protein_coding	69.1138	2.99935	0.156839	19.1237	1.60328e-81	2.59016e-80
ENSG00000071246	protein_coding	120.916	4.07338	0.213065	19.118	1.78805e-81	2.8869e-80
ENSG00000064547	protein_coding	157.291	-1.47394	0.0771007	-19.1171	1.81918e-81	2.93538e-80
ENSG00000106031	protein_coding	243.423	8.81701	0.461319	19.1126	1.98347e-81	3.19855e-80
ENSG00000137038	protein_coding	412.544	-1.45154	0.075947	-19.1126	1.98506e-81	3.19917e-80
ENSG00000137273	protein_coding	185.389	10.747	0.562338	19.1113	2.03518e-81	3.27796e-80
ENSG00000163472	protein_coding	98.7637	-2.05151	0.107356	-19.1094	2.1072e-81	3.3919e-80
ENSG00000154040	protein_coding	71.8357	6.85866	0.359062	19.1016	2.44795e-81	3.93802e-80
ENSG00000136807	protein_coding	458.158	-0.806625	0.04223	-19.1007	2.48984e-81	4.003e-80
ENSG00000173275	protein_coding	120.025	1.80681	0.0946086	19.0977	2.63802e-81	4.23867e-80
ENSG00000119514	protein_coding	53.0481	5.95379	0.311898	19.0889	3.12379e-81	5.01615e-80
ENSG00000214595	protein_coding	57.7292	3.61631	0.189476	19.0858	3.31051e-81	5.31279e-80
ENSG00000132122	protein_coding	57.3301	2.55241	0.13382	19.0735	4.194e-81	6.72657e-80
ENSG00000103978	protein_coding	505.859	-2.19564	0.115191	-19.0608	5.34083e-81	8.56077e-80
ENSG00000148339	protein_coding	249.849	-1.65267	0.0867052	-19.0608	5.34822e-81	8.56745e-80
ENSG00000032742	protein_coding	133.207	-1.49635	0.0785066	-19.0602	5.4119e-81	8.66424e-80
ENSG00000135638	protein_coding	47.524	5.78961	0.303799	19.0574	5.70543e-81	9.1287e-80
ENSG00000223501	protein_coding	561.16	-1.23944	0.0651068	-19.037	8.4236e-81	1.34697e-79
ENSG00000054179	protein_coding	55.5606	-3.44563	0.181005	-19.0361	8.56333e-81	1.36849e-79
ENSG00000164542	protein_coding	234.368	2.00329	0.105283	19.0277	1.00647e-80	1.60745e-79
ENSG00000068885	protein_coding	187.192	1.35209	0.0710693	19.0249	1.06003e-80	1.69198e-79
ENSG00000174010	protein_coding	516.165	1.35035	0.07098	19.0243	1.07256e-80	1.71095e-79
ENSG00000089154	protein_coding	2960.09	-0.632611	0.0332742	-19.0121	1.35452e-80	2.15944e-79
ENSG00000100503	protein_coding	632.965	0.730804	0.0384395	19.0118	1.36237e-80	2.17065e-79
ENSG00000105726	protein_coding	963.733	-1.11793	0.0588251	-19.0043	1.57171e-80	2.50271e-79
ENSG00000105983	protein_coding	974.084	1.63268	0.0859301	19.0001	1.70244e-80	2.70925e-79
ENSG00000123095	protein_coding	53.3392	4.75234	0.250311	18.9858	2.23716e-80	3.55808e-79
ENSG00000125351	protein_coding	147.065	1.79025	0.0942988	18.9849	2.27377e-80	3.61414e-79
ENSG00000144857	protein_coding	72.9465	4.48218	0.236193	18.9767	2.65527e-80	4.21802e-79
ENSG00000160469	protein_coding	81.8617	5.03277	0.265215	18.9762	2.68475e-80	4.2623e-79
ENSG00000164398	protein_coding	58.3114	3.82358	0.201519	18.9738	2.81084e-80	4.45982e-79
ENSG00000135272	protein_coding	139.878	10.5729	0.557307	18.9715	2.93446e-80	4.6532e-79
ENSG00000103742	protein_coding	86.1027	6.63736	0.349979	18.965	3.31777e-80	5.25788e-79
ENSG00000178814	protein_coding	183.973	-8.49369	0.44801	-18.9587	3.74264e-80	5.92766e-79
ENSG00000130653	protein_coding	87.9581	-3.18517	0.168007	-18.9585	3.75629e-80	5.94575e-79
ENSG00000108175	protein_coding	1356.38	-1.43335	0.0756093	-18.9573	3.84027e-80	6.07506e-79
ENSG00000172007	protein_coding	225.28	1.32364	0.0698241	18.9568	3.88207e-80	6.13754e-79
ENSG00000169641	protein_coding	343.596	1.2158	0.0641476	18.9532	4.15361e-80	6.56295e-79
ENSG00000108179	protein_coding	1365.3	-1.30612	0.0689134	-18.9531	4.16446e-80	6.57619e-79
ENSG00000172366	protein_coding	213.479	-2.0497	0.108152	-18.9521	4.24417e-80	6.69809e-79
ENSG00000110799	protein_coding	58.9222	-5.43023	0.286684	-18.9416	5.18393e-80	8.17637e-79
ENSG00000069188	protein_coding	306.96	10.8015	0.570424	18.9359	5.77485e-80	9.103e-79
ENSG00000150867	protein_coding	540.983	1.65995	0.0876962	18.9284	6.65907e-80	1.04844e-78
ENSG00000182827	protein_coding	783.183	0.951196	0.0502932	18.913	8.91355e-80	1.40174e-78
ENSG00000085733	protein_coding	914.171	-1.25523	0.06637	-18.9127	8.9722e-80	1.41013e-78
ENSG00000222014	protein_coding	43.1111	-3.7573	0.198683	-18.9111	9.24807e-80	1.45263e-78
ENSG00000165300	protein_coding	469.008	10.9589	0.57951	18.9107	9.31643e-80	1.4625e-78
ENSG00000163932	protein_coding	520.892	-1.15824	0.0612557	-18.9083	9.73925e-80	1.52798e-78
ENSG00000135333	protein_coding	191.665	3.70505	0.196012	18.9021	1.09572e-79	1.71805e-78
ENSG00000126217	protein_coding	175.902	-1.67744	0.0887492	-18.9009	1.12032e-79	1.75558e-78
ENSG00000137801	protein_coding	224.796	-5.22966	0.276809	-18.8927	1.31028e-79	2.05206e-78
ENSG00000165929	protein_coding	848.211	-1.85434	0.0981645	-18.8902	1.3737e-79	2.15011e-78
ENSG00000072518	protein_coding	769.239	-1.0955	0.0579937	-18.8901	1.37708e-79	2.15414e-78
ENSG00000089327	protein_coding	102.052	7.70241	0.407813	18.8871	1.45608e-79	2.27638e-78
ENSG00000030582	protein_coding	663.938	1.49357	0.0790975	18.8827	1.58304e-79	2.47196e-78
ENSG00000197879	protein_coding	1601.55	-1.62948	0.0863011	-18.8813	1.62564e-79	2.53699e-78
ENSG00000103121	protein_coding	194.605	-1.46085	0.0773854	-18.8776	1.74401e-79	2.72013e-78
ENSG00000140386	protein_coding	271.558	1.30502	0.0691736	18.8659	2.17507e-79	3.38848e-78
ENSG00000133687	protein_coding	148.085	10.6443	0.564378	18.8602	2.42262e-79	3.77192e-78
ENSG00000169860	protein_coding	169.81	8.62052	0.457176	18.856	2.62316e-79	4.08176e-78
ENSG00000161638	protein_coding	400.534	1.39729	0.0741291	18.8494	2.96934e-79	4.61505e-78
ENSG00000198780	protein_coding	336.665	1.47327	0.0781911	18.8419	3.42158e-79	5.31483e-78
ENSG00000006282	protein_coding	529.361	-2.76543	0.146842	-18.8327	4.07568e-79	6.32716e-78
ENSG00000067369	protein_coding	598.232	0.851799	0.0452406	18.8282	4.4363e-79	6.88299e-78
ENSG00000020922	protein_coding	564.628	0.806643	0.0428657	18.8179	5.38609e-79	8.35173e-78
ENSG00000163608	protein_coding	401.549	0.950452	0.0505115	18.8165	5.5282e-79	8.5671e-78
ENSG00000188486	protein_coding	1723.28	-1.70064	0.0903924	-18.8139	5.80762e-79	8.99488e-78
ENSG00000060138	protein_coding	2347.58	0.929711	0.049432	18.8079	6.50684e-79	1.0072e-77
ENSG00000198938	protein_coding	28660.9	-0.808787	0.0430104	-18.8044	6.94482e-79	1.07437e-77
ENSG00000147459	protein_coding	386.601	-1.19051	0.06334	-18.7955	8.21332e-79	1.26987e-77
ENSG00000102181	protein_coding	281.7	0.975389	0.0519082	18.7906	9.00844e-79	1.392e-77
ENSG00000034152	protein_coding	478.619	-1.96444	0.10456	-18.7877	9.52556e-79	1.47105e-77
ENSG00000162642	protein_coding	231.451	1.15057	0.0612453	18.7863	9.77563e-79	1.50879e-77
ENSG00000112837	protein_coding	170.182	10.6259	0.565798	18.7804	1.09308e-78	1.68611e-77
ENSG00000099864	protein_coding	60.615	3.54523	0.188787	18.779	1.12092e-78	1.72804e-77
ENSG00000138182	protein_coding	529.21	0.821622	0.0437629	18.7744	1.22356e-78	1.88519e-77
ENSG00000164294	protein_coding	245.221	3.06223	0.163114	18.7735	1.24372e-78	1.91515e-77
ENSG00000183137	protein_coding	213.543	1.43558	0.0764785	18.7711	1.30276e-78	2.00489e-77
ENSG00000064961	protein_coding	946.909	-1.75843	0.0936864	-18.7693	1.34653e-78	2.07105e-77
ENSG00000101407	protein_coding	544.802	0.939519	0.0500572	18.7689	1.35629e-78	2.08487e-77
ENSG00000140563	protein_coding	225.82	-9.0814	0.483895	-18.7673	1.39774e-78	2.14734e-77
ENSG00000114859	protein_coding	128.239	-1.85519	0.0988682	-18.7643	1.47856e-78	2.2702e-77
ENSG00000132254	protein_coding	424.959	-1.00773	0.0537136	-18.7612	1.56703e-78	2.40465e-77
ENSG00000204514	protein_coding	151.17	-2.69498	0.143705	-18.7536	1.80768e-78	2.77074e-77
ENSG00000070018	protein_coding	483.224	1.02614	0.0547442	18.7442	2.15715e-78	3.30448e-77
ENSG00000130764	protein_coding	766.118	-1.01994	0.0544196	-18.7421	2.24742e-78	3.44079e-77
ENSG00000160703	protein_coding	381.405	-1.15703	0.0617484	-18.7378	2.43313e-78	3.72297e-77
ENSG00000105419	protein_coding	92.8545	7.57097	0.404285	18.7268	2.99206e-78	4.57557e-77
ENSG00000100225	protein_coding	697.031	1.24519	0.0665132	18.7209	3.34602e-78	5.11391e-77
ENSG00000058799	protein_coding	257.598	-1.11514	0.0596021	-18.7098	4.11731e-78	6.28911e-77
ENSG00000142494	protein_coding	113.896	7.43464	0.397399	18.7083	4.23982e-78	6.47253e-77
ENSG00000115844	protein_coding	171.515	2.99877	0.160312	18.7059	4.43258e-78	6.76293e-77
ENSG00000149294	protein_coding	262.371	10.5838	0.565834	18.7047	4.5301e-78	6.90776e-77
ENSG00000115112	protein_coding	117.264	8.23002	0.440046	18.7026	4.71078e-78	7.17915e-77
ENSG00000150627	protein_coding	69.642	6.88905	0.368608	18.6894	6.04338e-78	9.19948e-77
ENSG00000160161	protein_coding	100.525	5.93824	0.317756	18.6881	6.19178e-78	9.41999e-77
ENSG00000101216	protein_coding	262.306	-1.07187	0.0573654	-18.685	6.56175e-78	9.97716e-77
ENSG00000132128	protein_coding	803.88	-1.37727	0.0737142	-18.684	6.68736e-78	1.01623e-76
ENSG00000138760	protein_coding	1884.75	-1.4743	0.078937	-18.6769	7.63615e-78	1.15975e-76
ENSG00000162702	protein_coding	475.801	1.5497	0.0829895	18.6735	8.13722e-78	1.23515e-76
ENSG00000071127	protein_coding	1350.79	-1.08308	0.0580097	-18.6707	8.56456e-78	1.29928e-76
ENSG00000168209	protein_coding	538.078	-1.45535	0.0779485	-18.6707	8.5788e-78	1.30069e-76
ENSG00000115648	protein_coding	410.642	-10.4999	0.562451	-18.6682	8.98234e-78	1.3611e-76
ENSG00000119523	protein_coding	437.886	-1.02688	0.0550186	-18.6642	9.68625e-78	1.46693e-76
ENSG00000160325	protein_coding	134.034	-1.59583	0.0855636	-18.6508	1.24477e-77	1.88407e-76
ENSG00000151892	protein_coding	136.259	10.5313	0.564742	18.648	1.31179e-77	1.98438e-76
ENSG00000026652	protein_coding	122.775	8.57391	0.459924	18.642	1.46578e-77	2.21606e-76
ENSG00000088682	protein_coding	405.901	-0.969383	0.0520312	-18.6308	1.80777e-77	2.73156e-76
ENSG00000099139	protein_coding	92.5028	7.77526	0.417383	18.6286	1.88474e-77	2.84625e-76
ENSG00000145214	protein_coding	214.826	-1.96208	0.105363	-18.6221	2.12527e-77	3.20766e-76
ENSG00000144749	protein_coding	923.489	-1.67795	0.0901265	-18.6178	2.30657e-77	3.47933e-76
ENSG00000120942	protein_coding	333.94	-1.17247	0.0629858	-18.6149	2.43367e-77	3.66896e-76
ENSG00000164296	protein_coding	131.953	-1.49366	0.0802422	-18.6144	2.4556e-77	3.69994e-76
ENSG00000149256	protein_coding	47.0996	5.8921	0.316613	18.6098	2.67684e-77	4.031e-76
ENSG00000159753	protein_coding	67.9283	2.81587	0.151344	18.6057	2.88708e-77	4.34515e-76
ENSG00000120008	protein_coding	725.778	0.853766	0.0458909	18.6043	2.96699e-77	4.46289e-76
ENSG00000123570	protein_coding	42.2699	3.04148	0.16349	18.6034	3.01321e-77	4.52986e-76
ENSG00000196507	protein_coding	70.4258	-6.31277	0.339387	-18.6005	3.18449e-77	4.78465e-76
ENSG00000198168	protein_coding	626.661	-2.36143	0.12696	-18.5997	3.22963e-77	4.84972e-76
ENSG00000135976	protein_coding	139.056	2.26024	0.121546	18.5958	3.47801e-77	5.21976e-76
ENSG00000124222	protein_coding	675.612	1.28858	0.0693017	18.5937	3.61086e-77	5.41609e-76
ENSG00000131127	protein_coding	216.754	-9.02515	0.485433	-18.592	3.73242e-77	5.59527e-76
ENSG00000130402	protein_coding	2160.66	-1.36022	0.0731652	-18.5911	3.79536e-77	5.68642e-76
ENSG00000044115	protein_coding	2149.41	-0.65303	0.0351281	-18.59	3.87534e-77	5.80299e-76
ENSG00000134779	protein_coding	1582.2	1.54231	0.0829814	18.5862	4.1543e-77	6.2172e-76
ENSG00000171791	protein_coding	127.365	1.81624	0.0977311	18.584	4.32853e-77	6.47432e-76
ENSG00000155368	protein_coding	498.362	-2.23736	0.120405	-18.5819	4.49889e-77	6.72535e-76
ENSG00000204592	protein_coding	184.621	2.07585	0.111714	18.5818	4.51335e-77	6.74318e-76
ENSG00000125148	protein_coding	256.013	-2.92402	0.157394	-18.5777	4.8687e-77	7.27001e-76
ENSG00000102265	protein_coding	298.7	10.5468	0.567717	18.5775	4.88678e-77	7.29291e-76
ENSG00000115750	protein_coding	164.232	1.54375	0.0831132	18.574	5.21406e-77	7.77699e-76
ENSG00000165632	protein_coding	224.633	1.44351	0.0777242	18.5721	5.39975e-77	8.04943e-76
ENSG00000100626	protein_coding	113.878	7.84412	0.42242	18.5695	5.67606e-77	8.45659e-76
ENSG00000180730	protein_coding	873.603	8.97165	0.48327	18.5645	6.23095e-77	9.27812e-76
ENSG00000074356	protein_coding	848.856	0.716933	0.038619	18.5642	6.25726e-77	9.31209e-76
ENSG00000184903	protein_coding	75.6053	-2.20554	0.11885	-18.5574	7.10761e-77	1.05717e-75
ENSG00000138411	protein_coding	44.8973	4.84095	0.260875	18.5566	7.21089e-77	1.07193e-75
ENSG00000127663	protein_coding	677.891	-1.23984	0.0668145	-18.5565	7.23235e-77	1.07452e-75
ENSG00000154127	protein_coding	74.0044	7.3481	0.396121	18.5501	8.13651e-77	1.20818e-75
ENSG00000116984	protein_coding	1478.66	1.38175	0.0744949	18.5482	8.4252e-77	1.25035e-75
ENSG00000102580	protein_coding	853.476	-0.833344	0.0449298	-18.5477	8.51642e-77	1.26318e-75
ENSG00000205978	protein_coding	114.031	8.06566	0.434872	18.5472	8.59072e-77	1.27349e-75
ENSG00000269190	protein_coding	137.446	10.3331	0.557475	18.5356	1.06661e-76	1.58027e-75
ENSG00000108961	protein_coding	84.4002	1.91365	0.103247	18.5346	1.08694e-76	1.60949e-75
ENSG00000082014	protein_coding	165.482	2.41137	0.130135	18.5298	1.1877e-76	1.75772e-75
ENSG00000197774	protein_coding	327.721	-1.64612	0.0888412	-18.5288	1.20943e-76	1.78889e-75
ENSG00000087008	protein_coding	154.853	-1.22824	0.0662884	-18.5287	1.21178e-76	1.79137e-75
ENSG00000153956	protein_coding	139.451	10.3447	0.5585	18.5223	1.36538e-76	2.0173e-75
ENSG00000184465	protein_coding	227.31	1.77114	0.0956321	18.5204	1.41422e-76	2.08831e-75
ENSG00000102003	protein_coding	74.229	4.2552	0.229796	18.5173	1.49708e-76	2.20944e-75
ENSG00000136950	protein_coding	238.557	-1.1436	0.0617613	-18.5164	1.52371e-76	2.24749e-75
ENSG00000150712	protein_coding	743.067	-1.19166	0.0643644	-18.5143	1.58488e-76	2.33642e-75
ENSG00000127980	protein_coding	426.365	1.1154	0.0602564	18.5109	1.68567e-76	2.48363e-75
ENSG00000137720	protein_coding	155.46	-1.37149	0.0741177	-18.5042	1.91071e-76	2.81365e-75
ENSG00000241935	protein_coding	53.0242	-4.07021	0.220051	-18.4967	2.19592e-76	3.23006e-75
ENSG00000142892	protein_coding	864.324	1.20385	0.0650987	18.4927	2.36274e-76	3.47353e-75
ENSG00000162946	protein_coding	72.8299	7.32492	0.396101	18.4925	2.37078e-76	3.48343e-75
ENSG00000273703	protein_coding	250.885	-10.7374	0.580777	-18.4879	2.58248e-76	3.79238e-75
ENSG00000162825	protein_coding	63.8997	2.49777	0.135127	18.4846	2.74657e-76	4.03113e-75
ENSG00000103335	protein_coding	2522.89	-2.14481	0.116097	-18.4743	3.32514e-76	4.87492e-75
ENSG00000157851	protein_coding	465.963	2.92238	0.158195	18.4733	3.38704e-76	4.96293e-75
ENSG00000150471	protein_coding	172.343	10.6334	0.575745	18.469	3.6668e-76	5.3699e-75
ENSG00000117016	protein_coding	159.241	2.62916	0.142403	18.4628	4.11218e-76	6.01884e-75
ENSG00000184402	protein_coding	371.864	-1.17854	0.0638365	-18.4618	4.19012e-76	6.12618e-75
ENSG00000144115	protein_coding	204.112	-10.6836	0.578726	-18.4606	4.28345e-76	6.2592e-75
ENSG00000022840	protein_coding	1739.97	-0.482021	0.026111	-18.4605	4.29635e-76	6.2746e-75
ENSG00000141448	protein_coding	180.593	2.55826	0.138581	18.4604	4.30008e-76	6.27661e-75
ENSG00000083444	protein_coding	730.925	-0.933099	0.0505923	-18.4435	5.88276e-76	8.58207e-75
ENSG00000132386	protein_coding	95.3628	7.03776	0.381671	18.4394	6.34807e-76	9.25581e-75
ENSG00000124243	protein_coding	69.7591	2.06577	0.112046	18.4368	6.65909e-76	9.70397e-75
ENSG00000154556	protein_coding	209.704	-5.51403	0.299206	-18.4289	7.7032e-76	1.12194e-74
ENSG00000151458	protein_coding	288.966	1.73071	0.0939181	18.4278	7.85993e-76	1.14414e-74
ENSG00000150361	protein_coding	100.141	-7.17366	0.38946	-18.4195	9.16008e-76	1.33267e-74
ENSG00000168172	protein_coding	802.081	1.22279	0.0663882	18.4187	9.29322e-76	1.3513e-74
ENSG00000171033	protein_coding	142.113	7.54143	0.409449	18.4185	9.33571e-76	1.35674e-74
ENSG00000162636	protein_coding	420.474	1.73272	0.0940788	18.4177	9.47459e-76	1.37617e-74
ENSG00000170577	protein_coding	60.3057	6.76627	0.367487	18.4123	1.04744e-75	1.52056e-74
ENSG00000206538	protein_coding	181.137	10.6999	0.58115	18.4116	1.06104e-75	1.53947e-74
ENSG00000240204	protein_coding	59.8483	-3.06253	0.166378	-18.4071	1.15296e-75	1.67192e-74
ENSG00000166451	protein_coding	1647.14	-2.23352	0.121406	-18.3972	1.38388e-75	2.00569e-74
ENSG00000167196	protein_coding	494.838	1.08282	0.0588705	18.3932	1.48856e-75	2.15623e-74
ENSG00000136205	protein_coding	72.3228	2.3885	0.129875	18.3909	1.55522e-75	2.25156e-74
ENSG00000085998	protein_coding	514.17	-1.37554	0.0747973	-18.3902	1.57476e-75	2.27861e-74
ENSG00000087258	protein_coding	68.0234	4.52548	0.246104	18.3885	1.6236e-75	2.34801e-74
ENSG00000089693	protein_coding	1675.3	-1.35544	0.0737218	-18.3858	1.7064e-75	2.4664e-74
ENSG00000149927	protein_coding	71.4846	2.43971	0.132707	18.3842	1.75937e-75	2.54158e-74
ENSG00000130224	protein_coding	213.479	9.87017	0.53703	18.3792	1.92892e-75	2.78502e-74
ENSG00000153827	protein_coding	2205.76	0.664753	0.0361719	18.3776	1.98425e-75	2.86335e-74
ENSG00000154914	protein_coding	144.73	-1.78239	0.0970132	-18.3727	2.17347e-75	3.133e-74
ENSG00000185697	protein_coding	156.551	1.90745	0.103826	18.3717	2.21388e-75	3.18951e-74
ENSG00000117000	protein_coding	570.629	1.05549	0.0574641	18.3679	2.3761e-75	3.42137e-74
ENSG00000152684	protein_coding	391.377	-1.16983	0.0636906	-18.3674	2.39407e-75	3.4454e-74
ENSG00000187098	protein_coding	144.933	1.8829	0.102575	18.3564	2.93565e-75	4.22252e-74
ENSG00000155744	protein_coding	379.837	1.26089	0.0686968	18.3545	3.03999e-75	4.37023e-74
ENSG00000131171	protein_coding	432.699	2.2284	0.121418	18.3531	3.11787e-75	4.47977e-74
ENSG00000188385	protein_coding	48.3494	-4.61887	0.251686	-18.3517	3.20028e-75	4.5957e-74
ENSG00000108100	protein_coding	531.171	-0.602715	0.0328514	-18.3467	3.50794e-75	5.0348e-74
ENSG00000142632	protein_coding	54.3453	-2.52827	0.137881	-18.3367	4.21754e-75	6.05e-74
ENSG00000157510	protein_coding	44.7171	5.89051	0.321364	18.3297	4.7974e-75	6.87439e-74
ENSG00000099622	protein_coding	726.856	-0.941542	0.0513739	-18.3273	5.01521e-75	7.18262e-74
ENSG00000132329	protein_coding	178.915	-3.64879	0.19911	-18.3255	5.17667e-75	7.40988e-74
ENSG00000131269	protein_coding	339.934	0.738552	0.0403114	18.3212	5.60988e-75	8.02566e-74
ENSG00000169071	protein_coding	53.2826	6.13906	0.335117	18.3192	5.8199e-75	8.32164e-74
ENSG00000143067	protein_coding	157.716	1.38639	0.0756803	18.319	5.83738e-75	8.34215e-74
ENSG00000142765	protein_coding	106.829	-3.95814	0.216109	-18.3155	6.22341e-75	8.88907e-74
ENSG00000125817	protein_coding	835.903	-1.46083	0.0797833	-18.31	6.88788e-75	9.83287e-74
ENSG00000101144	protein_coding	181.531	10.2819	0.561645	18.3067	7.31481e-75	1.04367e-73
ENSG00000087191	protein_coding	676.229	-0.76772	0.0419496	-18.301	8.12213e-75	1.15824e-73
ENSG00000056487	protein_coding	77.415	4.42107	0.241578	18.3008	8.14826e-75	1.16135e-73
ENSG00000119787	protein_coding	563.178	1.06855	0.0583886	18.3007	8.16247e-75	1.16275e-73
ENSG00000159720	protein_coding	375.505	-1.2581	0.0687493	-18.2998	8.30382e-75	1.18225e-73
ENSG00000134602	protein_coding	409.149	2.00199	0.109472	18.2877	1.03782e-74	1.4768e-73
ENSG00000119777	protein_coding	737.49	-0.847815	0.0463717	-18.283	1.13021e-74	1.60741e-73
ENSG00000092068	protein_coding	777.2	-2.55146	0.139556	-18.2827	1.13756e-74	1.61699e-73
ENSG00000128881	protein_coding	413.096	1.79119	0.0979783	18.2815	1.16242e-74	1.65145e-73
ENSG00000124713	protein_coding	51.7575	-4.72435	0.258525	-18.2743	1.32626e-74	1.88222e-73
ENSG00000007237	protein_coding	84.9362	7.5404	0.412647	18.2733	1.35109e-74	1.91643e-73
ENSG00000122592	protein_coding	50.087	6.41679	0.351283	18.2667	1.52306e-74	2.15921e-73
ENSG00000256537	protein_coding	300.532	-1.45798	0.0798219	-18.2654	1.56039e-74	2.21095e-73
ENSG00000169710	protein_coding	18079.6	-3.27877	0.179532	-18.2628	1.63608e-74	2.31574e-73
ENSG00000116704	protein_coding	215.618	9.88355	0.541223	18.2615	1.67635e-74	2.37147e-73
ENSG00000111731	protein_coding	377.236	1.00756	0.0551842	18.2581	1.78344e-74	2.52163e-73
ENSG00000119411	protein_coding	94.6884	-2.2471	0.123144	-18.2478	2.15553e-74	3.04612e-73
ENSG00000115828	protein_coding	157.856	10.5121	0.57636	18.2388	2.53798e-74	3.58467e-73
ENSG00000166352	protein_coding	90.5695	1.94496	0.106644	18.2379	2.58014e-74	3.64229e-73
ENSG00000023171	protein_coding	71.1346	7.18095	0.393821	18.2341	2.76954e-74	3.90552e-73
ENSG00000165410	protein_coding	532.774	1.99614	0.109524	18.2256	3.23088e-74	4.55368e-73
ENSG00000132429	protein_coding	48.7814	5.41638	0.297208	18.2242	3.31647e-74	4.67184e-73
ENSG00000183317	protein_coding	57.8479	-2.43825	0.133793	-18.224	3.33039e-74	4.68897e-73
ENSG00000009950	protein_coding	94.0371	1.96767	0.107986	18.2215	3.48457e-74	4.90085e-73
ENSG00000160602	protein_coding	111.864	-1.76712	0.0970195	-18.2141	3.98945e-74	5.60797e-73
ENSG00000182580	protein_coding	102.16	-2.73849	0.150351	-18.2139	4.00174e-74	5.62228e-73
ENSG00000082512	protein_coding	58.5966	3.31083	0.181838	18.2076	4.49115e-74	6.30657e-73
ENSG00000101596	protein_coding	1384.17	-0.987064	0.0542153	-18.2063	4.59592e-74	6.45028e-73
ENSG00000118777	protein_coding	46.2406	4.18717	0.230014	18.204	4.8007e-74	6.73414e-73
ENSG00000163435	protein_coding	104.039	-5.52355	0.303457	-18.2021	4.96672e-74	6.96335e-73
ENSG00000133243	protein_coding	1182.17	-1.24534	0.0684354	-18.1973	5.42388e-74	7.60029e-73
ENSG00000151725	protein_coding	808.782	-1.9662	0.108103	-18.1883	6.38879e-74	8.94766e-73
ENSG00000138160	protein_coding	994.395	1.09978	0.0604889	18.1816	7.22444e-74	1.01127e-72
ENSG00000102362	protein_coding	87.003	1.60707	0.0884289	18.1736	8.34931e-74	1.16811e-72
ENSG00000146477	protein_coding	340.344	-10.9153	0.600757	-18.1693	9.03167e-74	1.26292e-72
ENSG00000140600	protein_coding	68.3418	6.85809	0.377551	18.1647	9.82843e-74	1.37361e-72
ENSG00000154447	protein_coding	361.038	-1.82463	0.100485	-18.1583	1.10428e-73	1.54251e-72
ENSG00000047932	protein_coding	415.372	1.33249	0.0733832	18.158	1.11068e-73	1.55065e-72
ENSG00000181458	protein_coding	34.0461	4.18083	0.230273	18.156	1.15208e-73	1.6076e-72
ENSG00000126016	protein_coding	2428.39	5.40849	0.297948	18.1525	1.22729e-73	1.71165e-72
ENSG00000188343	protein_coding	130.518	8.8072	0.485228	18.1506	1.26943e-73	1.76949e-72
ENSG00000138650	protein_coding	461.448	11.7388	0.647034	18.1425	1.47062e-73	2.04886e-72
ENSG00000179314	protein_coding	158.25	8.92409	0.491917	18.1415	1.49999e-73	2.08868e-72
ENSG00000008086	protein_coding	164.402	1.58745	0.0875236	18.1374	1.6147e-73	2.24724e-72
ENSG00000089157	protein_coding	6665.96	-1.05761	0.0583151	-18.1362	1.65003e-73	2.29521e-72
ENSG00000159873	protein_coding	1123.81	1.05271	0.0580709	18.128	1.91502e-73	2.66243e-72
ENSG00000184154	protein_coding	65.3953	-2.11613	0.116739	-18.127	1.95257e-73	2.71321e-72
ENSG00000185010	protein_coding	66.6619	-2.57858	0.142256	-18.1263	1.97652e-73	2.74506e-72
ENSG00000095203	protein_coding	415.801	-3.00697	0.16591	-18.1241	2.05525e-73	2.85292e-72
ENSG00000185220	protein_coding	63.5733	-2.16428	0.119429	-18.1219	2.14158e-73	2.9712e-72
ENSG00000185015	protein_coding	52.5949	2.87027	0.158391	18.1214	2.16091e-73	2.99646e-72
ENSG00000143469	protein_coding	164.934	10.5673	0.583354	18.1147	2.44031e-73	3.38214e-72
ENSG00000197557	protein_coding	189.135	-1.64149	0.0906191	-18.1141	2.46482e-73	3.41433e-72
ENSG00000142675	protein_coding	56.4985	-3.19155	0.176314	-18.1015	3.09989e-73	4.29181e-72
ENSG00000076554	protein_coding	1725.85	-1.90385	0.105254	-18.0881	3.95624e-73	5.47458e-72
ENSG00000198873	protein_coding	30.9625	3.48469	0.192686	18.0849	4.19448e-73	5.80123e-72
ENSG00000178104	protein_coding	236.776	1.18453	0.0655145	18.0803	4.55219e-73	6.2927e-72
ENSG00000159111	protein_coding	617.922	0.706209	0.0390743	18.0735	5.15634e-73	7.12415e-72
ENSG00000188338	protein_coding	53.8011	6.22136	0.344231	18.0732	5.17916e-73	7.15197e-72
ENSG00000104892	protein_coding	85.2996	3.19865	0.177069	18.0644	6.07767e-73	8.38403e-72
ENSG00000147324	protein_coding	524.416	-0.821874	0.0455194	-18.0555	7.14767e-73	9.85497e-72
ENSG00000106484	protein_coding	70.7251	-6.32334	0.350243	-18.0542	7.31735e-73	1.00837e-71
ENSG00000104368	protein_coding	122.551	8.1593	0.451987	18.052	7.60175e-73	1.04702e-71
ENSG00000129255	protein_coding	539.441	-1.42189	0.078793	-18.0458	8.50516e-73	1.17085e-71
ENSG00000172771	protein_coding	45.8566	-3.04585	0.168822	-18.0418	9.15408e-73	1.25953e-71
ENSG00000136699	protein_coding	1141.32	-0.769762	0.0426659	-18.0416	9.18267e-73	1.26281e-71
ENSG00000197062	protein_coding	64.1596	2.35705	0.130647	18.0414	9.22525e-73	1.26801e-71
ENSG00000155980	protein_coding	76.9488	7.40128	0.410296	18.0389	9.64928e-73	1.32561e-71
ENSG00000196739	protein_coding	69.04	7.24442	0.402009	18.0206	1.34382e-72	1.84518e-71
ENSG00000011422	protein_coding	32.0218	3.36948	0.186982	18.0203	1.3492e-72	1.8516e-71
ENSG00000135116	protein_coding	201.614	8.15408	0.452501	18.02	1.35671e-72	1.86095e-71
ENSG00000106080	protein_coding	319.678	2.11328	0.117318	18.0133	1.53226e-72	2.10067e-71
ENSG00000171451	protein_coding	813.877	-4.27304	0.237227	-18.0125	1.55539e-72	2.13127e-71
ENSG00000100697	protein_coding	1406.87	0.912266	0.0506564	18.0089	1.65913e-72	2.27225e-71
ENSG00000198160	protein_coding	544.131	0.955121	0.0530368	18.0087	1.66626e-72	2.28085e-71
ENSG00000100206	protein_coding	87.3904	7.81644	0.434106	18.0058	1.75396e-72	2.39966e-71
ENSG00000181790	protein_coding	43.4308	5.56287	0.308971	18.0045	1.79531e-72	2.45497e-71
ENSG00000143155	protein_coding	562.875	1.02898	0.0571612	18.0013	1.90219e-72	2.59979e-71
ENSG00000115194	protein_coding	83.1565	5.35213	0.297355	17.9991	1.98005e-72	2.70481e-71
ENSG00000102781	protein_coding	266.43	2.01348	0.111871	17.9983	2.01034e-72	2.74479e-71
ENSG00000167333	protein_coding	309.316	-2.24755	0.124889	-17.9964	2.07883e-72	2.83684e-71
ENSG00000198915	protein_coding	79.704	7.68172	0.42687	17.9954	2.11534e-72	2.88519e-71
ENSG00000100266	protein_coding	621.435	-1.36062	0.0756347	-17.9893	2.36274e-72	3.22098e-71
ENSG00000171813	protein_coding	191.807	-2.02412	0.112521	-17.9887	2.38742e-72	3.25295e-71
ENSG00000143499	protein_coding	105.181	3.23689	0.179958	17.9869	2.46844e-72	3.36162e-71
ENSG00000169740	protein_coding	173.442	-1.35526	0.0753585	-17.9841	2.59569e-72	3.53312e-71
ENSG00000180336	protein_coding	73.9074	6.32911	0.351947	17.9831	2.64111e-72	3.59309e-71
ENSG00000169783	protein_coding	163.799	8.96721	0.49873	17.9801	2.79055e-72	3.79447e-71
ENSG00000162493	protein_coding	136.946	10.1014	0.561819	17.9798	2.80464e-72	3.81167e-71
ENSG00000138071	protein_coding	2406.16	1.1514	0.0640476	17.9772	2.93963e-72	3.99309e-71
ENSG00000123815	protein_coding	198.88	-1.36292	0.0758363	-17.9719	3.23574e-72	4.39308e-71
ENSG00000003096	protein_coding	114.926	2.98313	0.166002	17.9704	3.32228e-72	4.50828e-71
ENSG00000102531	protein_coding	1191.86	1.1308	0.0629352	17.9676	3.49488e-72	4.74008e-71
ENSG00000130762	protein_coding	194.795	-2.75098	0.153193	-17.9576	4.1835e-72	5.67116e-71
ENSG00000100888	protein_coding	1706.65	0.591663	0.0329485	17.9572	4.21476e-72	5.71063e-71
ENSG00000162415	protein_coding	86.2282	2.01852	0.11241	17.9567	4.25045e-72	5.75605e-71
ENSG00000108788	protein_coding	609.743	-1.08455	0.0604031	-17.9552	4.36892e-72	5.91348e-71
ENSG00000170776	protein_coding	667.619	1.40677	0.078367	17.9511	4.70604e-72	6.36332e-71
ENSG00000014919	protein_coding	324.466	1.35395	0.0754446	17.9463	5.13374e-72	6.9381e-71
ENSG00000084774	protein_coding	1516.85	0.767243	0.0427541	17.9455	5.20808e-72	7.035e-71
ENSG00000121966	protein_coding	80.0796	6.41425	0.357468	17.9436	5.38686e-72	7.27281e-71
ENSG00000147676	protein_coding	981.104	-5.57286	0.310714	-17.9357	6.21016e-72	8.37585e-71
ENSG00000117410	protein_coding	502.933	-1.40736	0.0785098	-17.926	7.39696e-72	9.97148e-71
ENSG00000012817	protein_coding	184.505	-10.5332	0.587667	-17.9237	7.70325e-72	1.03791e-70
ENSG00000012048	protein_coding	1112.94	0.913268	0.0509547	17.9231	7.78132e-72	1.0479e-70
ENSG00000169189	protein_coding	211.215	-1.62363	0.0906025	-17.9203	8.18141e-72	1.10122e-70
ENSG00000135587	protein_coding	117.271	-1.68392	0.0940098	-17.9122	9.47131e-72	1.2742e-70
ENSG00000101310	protein_coding	1198.8	-1.23589	0.0690055	-17.9101	9.84013e-72	1.32315e-70
ENSG00000065150	protein_coding	3457.84	0.993409	0.05548	17.9057	1.06423e-71	1.4303e-70
ENSG00000154553	protein_coding	77.9788	4.77476	0.266718	17.9019	1.13901e-71	1.53002e-70
ENSG00000025293	protein_coding	748.067	-0.980855	0.0548107	-17.8953	1.28299e-71	1.72256e-70
ENSG00000104969	protein_coding	970.205	-0.804615	0.0449628	-17.8951	1.28659e-71	1.72653e-70
ENSG00000125447	protein_coding	496.964	0.923142	0.0515935	17.8926	1.34659e-71	1.80612e-70
ENSG00000198944	protein_coding	47.0023	5.22839	0.292411	17.8803	1.67931e-71	2.25012e-70
ENSG00000077514	protein_coding	448.643	0.82681	0.0462426	17.8798	1.69338e-71	2.26784e-70
ENSG00000112139	protein_coding	64.1505	2.29578	0.128473	17.8698	2.02865e-71	2.71548e-70
ENSG00000213341	protein_coding	515.675	1.68215	0.0941571	17.8654	2.19443e-71	2.93591e-70
ENSG00000161999	protein_coding	451.41	-1.50896	0.0844707	-17.8637	2.26181e-71	3.02453e-70
ENSG00000148798	protein_coding	110.994	10.2356	0.572986	17.8635	2.26749e-71	3.0306e-70
ENSG00000128573	protein_coding	150.469	9.17855	0.513888	17.861	2.37361e-71	3.17085e-70
ENSG00000188064	protein_coding	264.104	-3.75021	0.210093	-17.8503	2.87697e-71	3.84135e-70
ENSG00000115963	protein_coding	201.56	10.4152	0.583519	17.8489	2.94839e-71	3.93473e-70
ENSG00000277224	protein_coding	529.668	-2.60409	0.145907	-17.8477	3.01333e-71	4.01938e-70
ENSG00000206557	protein_coding	149.906	10.2227	0.572869	17.8447	3.18042e-71	4.24014e-70
ENSG00000185630	protein_coding	361.727	2.72368	0.152664	17.841	3.39683e-71	4.52638e-70
ENSG00000197694	protein_coding	1300.78	1.03768	0.058164	17.8405	3.42479e-71	4.56136e-70
ENSG00000125319	protein_coding	131.069	1.75517	0.0983833	17.8401	3.45238e-71	4.59581e-70
ENSG00000172318	protein_coding	71.8973	6.92615	0.388329	17.8358	3.72862e-71	4.96106e-70
ENSG00000273274	protein_coding	49.5108	6.40496	0.359171	17.8326	3.9444e-71	5.24555e-70
ENSG00000105048	protein_coding	57.4508	6.1849	0.347044	17.8216	4.80018e-71	6.38043e-70
ENSG00000127824	protein_coding	642.488	-4.33464	0.243228	-17.8213	4.82869e-71	6.41512e-70
ENSG00000111860	protein_coding	230.237	2.72969	0.153196	17.8183	5.10009e-71	6.77231e-70
ENSG00000228696	protein_coding	33.9398	3.50912	0.196968	17.8157	5.33836e-71	7.08518e-70
ENSG00000136504	protein_coding	1305.95	0.709389	0.0398354	17.808	6.12556e-71	8.12591e-70
ENSG00000076108	protein_coding	1600.89	0.840655	0.0472106	17.8065	6.29581e-71	8.3476e-70
ENSG00000125755	protein_coding	879.861	1.14533	0.0643269	17.8048	6.48721e-71	8.59709e-70
ENSG00000100968	protein_coding	62.3659	4.26022	0.239322	17.8012	6.91218e-71	9.15571e-70
ENSG00000104722	protein_coding	545.576	12.3531	0.694126	17.7966	7.50803e-71	9.94001e-70
ENSG00000141179	protein_coding	159.55	1.76573	0.0992281	17.7947	7.77184e-71	1.02842e-69
ENSG00000161692	protein_coding	264.958	1.75368	0.0986134	17.7833	9.51334e-71	1.25761e-69
ENSG00000124067	protein_coding	178.692	6.67985	0.375649	17.7822	9.71673e-71	1.28386e-69
ENSG00000076716	protein_coding	302.304	2.89162	0.162651	17.7781	1.04458e-70	1.37951e-69
ENSG00000141428	protein_coding	176.541	1.61763	0.091002	17.7757	1.08952e-70	1.43814e-69
ENSG00000105971	protein_coding	155.69	10.0641	0.56633	17.7707	1.19136e-70	1.5718e-69
ENSG00000107249	protein_coding	54.5842	5.87519	0.330651	17.7686	1.23811e-70	1.63267e-69
ENSG00000102786	protein_coding	513.383	-1.01857	0.0573521	-17.76	1.44174e-70	1.90024e-69
ENSG00000114405	protein_coding	89.1425	9.93298	0.559312	17.7593	1.4606e-70	1.92415e-69
ENSG00000167619	protein_coding	54.6147	3.15511	0.1777	17.7553	1.56842e-70	2.06516e-69
ENSG00000165650	protein_coding	1263.79	0.912298	0.0513826	17.755	1.57719e-70	2.07568e-69
ENSG00000146278	protein_coding	666.61	0.742629	0.0418333	17.7521	1.65983e-70	2.18336e-69
ENSG00000178053	protein_coding	214.2	1.93526	0.109023	17.7509	1.69624e-70	2.23016e-69
ENSG00000130475	protein_coding	45.3132	4.38251	0.246944	17.747	1.81814e-70	2.38925e-69
ENSG00000162616	protein_coding	135.105	1.58824	0.0894973	17.7462	1.84343e-70	2.42128e-69
ENSG00000144228	protein_coding	283.712	-1.4264	0.0803823	-17.7452	1.87782e-70	2.46524e-69
ENSG00000150893	protein_coding	269.717	10.8035	0.608844	17.7443	1.90781e-70	2.50338e-69
ENSG00000139428	protein_coding	425.031	-1.52018	0.0856758	-17.7434	1.93847e-70	2.54236e-69
ENSG00000127990	protein_coding	61.6824	6.8874	0.388194	17.7422	1.98147e-70	2.59747e-69
ENSG00000233927	protein_coding	1385.81	-1.10003	0.0620058	-17.7407	2.03332e-70	2.66413e-69
ENSG00000183111	protein_coding	71.8043	-2.32332	0.130989	-17.7368	2.18124e-70	2.85654e-69
ENSG00000100979	protein_coding	79.6515	7.4485	0.419957	17.7364	2.19732e-70	2.87618e-69
ENSG00000107262	protein_coding	200.666	-1.24509	0.0702046	-17.7352	2.243e-70	2.93453e-69
ENSG00000173376	protein_coding	99.8385	10.087	0.568842	17.7325	2.35446e-70	3.07884e-69
ENSG00000218336	protein_coding	136.991	9.05061	0.510489	17.7293	2.49055e-70	3.2552e-69
ENSG00000134030	protein_coding	119.219	1.8488	0.104289	17.7276	2.56811e-70	3.35493e-69
ENSG00000112246	protein_coding	56.7427	6.58852	0.371787	17.7212	2.87669e-70	3.75621e-69
ENSG00000006283	protein_coding	61.9927	5.85613	0.330523	17.7178	3.05766e-70	3.99055e-69
ENSG00000198756	protein_coding	95.4488	3.93675	0.222239	17.714	3.26876e-70	4.26396e-69
ENSG00000093010	protein_coding	888.859	-1.67442	0.0945274	-17.7135	3.29678e-70	4.29841e-69
ENSG00000179598	protein_coding	63.2898	6.02547	0.340177	17.7127	3.34359e-70	4.35731e-69
ENSG00000189007	protein_coding	260.239	1.57941	0.0891755	17.7113	3.43189e-70	4.47018e-69
ENSG00000176046	protein_coding	306.367	-5.77849	0.326322	-17.7079	3.64258e-70	4.7423e-69
ENSG00000197959	protein_coding	37.4034	2.7894	0.157524	17.7078	3.64901e-70	4.74835e-69
ENSG00000056277	protein_coding	238.13	1.29007	0.0728547	17.7075	3.67235e-70	4.77639e-69
ENSG00000184709	protein_coding	119.839	-7.88194	0.44514	-17.7067	3.72561e-70	4.8433e-69
ENSG00000110318	protein_coding	80.1273	1.96359	0.110914	17.7037	3.92391e-70	5.0986e-69
ENSG00000178966	protein_coding	477.89	-1.60089	0.0904778	-17.6937	4.69005e-70	6.09111e-69
ENSG00000274523	protein_coding	287.931	-1.38464	0.0782701	-17.6905	4.96214e-70	6.44134e-69
ENSG00000116830	protein_coding	665.403	0.890261	0.0503383	17.6856	5.41879e-70	7.02727e-69
ENSG00000182871	protein_coding	342.661	2.21931	0.125518	17.6812	5.85117e-70	7.5843e-69
ENSG00000101160	protein_coding	177.728	-10.2512	0.580177	-17.6691	7.26043e-70	9.40641e-69
ENSG00000055732	protein_coding	145.804	10.5971	0.599957	17.6631	8.06393e-70	1.04423e-68
ENSG00000213889	protein_coding	47.2034	5.72433	0.324109	17.6618	8.26357e-70	1.06956e-68
ENSG00000181555	protein_coding	1153.09	0.9608	0.0544294	17.6522	9.78099e-70	1.26535e-68
ENSG00000120875	protein_coding	246.244	-2.59005	0.146773	-17.6467	1.07912e-69	1.39536e-68
ENSG00000040933	protein_coding	370.586	1.39003	0.0787735	17.6459	1.09496e-69	1.41516e-68
ENSG00000130695	protein_coding	306.945	1.30038	0.0736994	17.6444	1.12289e-69	1.45055e-68
ENSG00000178935	protein_coding	89.254	-2.103	0.11919	-17.6441	1.12976e-69	1.45871e-68
ENSG00000130150	protein_coding	327.319	1.33103	0.0754389	17.6438	1.13514e-69	1.46495e-68
ENSG00000119285	protein_coding	2331.15	1.47379	0.0835479	17.64	1.21474e-69	1.56692e-68
ENSG00000183117	protein_coding	207.725	-10.2368	0.580347	-17.639	1.23524e-69	1.5926e-68
ENSG00000184922	protein_coding	44.75	5.05879	0.286807	17.6383	1.25195e-69	1.61258e-68
ENSG00000078399	protein_coding	143.8	9.11428	0.516829	17.635	1.32693e-69	1.70833e-68
ENSG00000145012	protein_coding	1495.87	-1.58216	0.0897704	-17.6245	1.59854e-69	2.05701e-68
ENSG00000127334	protein_coding	428.423	1.68763	0.095802	17.6158	1.8626e-69	2.39565e-68
ENSG00000168994	protein_coding	38.0362	4.54031	0.25778	17.6131	1.95319e-69	2.51094e-68
ENSG00000152495	protein_coding	127.123	9.99343	0.567419	17.6121	1.99013e-69	2.5572e-68
ENSG00000135476	protein_coding	580.077	1.21738	0.069131	17.6098	2.07121e-69	2.6601e-68
ENSG00000155975	protein_coding	441.259	-1.15494	0.0655856	-17.6097	2.07593e-69	2.66488e-68
ENSG00000243364	protein_coding	57.4887	-2.22735	0.126502	-17.6073	2.16505e-69	2.77795e-68
ENSG00000118263	protein_coding	152.752	2.66294	0.151242	17.6071	2.17366e-69	2.78765e-68
ENSG00000198300	protein_coding	975.83	-12.2934	0.698274	-17.6054	2.23809e-69	2.86889e-68
ENSG00000107625	protein_coding	500.008	0.938488	0.0533181	17.6017	2.39078e-69	3.06314e-68
ENSG00000100897	protein_coding	409.717	-1.26702	0.0719903	-17.5998	2.47141e-69	3.16341e-68
ENSG00000179889	protein_coding	1108.37	-1.06793	0.0606796	-17.5995	2.4859e-69	3.18043e-68
ENSG00000114978	protein_coding	1507.85	1.54164	0.0875982	17.5989	2.5099e-69	3.20959e-68
ENSG00000275379	protein_coding	206.467	-10.2264	0.581336	-17.5912	2.87758e-69	3.67799e-68
ENSG00000135903	protein_coding	85.8229	9.88274	0.561924	17.5873	3.08097e-69	3.93608e-68
ENSG00000116983	protein_coding	67.7566	5.31376	0.30221	17.583	3.32436e-69	4.24498e-68
ENSG00000067646	protein_coding	161.385	-10.344	0.588448	-17.5785	3.60262e-69	4.59809e-68
ENSG00000156853	protein_coding	251.139	0.950314	0.054068	17.5763	3.74435e-69	4.77669e-68
ENSG00000215375	protein_coding	135.082	-1.5208	0.0865578	-17.5697	4.20115e-69	5.35687e-68
ENSG00000120738	protein_coding	309.651	4.59829	0.261719	17.5696	4.21399e-69	5.37066e-68
ENSG00000198732	protein_coding	109.787	9.79044	0.557245	17.5694	4.22825e-69	5.38626e-68
ENSG00000196576	protein_coding	1565.44	-1.92706	0.109688	-17.5685	4.29242e-69	5.4654e-68
ENSG00000177106	protein_coding	306.298	-5.79695	0.329983	-17.5674	4.37629e-69	5.56953e-68
ENSG00000113384	protein_coding	1160.17	-1.19029	0.0677757	-17.5621	4.80275e-69	6.10934e-68
ENSG00000122965	protein_coding	251.474	1.06773	0.0608095	17.5586	5.11496e-69	6.50338e-68
ENSG00000143434	protein_coding	85.646	2.26418	0.128977	17.555	5.45049e-69	6.92668e-68
[truncated: 17,969 more rows]
