# Supplementary material for: Loss of PDE4D7 expression promotes androgen independence, neuroendocrine differentiation and alterations in DNA repair: implications for therapeutic strategies
Source: Br J Cancer. 2023 Sep 22;129(9):1462–76. doi: 10.1038/s41416-023-02417-5 (PMC10628190; doi:10.1038/s41416-023-02417-5)
Supplement: Supplementary file 3 — Supplementary Table 9 [file 41416_2023_2417_MOESM3_ESM.xlsx]

## Sheet: Normalized_counts
ENSEMBL_ID	Gene.type	LNCaP_P1_R1	LNCaP_P1_R2	LNCaP_P1_R3	LNCaP_P1_R4	LNCaP_W5.2_R1	LNCaP_W5.2_R2	LNCaP_W5.2_R3	LNCaP_W5.2_R4	LNCaP_W6.3_R1	LNCaP_W6.3_R2	LNCaP_W6.3_R3	LNCaP_W6.3_R4	LNCaP_SC2_R1	LNCaP_SC2_R2	LNCaP_SC2_R3	LNCaP_WT_R1	LNCaP_WT_R2	LNCaP_WT_R3	LNCaP_WT_R4	LNCaP_WT_R5	LNCaP_WT_R6	LNCaP_WT_R7	LNCaP_WT_R8	LNCaP_WT_R9	LNCaP_WT_R10	P1_4D7Tet_dox_min_rep1	P1_4D7Tet_dox_min_rep2	P1_4D7Tet_dox_min_rep3	P1_4D7Tet_dox_min_rep4	P1_4D7Tet_dox_plus_rep1	P1_4D7Tet_dox_plus_rep2	P1_4D7Tet_dox_plus_rep3	P1_4D7Tet_dox_plus_rep4	P14D7_stable_re-exp_rep1	P14D7_stable_re-exp_rep2	P14D7_stable_re-exp_rep3
ENSG00000000003	protein_coding	1089.89	1095.74	949.442	1021.06	999.394	1034.64	1089.75	1089.75	775.811	792.46	767.561	706.707	69.21	69.4482	85.527	72.8416	88.7924	74.4388	74.4388	93.9015	81.1607	101.031	89.6444	92.4434	84.7814	1031.51	1046.91	1072.86	1037.59	1127.31	1115.92	1104.74	1062.46	555.101	769.671	619.797
ENSG00000000005	protein_coding	0	5.57914	0	2.43109	0	0	2.61749	2.61749	0	0	0	0	0	0	0	0	0	0	0	0	0	0	0	0	0	0	0.673256	0.682482	0.673326	1.48526	0	0	0	20.5593	13.9307	21.912
ENSG00000000419	protein_coding	306.133	219.818	254.017	234.6	234.074	199.31	201.547	201.547	198.301	156.782	175.395	183.352	191.289	213.026	190.733	223.782	217.541	207.436	207.436	212.972	238.593	243.131	253.844	286.409	212.697	240.319	177.74	197.92	197.284	220.561	186.877	224.125	212.647	185.034	177.616	178.426
ENSG00000000457	protein_coding	91.4589	87.0347	106.882	96.028	115.002	106.637	102.082	102.082	96.2516	82.6667	89.3678	90.786	105.737	120.949	96.1233	79.6001	72.8097	90.3191	90.3191	81.3167	87.0278	87.0673	86.0941	79.2372	92.2184	94.3371	84.157	93.5	67.3326	65.3514	86.1922	75.0024	73.2192	75.3841	125.376	106.43
ENSG00000000460	protein_coding	444.592	448.563	477.497	390.19	389.784	389.734	369.939	369.939	496.333	528.307	496.117	483.302	252.809	256.724	238.416	200.502	226.421	225.302	225.302	226.525	232.726	262.845	252.069	255.045	226.827	360.822	379.716	371.952	377.062	406.961	395.874	374.13	356.749	394.053	463.195	457.022
ENSG00000000938	protein_coding	0	1.11583	0	0	0	0	1.745	1.745	1.15966	0	0.835213	0.890059	0	0	0	0	0	0	0	0	0	0	0	0	0	0	0.673256	0	0	0	0	0	0	0	45.2747	12.5211
ENSG00000000971	protein_coding	3.81079	1.11583	1.38807	0	1.01771	2.53899	4.36249	4.36249	15.0755	12.3525	12.5282	8.90059	0	0	0	0	0	0	0	0	0	0	0	0	0	4.13155	0.673256	2.04744	1.34665	2.97052	1.52553	0.882382	1.55786	82.2372	59.2054	56.3452
ENSG00000001036	protein_coding	618.618	629.328	652.394	589.539	730.718	658.867	713.703	713.703	911.491	833.318	930.428	859.797	0.961249	0	2.27063	139.676	139.404	114.14	114.14	128.751	125.164	134.708	119.822	122.157	118.248	581.172	560.822	603.996	599.933	726.292	678.096	678.552	652.741	486.57	511.953	460.152
ENSG00000001084	protein_coding	499.213	489.849	430.303	397.483	351.111	393.543	357.724	357.724	473.14	449.441	466.884	414.767	384.5	376.113	389.034	307.887	308.109	295.77	295.77	312.682	328.554	327.734	356.802	349.964	354	415.91	432.903	421.774	440.355	399.535	409.604	420.014	368.433	390.627	372.646	350.592
ENSG00000001167	protein_coding	503.024	630.443	613.528	583.461	503.768	542.073	484.236	484.236	409.359	400.031	383.363	420.108	326.825	294.179	301.994	404.008	416.436	394.03	394.03	383.35	428.294	383.589	389.642	411.868	385.978	386.989	351.44	391.062	379.082	381.712	415.706	406.778	409.716	397.48	323.889	416.328
ENSG00000001460	protein_coding	332.809	280.073	281.779	263.773	272.747	265.324	273.092	273.092	278.318	310.713	306.523	297.28	74.9775	83.4939	81.7426	78.0983	91.4561	82.379	82.379	83.2528	74.3159	83.7817	94.0822	98.2211	95.1931	279.568	319.796	272.31	315.79	294.082	297.477	315.01	265.614	202.166	191.547	187.817
ENSG00000001461	protein_coding	363.295	349.254	378.944	407.207	450.847	493.833	462.424	462.424	437.191	419.985	390.045	372.045	493.121	483.016	482.887	515.148	559.392	559.78	559.78	501.453	529.012	586.472	530.766	557.137	536.205	384.234	391.835	400.617	389.182	416.615	415.706	424.426	465.799	270.697	330.854	363.113
ENSG00000001497	protein_coding	570.348	561.262	588.543	606.557	497.662	535.726	515.646	515.646	419.796	425.686	431.805	414.767	528.687	479.895	519.974	506.137	528.315	450.603	450.603	458.859	503.588	441.908	434.908	494.407	419.445	469.62	477.338	536.431	549.434	525.782	510.288	491.487	483.714	486.57	515.436	457.022
ENSG00000001561	protein_coding	353.133	324.706	267.898	271.066	260.535	280.558	256.514	256.514	316.586	332.567	274.785	277.698	154.761	178.692	206.627	212.517	182.912	208.429	208.429	249.758	206.324	294.879	259.17	221.204	284.836	217.595	218.808	247.741	200.651	208.679	212.048	221.478	222.773	236.432	208.96	209.729
ENSG00000001617	protein_coding	222.296	220.934	217.928	221.229	270.712	284.366	283.562	283.562	88.134	102.621	95.2143	117.488	343.166	358.165	376.924	361.204	354.282	373.187	373.187	333.011	332.466	303.093	282.247	335.107	315.327	261.665	224.867	242.963	248.457	193.826	193.742	197.654	211.089	109.65	132.342	81.3874
ENSG00000001626	protein_coding	0	0	0	0	0	1.26949	2.61749	2.61749	1.15966	1.90038	2.50564	0.890059	0	0	0	0.750945	0	0.992518	0.992518	0	0.97784	0.821389	0	0	0	0	0	0.682482	0	0.74263	0.762763	1.76476	0	41.1186	52.2401	87.648
ENSG00000001629	protein_coding	409.025	379.382	385.884	378.034	360.27	379.578	372.556	372.556	447.628	463.694	405.914	456.6	534.455	529.055	529.813	500.129	514.108	468.468	468.468	469.507	555.413	526.511	550.292	563.74	564.466	339.476	364.231	332.369	342.723	421.071	378.33	317.657	366.875	325.522	344.785	325.55
ENSG00000001630	protein_coding	22.8647	20.0849	16.6569	15.8021	16.2834	21.5814	13.0875	13.0875	13.9159	24.705	21.7155	10.6807	68.2487	60.0844	64.3345	55.5699	54.1633	35.7306	35.7306	44.5306	44.9806	22.9989	31.0649	23.9362	15.6176	34.4296	30.2965	24.5693	24.2397	29.7052	25.1712	18.53	24.1468	6.8531	6.96535	18.7817
ENSG00000001631	protein_coding	81.2968	74.7605	86.0605	80.226	74.2931	90.134	62.8198	62.8198	76.5374	95.0192	93.5439	87.2258	77.8612	68.6679	84.0133	81.853	62.1547	86.349	86.349	75.5084	84.0943	88.7101	86.0941	64.3802	78.0881	95.0257	80.7907	88.0401	85.5124	94.314	78.5646	87.3558	66.9878	71.9575	118.411	53.2149
ENSG00000002016	protein_coding	114.324	78.108	83.2844	76.5793	104.824	79.9781	103.827	103.827	134.52	162.483	161.196	148.64	85.5512	85.0545	74.9307	76.5964	74.5856	71.4613	71.4613	61.9556	69.4267	78.8534	53.2541	81.7134	87.0125	75.7451	87.5232	88.0401	78.1058	76.4909	77.039	62.6491	67.7667	61.6779	69.6535	78.2572
ENSG00000002330	protein_coding	62.2429	42.4015	54.1349	34.0353	64.1159	45.7017	65.4373	65.4373	41.7477	54.1609	69.3227	79.2152	179.754	156.844	175.595	173.468	174.921	117.117	117.117	139.4	145.698	89.5315	101.183	98.2211	103.374	74.3679	89.543	96.9124	88.2057	100.998	67.8859	96.1796	102.818	51.3982	83.5841	115.821
ENSG00000002549	protein_coding	392.511	383.845	410.87	320.904	331.774	340.224	270.474	270.474	162.352	151.08	157.02	132.619	577.711	616.45	593.391	546.688	476.815	502.214	502.214	518.878	512.388	557.723	548.517	538.978	543.642	175.591	193.898	167.89	178.431	167.092	159.417	165.005	167.469	315.242	289.062	331.81
ENSG00000002586	protein_coding	743.104	750.953	727.35	749.991	635.053	661.406	651.756	651.756	447.628	469.395	435.146	488.642	638.27	672.633	617.611	846.315	948.302	863.49	863.49	836.401	844.854	802.497	821	831.991	819.554	817.359	867.827	843.547	919.09	756.74	752.084	752.672	687.014	435.172	480.609	475.804
ENSG00000002587	protein_coding	2.54053	0	0	0	0	0	0	0	1.15966	0	0	0	99.0087	81.9332	93.0958	44.3057	32.8532	16.8728	16.8728	22.2653	32.2687	21.3561	18.6389	20.6347	22.3109	2.75437	0	0	0.673326	2.22789	0	0	2.33678	41.1186	27.8614	12.5211
ENSG00000002726	protein_coding	0	0	0	0	1.01771	0	1.745	1.745	0	2.85058	4.17607	0.890059	0.961249	0.780316	1.51375	0	0.887924	0.992518	0.992518	0.968056	0.97784	1.64278	0.887568	0	0.743696	2.75437	1.34651	2.04744	2.01998	5.19841	3.05105	7.94144	3.89464	20.5593	17.4134	21.912
ENSG00000002745	protein_coding	3.81079	0	1.38807	2.43109	0	1.26949	0	0	1.15966	0.950192	0.835213	0	0	0	0	0	0	0	0	0.968056	0	0	0	0	0	2.75437	1.34651	3.41241	2.01998	0.74263	0.762763	4.41191	0.778928	10.2796	17.4134	21.912
ENSG00000002746	protein_coding	12.7026	4.46332	1.38807	7.29327	11.1948	6.34746	10.47	10.47	3.47897	13.3027	14.1986	11.5708	0	0	0	0	0	0	0	0	0	0	0	0.825387	0	21.3463	16.1581	15.6971	24.2397	9.65419	11.4414	15.0005	14.0207	54.8248	94.0322	46.9543
ENSG00000002822	protein_coding	3.81079	4.46332	2.77615	0	2.03543	2.53899	4.36249	4.36249	4.63863	0	5.01128	3.56024	6.72875	1.56063	3.78438	3.00378	0.887924	0.992518	0.992518	0.968056	1.95568	2.46417	0.887568	0.825387	0.743696	1.37718	2.69302	3.41241	5.38661	2.22789	3.05105	1.76476	7.78928	27.4124	24.3787	40.6937
ENSG00000002834	protein_coding	674.509	560.146	628.797	611.419	534.299	553.499	593.298	593.298	430.233	418.084	445.169	435.239	1375.55	1435	1431.25	731.42	743.192	747.366	747.366	700.873	798.895	726.93	668.339	668.564	715.436	454.471	427.517	477.055	461.228	555.487	538.51	545.312	517.987	466.011	424.886	575.973
ENSG00000002919	protein_coding	193.08	148.405	159.628	144.65	158.763	147.261	166.647	166.647	156.554	190.989	174.56	159.321	133.614	114.707	113.531	126.159	136.74	116.125	116.125	138.432	114.407	139.636	108.283	141.141	149.483	200.38	176.393	187	165.638	184.915	182.3	165.888	176.038	137.062	139.307	103.299
ENSG00000002933	protein_coding	0	0	0	0	0	0	0	0	1.15966	0	0	0	0	0	0	0	0	1.98504	1.98504	1.93611	0	0	0	0	0	0	0	0	0	0.74263	0	0	0	20.5593	13.9307	21.912
ENSG00000003056	protein_coding	315.025	274.494	306.764	274.713	175.047	187.885	152.687	152.687	215.696	248.95	235.53	215.394	471.012	441.659	470.02	434.046	449.289	445.64	445.64	488.868	490.876	502.69	451.772	517.518	525.793	183.165	193.898	168.573	177.085	170.805	157.129	176.476	151.891	253.565	243.787	266.074
ENSG00000003096	protein_coding	266.755	262.22	247.077	204.212	251.375	218.353	234.702	234.702	146.117	112.123	125.282	117.488	32.6825	17.9473	31.7888	21.7774	23.086	26.798	26.798	34.85	24.446	19.7133	25.7395	19.8093	29.0042	200.38	222.174	193.142	241.724	178.974	183.826	179.123	190.837	174.754	125.376	128.342
ENSG00000003137	protein_coding	55.8916	40.1698	68.0156	37.6819	127.214	121.871	92.4847	92.4847	107.848	119.724	136.14	112.147	0	0	0.756876	0.750945	0	0	0	0	0	0.821389	0.887568	1.65077	0.743696	126.012	157.542	160.383	136.012	129.96	100.685	100.592	110.608	27.4124	55.7228	46.9543
ENSG00000003147	protein_coding	60.9726	87.0347	62.4633	49.8373	82.4348	55.8577	47.9874	47.9874	70.7391	89.318	71.8283	90.786	290.297	287.156	250.526	208.012	221.981	208.429	208.429	245.886	209.258	199.598	253.844	253.394	267.731	92.9599	76.7512	83.2628	88.879	88.373	79.3273	94.4148	105.934	51.3982	38.3094	71.9966
ENSG00000003249	protein_coding	368.376	347.023	320.645	350.077	286.995	317.373	294.904	294.904	172.789	213.793	194.605	221.625	734.395	738.96	731.899	559.454	613.555	604.443	604.443	590.514	562.258	525.689	470.411	577.771	542.155	472.374	511.674	466.135	443.722	395.822	380.619	411.19	432.305	219.299	222.891	219.12
ENSG00000003393	protein_coding	503.024	454.142	471.945	448.536	452.882	498.911	486.854	486.854	519.526	499.801	522.844	480.632	267.227	226.292	236.145	220.027	222.869	224.309	224.309	192.643	222.948	216.025	228.993	242.664	208.979	389.054	360.865	362.398	383.122	400.278	398.925	374.13	424.516	318.669	369.163	338.071
ENSG00000003400	protein_coding	74.9455	75.8764	58.2991	92.3814	87.5233	99.0204	87.2498	87.2498	111.327	77.9157	91.8735	104.137	32.6825	20.2882	16.6513	15.0189	12.4309	12.9027	12.9027	15.4889	13.6898	25.4631	23.0768	18.9839	9.66805	141.161	111.76	139.909	136.685	157.438	193.742	167.653	173.701	65.1044	59.2054	118.951
ENSG00000003402	protein_coding	143.54	160.679	142.972	137.357	174.029	190.424	186.714	186.714	289.914	281.257	294.83	286.599	385.461	335.536	380.709	338.676	353.394	328.523	328.523	345.596	366.69	372.089	342.601	353.266	363.668	224.481	216.115	221.124	191.898	210.164	241.033	206.477	228.226	181.607	236.822	209.729
ENSG00000003436	protein_coding	302.323	267.799	262.346	261.342	513.945	542.073	533.969	533.969	930.045	1002.45	904.536	893.619	3575.85	3458.36	3427.89	1317.91	1235.1	1500.69	1500.69	1454.99	1349.42	1699.45	1697.03	1692.87	1784.13	532.282	461.853	496.847	504.994	535.436	577.411	585.901	517.987	137.062	236.822	206.599
ENSG00000003509	protein_coding	105.432	137.247	126.315	134.925	142.48	128.219	140.472	140.472	105.529	85.5173	84.3565	97.0164	67.2875	70.2285	66.6051	73.5926	60.3788	76.4239	76.4239	74.5403	74.3159	68.9967	71.0054	84.1895	88.4999	72.9907	69.3453	85.9927	79.4524	77.9762	80.8529	78.532	80.2296	102.796	83.5841	90.7783
ENSG00000003756	protein_coding	698.644	680.656	639.902	739.051	789.745	755.348	766.925	766.925	1326.65	1282.76	1358.06	1374.25	600.781	617.23	606.258	551.944	554.064	540.922	540.922	524.686	521.189	558.545	576.919	553.01	551.823	620.421	663.83	604.679	606.666	635.691	666.655	707.67	669.099	716.149	877.633	948.477
ENSG00000003987	protein_coding	69.8644	60.2548	44.4183	40.113	64.1159	76.1696	68.9273	68.9273	69.5794	70.3142	47.6072	68.5345	0	1.56063	0	0	0	0	0	0	0	1.64278	1.77514	4.12694	3.71848	73.6793	68.6721	53.2336	74.0658	50.4988	43.4775	52.0605	52.9671	23.9858	55.7228	50.0846
ENSG00000003989	protein_coding	914.589	788.891	818.963	836.295	683.903	657.597	632.561	632.561	347.897	313.563	331.58	294.61	208.591	185.715	183.921	247.061	211.326	240.189	240.189	214.908	260.105	239.846	277.809	218.728	275.168	622.487	644.979	630.613	632.926	538.407	568.258	510.017	538.239	418.039	351.75	341.201
ENSG00000004059	protein_coding	453.484	476.459	445.572	549.426	516.998	422.741	438.866	438.866	379.208	321.165	349.119	340.893	664.223	607.867	609.285	535.424	555.84	511.147	511.147	491.773	517.277	474.763	491.713	472.122	478.941	605.961	599.198	597.171	618.786	600.045	636.144	591.196	567.059	349.508	320.406	275.465
ENSG00000004139	protein_coding	287.079	296.81	301.212	306.317	313.456	304.678	295.777	295.777	431.392	428.536	450.18	445.029	890.117	921.554	896.898	844.813	873.717	854.558	854.558	868.346	937.749	904.35	809.462	851.8	866.406	393.186	358.172	360.35	375.716	333.441	330.276	357.365	385.569	421.465	386.577	391.286
ENSG00000004142	protein_coding	1161.02	1050	1146.55	1176.65	1129.66	1021.94	1127.27	1127.27	795.525	876.077	862.775	945.243	1872.51	1790.83	1725.68	1748.95	1774.96	1675.37	1675.37	1798.65	1766.96	1730.67	1739.63	1637.57	1640.59	869.692	856.381	865.387	924.476	887.443	868.024	798.555	801.517	914.888	842.807	863.959
ENSG00000004399	protein_coding	448.403	478.691	505.259	526.331	801.958	715.994	807.933	807.933	459.224	464.644	443.498	464.611	4.80625	2.34095	7.56876	3.75472	2.66377	6.94762	6.94762	2.90417	4.8892	5.74973	2.6627	4.95232	0.743696	1143.75	1258.32	1210.72	1267.2	1176.33	1292.88	1222.98	1227.59	212.446	198.512	287.986
ENSG00000004455	protein_coding	2479.55	2393.45	2255.62	2400.7	2008.97	1972.79	2048.62	2048.62	1259.39	1287.51	1187.67	1197.13	1775.43	1922.7	1810.45	1754.96	1709.25	1773.63	1773.63	1774.45	1726.87	1775.84	1724.54	1885.19	1723.14	1531.43	1604.37	1548.55	1556.06	1370.9	1461.45	1294.45	1456.59	1959.99	1748.3	1846.87
ENSG00000004468	protein_coding	0	3.34749	1.38807	0	2.03543	0	0	0	12.7562	13.3027	7.51692	13.3509	0.961249	2.34095	3.78438	0	0.887924	0	0	0.968056	1.95568	0.821389	0	0.825387	0	0	0	0	0.673326	0	1.52553	1.76476	0.778928	23.9858	38.3094	43.824
ENSG00000004478	protein_coding	2186.12	2268.48	2179.28	2125.99	1719.94	1533.55	1598.42	1598.42	1203.72	1215.3	1245.3	1286.14	2890.48	3004.22	2932.14	2665.1	2682.42	2638.11	2638.11	2488.87	2597.14	2442.81	2455.9	2557.88	2492.87	2076.79	2122.1	2106.14	2151.95	1809.79	1783.34	1717.11	1811.01	1298.66	1368.69	1236.46
ENSG00000004487	protein_coding	1219.45	1171.62	1184.03	1230.13	1099.13	1136.2	1077.53	1077.53	670.282	735.448	694.062	712.047	722.86	746.763	706.166	641.307	606.452	676.897	676.897	663.118	629.729	626.72	652.362	662.786	652.222	1051.48	1124.34	1127.46	1148.69	1016.66	947.351	967.973	938.608	705.869	724.396	776.311
ENSG00000004534	protein_coding	403.944	408.393	394.213	446.105	432.528	425.28	443.229	443.229	521.846	523.556	533.701	530.475	329.709	358.946	343.622	394.246	372.04	384.104	384.104	374.638	364.734	301.45	332.838	341.71	330.945	493.72	535.912	480.467	528.561	565.884	576.649	522.37	487.609	476.29	571.158	594.754
ENSG00000004660	protein_coding	157.513	120.51	116.598	149.512	169.958	154.878	139.6	139.6	184.386	187.188	223.002	218.955	255.692	260.626	236.902	240.302	231.748	198.504	198.504	183.931	223.925	190.562	195.265	223.68	174.769	141.161	138.691	133.084	127.932	112.137	111.363	126.181	113.723	164.474	132.342	153.384
ENSG00000004700	protein_coding	430.619	421.783	453.9	452.183	425.404	481.138	458.061	458.061	477.779	405.732	408.419	401.417	345.089	284.035	319.402	306.385	359.609	283.86	283.86	333.979	319.754	344.162	310.649	326.028	298.222	331.901	356.826	373.317	358.883	389.881	377.568	396.189	412.832	284.404	337.819	278.595
ENSG00000004766	protein_coding	208.323	230.977	224.868	198.134	241.198	239.934	226.849	226.849	275.998	248.95	292.325	251.887	133.614	139.677	146.834	108.887	105.663	149.87	149.87	104.55	119.297	147.029	130.472	149.395	118.991	153.556	128.592	131.719	139.378	129.96	157.129	138.534	147.217	167.901	114.928	147.123
ENSG00000004776	protein_coding	0	1.11583	4.16422	1.21554	2.03543	2.53899	2.61749	2.61749	1.15966	4.75096	1.67043	2.67018	12.4962	11.7047	12.11	5.25661	4.43962	2.97755	2.97755	3.87222	8.80056	4.10695	7.10054	9.07926	1.48739	5.50874	1.34651	2.72993	1.34665	4.45578	0.762763	3.52953	7.01035	10.2796	17.4134	6.26057
ENSG00000004777	protein_coding	119.405	124.973	149.912	113.046	173.011	129.488	158.795	158.795	126.403	186.238	180.406	188.693	203.785	202.102	194.517	262.08	262.825	295.77	295.77	285.577	297.263	206.99	185.502	236.886	215.672	184.543	168.987	212.934	188.531	214.62	196.793	225.007	223.552	178.181	170.651	200.338
ENSG00000004779	protein_coding	185.458	213.123	205.435	234.6	194.383	190.424	225.104	225.104	127.562	144.429	125.282	105.027	360.469	310.566	346.649	349.189	393.35	315.621	315.621	324.299	315.842	305.557	309.761	333.457	304.916	148.736	196.591	178.128	191.224	168.577	159.417	166.77	165.912	195.313	163.686	165.905
ENSG00000004799	protein_coding	35.5674	32.359	22.2092	34.0353	67.1691	76.1696	75.0348	75.0348	47.5459	30.4061	35.9142	18.6912	0.961249	0	0.756876	0.750945	0	0.992518	0.992518	0	0.97784	0.821389	0	0	0	39.2497	45.1081	40.2664	35.0129	39.3594	28.2222	26.4715	28.0414	71.9575	52.2401	31.3029
ENSG00000004809	protein_coding	0	0	0	2.43109	0	0	0.872498	0.872498	1.15966	1.90038	1.67043	0	0	0	0	2.25283	0.887924	0.992518	0.992518	0	1.95568	0	0.887568	0	0.743696	0	0	0	0	0	0	0	0	17.1327	41.7921	40.6937
ENSG00000004838	protein_coding	1.27026	3.34749	6.94037	10.9399	6.10628	10.1559	11.3425	11.3425	13.9159	14.2529	13.3634	12.4608	13.4575	20.2882	14.3806	15.7698	18.6464	19.8504	19.8504	11.6167	20.5346	19.7133	10.6508	13.2062	15.6176	4.82014	2.69302	4.09489	2.6933	2.22789	4.57658	7.05905	3.89464	17.1327	31.3441	12.5211
ENSG00000004846	protein_coding	2.54053	0	0	0	0	0	0.872498	0.872498	8.1176	7.60153	8.35213	4.45029	1.9225	0.780316	0	0	1.77585	0.992518	0.992518	0	0	4.92834	0	0	0	0	0	0	0.673326	0.74263	0.762763	0	0	51.3982	34.8267	62.6057
ENSG00000004848	protein_coding	3.81079	1.11583	4.16422	7.29327	2.03543	1.26949	4.36249	4.36249	0	2.85058	1.67043	0	9.61249	13.2654	14.3806	15.7698	10.6551	14.8878	14.8878	13.5528	7.82272	9.85667	8.87568	8.25387	10.4118	7.57451	3.36628	3.41241	6.73326	1.48526	3.05105	3.52953	1.55786	30.8389	27.8614	31.3029
ENSG00000004864	protein_coding	581.78	555.683	562.17	555.504	489.52	535.726	486.854	486.854	706.231	695.54	702.414	598.12	620.006	562.608	554.79	542.182	473.263	540.922	540.922	502.421	523.144	517.475	520.115	487.804	574.134	406.958	459.16	453.168	482.774	573.31	533.171	593.843	574.849	493.423	435.334	503.976
ENSG00000004866	protein_coding	167.675	153.984	149.912	162.883	162.834	206.927	177.99	177.99	202.94	208.092	234.695	222.515	581.556	639.079	572.955	235.046	237.964	256.07	256.07	239.11	251.305	256.274	289.347	245.14	271.449	227.235	203.996	210.204	218.158	207.936	206.709	226.772	188.501	226.152	195.03	234.771
ENSG00000004897	protein_coding	2094.66	2009.61	2005.77	1935.15	1681.26	1829.34	1710.97	1710.97	1811.38	1827.22	1688.8	1641.27	952.598	968.373	907.495	1091.87	1020.22	1169.19	1169.19	1141.34	967.084	1223.87	1179.58	1240.56	1253.87	2093.32	2062.18	2076.79	1985.64	2008.07	2139.55	2106.25	2035.34	1487.12	1340.83	1424.28
ENSG00000004939	protein_coding	7.62158	1.11583	0	0	0	2.53899	1.745	1.745	1.15966	4.75096	5.01128	2.67018	0	1.56063	0	0.750945	2.66377	0	0	0	0	0.821389	0	0	0	2.06578	1.34651	0.682482	1.34665	0.74263	1.52553	0	1.55786	27.4124	10.448	25.0423
ENSG00000004948	protein_coding	1.27026	0	2.77615	2.43109	5.08857	11.4254	2.61749	2.61749	5.79829	4.75096	3.34085	7.12047	0	0	0	0	0	0	0	0	0	0	0	0	0	3.44296	2.69302	1.36496	0.673326	2.22789	0	1.76476	2.33678	17.1327	24.3787	18.7817
ENSG00000004961	protein_coding	201.972	295.695	267.898	299.024	228.985	227.239	252.152	252.152	212.217	161.533	217.155	248.326	183.599	183.374	182.407	159.951	170.481	179.646	179.646	154.889	178.945	161.814	211.241	183.236	197.823	262.354	303.638	298.244	274.044	295.567	305.105	308.834	274.961	229.579	337.819	269.205
ENSG00000004975	protein_coding	691.023	620.401	689.872	677.058	717.488	561.116	692.763	692.763	709.71	687.939	729.141	677.335	519.075	530.615	513.162	615.024	586.918	595.511	595.511	604.067	630.707	530.618	549.405	526.597	571.903	602.518	594.485	615.598	596.567	504.988	475.201	500.31	516.429	575.66	592.054	569.712
ENSG00000005001	protein_coding	0	0	0	0	0	1.26949	2.61749	2.61749	0	0.950192	1.67043	1.78012	14.4187	21.8489	21.9494	13.517	16.8705	21.8354	21.8354	11.6167	8.80056	13.9636	11.5384	12.3808	21.5672	1.37718	1.34651	2.04744	1.34665	0	3.05105	1.76476	0.778928	6.8531	0	15.6514
ENSG00000005007	protein_coding	627.51	714.131	771.769	752.422	632	530.648	518.264	518.264	847.709	790.56	846.071	823.305	988.164	990.222	1042.98	963.462	1014.01	928.997	928.997	924.494	914.281	758.142	809.462	771.737	759.314	644.522	700.859	664.737	694.872	486.423	473.676	471.192	453.336	719.575	689.569	770.05
ENSG00000005020	protein_coding	445.862	428.478	385.884	402.345	405.05	497.641	411.819	411.819	395.443	387.678	378.352	371.155	321.057	319.149	291.397	312.393	310.773	343.411	343.411	335.915	314.865	384.41	357.69	355.742	375.567	389.054	413.379	377.412	354.843	332.698	337.141	328.246	322.476	280.977	250.752	322.42
ENSG00000005022	protein_coding	3019.41	3357.53	3092.63	3089.91	2467.95	2349.83	2340.91	2340.91	2443.4	2678.59	2458.87	2609.65	3699.85	3875.05	3776.06	3506.91	3439.82	3370.59	3370.59	3257.51	3301.19	3512.26	3434	3526.06	3480.5	3179.92	3162.28	3258.17	3246.78	2934.13	2947.32	2910.98	2789.34	1812.64	1668.2	1593.32
ENSG00000005059	protein_coding	260.404	299.042	303.988	300.24	304.296	302.139	342.892	342.892	177.428	166.284	160.361	161.991	11.535	4.6819	6.81189	15.0189	7.10339	9.92518	9.92518	10.6486	8.80056	15.6064	12.426	10.73	7.43696	218.284	218.808	202.015	204.691	150.011	217.387	210.889	175.259	161.048	146.272	172.166
ENSG00000005073	protein_coding	251.512	228.745	283.167	262.558	270.712	256.438	271.347	271.347	124.083	116.874	106.072	106.807	0.961249	0	3.0275	0	0	0.992518	0.992518	0.968056	0	0	0.887568	0.825387	0	213.463	196.591	218.394	226.237	153.724	157.892	167.653	165.912	198.74	243.787	197.208
ENSG00000005075	protein_coding	280.728	294.579	292.883	285.653	327.704	280.558	275.709	275.709	230.772	245.149	261.422	254.557	264.344	278.573	267.934	258.325	246.843	240.189	240.189	264.279	273.795	250.524	227.217	201.395	236.495	478.571	507.635	487.974	489.508	508.702	507.237	489.722	465.799	270.697	282.096	259.814
ENSG00000005100	protein_coding	1044.16	1010.94	1038.28	1057.52	913.906	900.07	886.458	886.458	792.046	771.556	831.037	809.954	579.633	566.51	545.708	603.76	612.667	561.765	561.765	565.345	585.726	561.009	534.316	575.295	562.235	758.14	840.223	799.186	772.978	669.11	758.949	735.024	697.919	620.205	644.294	685.533
ENSG00000005102	protein_coding	3.81079	4.46332	2.77615	2.43109	1.01771	1.26949	0	0	2.31931	1.90038	2.50564	0.890059	0	0.780316	0	0	0	0	0	0	0	0	0	0	0	0.688592	0	1.36496	0	0.74263	0	1.76476	0.778928	6.8531	24.3787	6.26057
ENSG00000005108	protein_coding	16.5134	5.57914	8.32844	12.1554	10.1771	16.5034	12.215	12.215	4.63863	4.75096	9.18735	1.78012	0	0	1.51375	1.50189	0	0	0	0	0	1.64278	0.887568	0	0.743696	7.57451	7.40581	10.9197	6.05993	8.16893	5.33934	5.29429	10.905	41.1186	73.1361	43.824
ENSG00000005156	protein_coding	769.779	843.567	752.336	759.715	561.778	548.421	567.996	567.996	461.544	431.387	474.401	477.962	958.366	896.584	961.233	1010.02	975.828	928.004	928.004	1028.08	948.505	967.597	939.934	959.926	969.036	462.045	447.042	432.011	455.168	366.117	344.006	326.481	360.644	414.612	498.022	457.022
ENSG00000005175	protein_coding	482.7	408.393	428.915	433.949	354.164	378.309	349.872	349.872	343.259	342.069	331.58	341.783	393.151	398.742	384.493	392.744	422.652	391.052	391.052	392.063	358.867	498.583	506.801	482.026	498.277	310.555	296.233	294.15	292.897	304.478	287.562	307.951	292.877	387.2	362.198	322.42
ENSG00000005187	protein_coding	34.2971	24.5482	19.433	24.3109	20.3543	27.9288	29.6649	29.6649	38.2687	28.5058	33.4085	38.2725	226.855	205.223	199.058	269.589	229.972	268.972	268.972	256.535	242.504	323.627	308.874	285.584	281.861	58.5303	55.207	43.6788	59.926	37.1315	46.5285	34.4129	37.3885	34.2655	69.6535	43.824
ENSG00000005189	protein_coding	88.9184	87.0347	98.5532	103.321	90.5765	134.566	156.177	156.177	136.84	146.33	160.361	180.682	210.514	209.905	181.65	223.782	205.998	232.249	232.249	203.292	197.524	231.632	231.655	231.108	240.958	80.5653	84.157	92.8175	74.7391	112.88	92.2943	81.1791	89.5767	119.929	111.446	140.863
ENSG00000005194	protein_coding	514.456	459.722	445.572	405.992	383.678	393.543	436.249	436.249	332.822	378.176	329.909	330.212	413.337	433.076	436.718	408.514	459.944	423.805	423.805	447.242	456.651	496.119	488.162	500.185	482.659	375.283	347.4	349.431	346.089	328.985	292.901	345.894	318.581	256.991	348.267	378.765
ENSG00000005206	protein_coding	198.161	186.343	212.375	189.625	242.216	200.58	197.184	197.184	328.183	274.605	304.853	355.134	396.035	386.257	442.016	404.759	459.944	394.03	394.03	421.104	449.806	353.197	307.099	345.012	330.945	232.744	185.145	210.887	191.898	205.709	204.42	224.125	222.773	301.536	309.958	334.941
ENSG00000005238	protein_coding	33.0268	36.8224	31.9257	37.6819	74.2931	62.2052	68.0548	68.0548	42.9073	67.4636	63.4762	79.2152	200.901	190.397	183.164	272.593	246.843	265.002	265.002	245.886	240.549	229.989	228.993	242.664	234.264	48.2014	37.0291	44.3613	41.0729	47.5283	44.2402	53.8253	56.0828	89.0903	48.7574	84.5177
ENSG00000005243	protein_coding	0	1.11583	0	1.21554	2.03543	3.80848	0.872498	0.872498	12.7562	18.0536	10.8578	8.90059	0	2.34095	0	0.750945	0	1.98504	1.98504	0.968056	0	0	0	0.825387	0	4.13155	4.03953	4.77737	5.38661	6.68367	1.52553	5.29429	3.11571	0	31.3441	6.26057
ENSG00000005249	protein_coding	330.268	430.71	348.406	371.957	223.897	261.516	253.024	253.024	63.7811	63.6628	59.3001	76.5451	300.871	261.406	273.989	191.491	198.007	268.972	268.972	210.068	190.679	257.916	246.744	267.426	240.214	267.862	253.144	245.693	205.364	184.915	196.03	207.36	198.627	185.034	146.272	147.123
ENSG00000005302	protein_coding	163.864	177.417	167.957	167.745	198.454	236.126	200.674	200.674	308.469	310.713	293.995	283.929	177.831	184.935	166.513	202.004	169.593	194.533	194.533	164.57	175.033	159.35	198.815	188.188	166.588	168.705	185.145	174.715	166.985	200.51	189.165	183.535	188.501	137.062	177.616	237.902
ENSG00000005339	protein_coding	1265.18	1305.52	1370.03	1314	1399.36	1240.29	1357.61	1357.61	2145.37	2251	2258.42	2246.51	968.939	1023.78	966.531	1161.71	1151.64	1206.9	1206.9	1159.73	1178.3	1036.59	1053.54	1068.05	1102.9	1844.05	1763.93	1781.96	1714.29	2016.24	2048.02	2115.95	1983.15	1840.06	1800.54	1602.71
ENSG00000005379	protein_coding	0	0	0	1.21554	1.01771	1.26949	3.48999	3.48999	0	2.85058	0	2.67018	14.4187	11.7047	18.9219	42.0529	42.6203	40.6932	40.6932	40.6584	32.2687	32.8556	25.7395	32.1901	38.6722	0	1.34651	2.04744	0.673326	0	3.05105	1.76476	0.778928	47.9717	52.2401	75.1269
ENSG00000005381	protein_coding	0	0	0	0	0	0	0.872498	0.872498	0	0.950192	0	0.890059	0	0	0	0	0	0	0	0	0	0	0	0	1.48739	0	0	0	0	0	1.52553	0	0.778928	27.4124	20.896	21.912
ENSG00000005421	protein_coding	0	0	0	1.21554	0	0	0	0	0	0	0.835213	2.67018	0	0	0	0	0	0	0	0	0	0	0	0	0	0	0	0	0	0	0	0	0	13.7062	20.896	15.6514
ENSG00000005436	protein_coding	807.887	706.32	670.439	632.083	709.346	787.086	763.435	763.435	632.013	632.828	575.462	523.355	571.943	534.517	563.873	584.986	575.375	661.017	661.017	640.853	678.621	782.784	749.107	730.468	718.411	561.891	571.594	567.142	531.254	554.002	540.036	547.077	577.185	517.409	463.195	500.846
ENSG00000005448	protein_coding	255.323	301.274	285.943	258.911	225.932	265.324	280.072	280.072	161.192	166.284	165.372	207.384	191.289	187.276	177.866	163.706	127.861	149.87	149.87	157.793	132.986	124.851	140.236	136.189	139.815	274.06	281.421	290.055	282.797	214.62	260.865	254.126	253.93	164.474	177.616	137.733
ENSG00000005469	protein_coding	144.81	121.625	133.255	136.141	121.108	157.417	151.815	151.815	96.2516	83.6169	95.2143	85.4457	213.397	215.367	219.494	263.582	271.705	265.995	265.995	247.822	239.571	291.593	307.099	242.664	284.836	99.1572	96.2756	88.0401	92.2456	101.74	127.381	126.181	127.744	119.929	146.272	169.035
ENSG00000005471	protein_coding	12.7026	11.1583	12.4927	13.371	46.8148	59.6662	49.7324	49.7324	63.7811	71.2644	60.1354	62.3041	1.9225	2.34095	3.78438	0.750945	1.77585	1.98504	1.98504	2.90417	2.93352	2.46417	2.6627	0.825387	0.743696	33.0524	30.9698	23.2044	23.5664	26.7347	35.0871	22.0595	28.8203	75.3841	41.7921	53.2149
ENSG00000005483	protein_coding	543.672	566.841	495.542	486.218	379.607	427.819	393.496	393.496	498.653	469.395	439.322	476.182	1011.23	1036.26	1026.32	870.345	823.993	870.438	870.438	945.791	861.477	910.921	939.047	846.022	932.595	353.248	331.242	354.208	351.476	386.168	369.177	388.248	362.98	534.542	616.433	616.666
ENSG00000005486	protein_coding	265.485	275.61	317.869	311.179	373.501	404.968	372.556	372.556	287.595	337.318	323.228	355.134	681.526	717.891	678.161	684.862	740.528	669.949	669.949	688.288	680.577	578.258	634.611	584.374	580.083	449.651	460.507	429.963	440.355	426.27	437.063	428.838	422.958	322.096	313.441	262.944
ENSG00000005513	protein_coding	43.1889	39.054	34.7018	40.113	44.7794	50.7797	36.6449	36.6449	45.2266	32.3065	35.079	35.6024	63.4425	79.5923	76.4445	63.8303	87.0165	68.4837	68.4837	66.7959	66.4931	53.3903	49.7038	52.8248	59.4957	53.0216	49.8209	53.2336	51.8461	56.4399	44.2402	31.7657	33.4939	65.1044	48.7574	46.9543
ENSG00000005700	protein_coding	589.402	582.463	496.93	529.978	481.378	453.209	507.794	507.794	483.577	422.835	421.783	429.008	743.046	723.353	707.679	1021.28	1019.34	1114.6	1114.6	1077.45	1112.78	1249.33	1218.63	1197.64	1207.02	364.954	350.093	331.004	340.703	362.403	356.21	392.66	350.517	424.892	431.851	385.025
ENSG00000005801	protein_coding	363.295	336.98	312.317	329.413	318.544	361.805	350.744	350.744	409.359	362.973	373.34	355.134	419.105	411.227	406.443	384.484	398.678	430.753	430.753	409.488	437.095	520.761	493.488	496.883	436.55	252.713	311.717	290.737	329.93	236.156	281.459	309.716	258.604	359.788	431.851	338.071
ENSG00000005810	protein_coding	2770.44	2790.69	2666.49	2485.79	2486.27	2640.55	2572.12	2572.12	2942.05	3048.22	2822.19	2872.22	1372.66	1356.97	1365.4	1934.43	1958.76	2041.61	2041.61	2108.43	1937.1	2132.33	2265.96	2158.39	2177.54	2573.96	2565.1	2625.51	2598.36	2428.4	2432.45	2437.14	2467.64	2230.68	2096.57	1997.12
ENSG00000005812	protein_coding	1012.4	1008.71	1049.38	1034.43	969.881	1023.21	1076.66	1076.66	1404.34	1396.78	1287.06	1279.01	367.197	361.287	323.186	403.257	399.566	415.865	415.865	409.488	408.737	524.046	529.878	512.566	525.05	874.512	785.689	783.489	741.332	952.052	950.402	945.031	953.408	914.888	929.874	910.913
ENSG00000005844	protein_coding	6.35131	3.34749	1.38807	1.21554	4.07085	1.26949	7.85248	7.85248	4.63863	5.70115	3.34085	5.34035	1.9225	1.56063	2.27063	0.750945	1.77585	0.992518	0.992518	0	0	0	0	1.65077	1.48739	2.75437	1.34651	4.09489	4.03995	5.94104	0	2.64715	2.33678	82.2372	83.5841	87.648
ENSG00000005882	protein_coding	388.7	321.359	406.705	379.25	374.518	271.671	349.872	349.872	193.663	226.146	235.53	250.997	197.056	188.056	174.838	260.578	268.153	268.972	268.972	311.714	301.175	291.593	305.323	289.711	306.403	515.067	496.863	478.42	553.474	501.275	530.12	502.958	535.123	370.067	309.958	303.638
ENSG00000005884	protein_coding	86.3779	91.498	90.2248	115.477	152.657	147.261	157.922	157.922	173.949	203.341	208.803	202.933	74.0162	70.2285	68.1189	48.8114	50.6116	48.6334	48.6334	39.6903	52.8034	32.8556	31.9524	37.1424	51.3151	353.248	356.826	299.609	290.203	410.674	387.483	360.894	353.633	119.929	135.824	109.56
ENSG00000005889	protein_coding	623.699	562.378	517.751	570.09	381.642	391.004	397.859	397.859	1069.2	1052.81	988.893	995.976	443.136	436.977	430.663	458.827	435.083	524.049	524.049	558.568	502.61	611.935	569.819	552.184	574.877	718.89	653.731	629.248	620.133	675.051	673.52	687.375	704.151	705.869	651.26	713.705
ENSG00000005893	protein_coding	1251.21	1123.64	1103.52	1058.74	1001.43	1128.58	1027.8	1027.8	1088.92	1044.26	1017.29	965.714	1608.17	1552.83	1529.65	1604.02	1561.86	1648.57	1648.57	1613.75	1612.46	1849.77	1862.12	1848.87	1888.25	755.385	792.422	739.81	691.505	859.223	849.718	905.324	845.916	723.002	703.5	751.269
ENSG00000005961	protein_coding	20.3242	27.8957	30.5376	34.0353	38.6731	30.4678	40.1349	40.1349	34.7897	35.1571	46.7719	23.1415	0.961249	2.34095	0.756876	1.50189	3.55169	0.992518	0.992518	1.93611	3.91136	3.28556	0.887568	1.65077	0	17.2148	19.5244	27.2993	12.7932	11.1395	16.018	21.1772	10.905	54.8248	41.7921	31.3029
ENSG00000005981	protein_coding	0	0	0	0	1.01771	0	0	0	1.15966	0	0	0	0	0	0	0	0	0	0	0	0	0	0	0	0	1.37718	0	0	0	0	0	0.882382	0	17.1327	3.48267	18.7817
ENSG00000006007	protein_coding	750.725	737.563	712.082	705.016	576.026	542.073	552.291	552.291	497.493	454.192	478.577	465.501	784.38	763.93	783.367	726.164	680.15	694.762	694.762	622.46	650.264	682.575	719.818	671.04	675.276	705.118	717.017	705.003	788.464	669.852	679.622	715.612	665.983	565.38	515.436	457.022
ENSG00000006015	protein_coding	33.0268	64.7181	47.1945	47.4062	55.9742	55.8577	76.7798	76.7798	49.8653	43.7088	45.9367	61.4141	207.63	224.731	202.843	174.97	167.818	154.833	154.833	175.218	157.432	105.959	123.372	125.459	137.584	90.8941	65.3058	71.6606	103.019	72.0351	90.006	76.7672	125.407	78.8106	80.1015	84.5177
ENSG00000006016	protein_coding	49.5402	58.0231	70.7917	58.3461	128.232	133.297	122.15	122.15	12.7562	16.1533	15.8691	27.5918	0	0.780316	2.27063	0.750945	4.43962	0	0	1.93611	5.86704	0	0	3.30155	3.71848	130.832	140.037	163.796	151.498	90.6009	98.3964	96.1796	112.945	20.5593	27.8614	18.7817
ENSG00000006025	protein_coding	107.972	118.278	99.9413	92.3814	166.905	157.417	146.58	146.58	177.428	159.632	152.009	195.813	0.961249	3.90158	2.27063	4.50567	3.55169	6.94762	6.94762	11.6167	3.91136	7.39251	7.10054	3.30155	2.23109	303.669	323.836	326.226	275.39	297.052	356.973	343.247	348.181	178.181	128.859	197.208
ENSG00000006042	protein_coding	222.296	223.166	226.256	199.349	244.251	215.814	224.232	224.232	197.142	216.644	206.298	231.415	184.56	152.162	186.192	182.48	193.567	157.81	157.81	208.132	185.79	164.278	167.75	161.776	188.899	248.582	259.203	258.661	270.677	282.199	271.544	286.774	294.435	253.565	254.235	259.814
ENSG00000006047	protein_coding	5.08105	12.2741	11.1046	6.07772	8.1417	10.1559	16.5775	16.5775	30.1511	35.1571	42.5959	38.2725	24.9925	20.2882	23.4632	18.0227	18.6464	19.8504	19.8504	10.6486	23.4682	13.1422	25.7395	9.90465	17.105	18.592	22.2174	17.7445	24.2397	15.5952	7.62763	10.5886	13.2418	3.42655	27.8614	9.39086
ENSG00000006059	protein_coding	0	0	0	0	0	0	0	0	0	0	0	0	0	0	0	0	0	0	0	0	0	0	0	0	0	1.37718	0	0	0	0	0	0	0	10.2796	6.96535	6.26057
ENSG00000006062	protein_coding	33.0268	64.7181	76.344	70.5016	98.7182	85.056	79.3973	79.3973	137.999	120.674	123.612	148.64	186.482	181.814	171.811	208.012	224.645	190.563	190.563	213.94	205.346	205.347	186.389	191.49	186.668	86.7626	124.552	109.88	129.279	112.137	103.736	88.2382	123.071	119.929	69.6535	106.43
ENSG00000006071	protein_coding	43.1889	35.7065	61.0752	41.3285	76.3285	60.9357	59.3298	59.3298	62.6215	81.7165	60.1354	61.4141	9.61249	7.02285	6.05501	5.25661	7.10339	7.94014	7.94014	6.77639	7.82272	6.57112	1.77514	7.42849	5.94957	76.4337	78.0977	75.7555	57.2327	84.6598	71.6997	83.8263	74.7771	78.8106	66.1708	90.7783
ENSG00000006116	protein_coding	0	0	0	0	0	0	0	0	1.15966	0	0	0	0	0	0	0	0	0.992518	0.992518	0	0	0	0	0	0	0	0	0	0	0	0	0	0	0	0	18.7817
ENSG00000006118	protein_coding	275.647	309.085	322.033	331.844	379.607	303.409	378.664	378.664	369.931	465.594	486.929	451.26	1141	1031.58	1020.27	922.911	916.337	827.76	827.76	871.251	885.923	670.254	674.552	686.722	685.688	543.299	530.526	555.54	496.914	461.173	475.964	494.134	496.177	243.285	369.163	225.381
ENSG00000006125	protein_coding	4278.24	4198.86	4136.46	4224.02	4265.24	4641.27	4402.62	4402.62	2830.72	2969.35	2849.75	2942.53	3311.5	3334.29	3334.8	2975.24	2912.39	3085.74	3085.74	3031.95	3101.71	3141.81	3236.07	3140.6	3108.65	4073.02	3914.31	3881.27	4000.9	3924.06	3986.96	3988.37	3889.97	2247.82	2239.36	2131.73
ENSG00000006128	protein_coding	0	1.11583	0	1.21554	0	1.26949	0	0	1.15966	0.950192	4.17607	2.67018	0	0	0	0	0	0	0	0	0	0	0	0	0	2.75437	3.36628	0	0.673326	1.48526	1.52553	0	0	13.7062	13.9307	25.0423
ENSG00000006194	protein_coding	186.729	194.154	190.166	210.289	159.781	184.076	159.667	159.667	227.293	200.49	206.298	219.845	227.816	241.898	223.278	289.865	316.989	313.636	313.636	310.746	286.507	325.27	279.584	255.87	306.403	200.38	240.352	212.934	228.257	195.312	215.099	188.83	192.395	263.844	250.752	222.25
ENSG00000006210	protein_coding	0	0	0	0	3.05314	1.26949	0.872498	0.872498	0	0.950192	1.67043	0	3.845	1.56063	1.51375	0	0	0	0	0.968056	1.95568	0	0	0	0	1.37718	0	0.682482	0	0	0	0	0	3.42655	10.448	6.26057
ENSG00000006282	protein_coding	73.6752	82.5713	59.6872	98.4591	94.6473	105.368	115.17	115.17	168.15	191.939	204.627	198.483	811.295	868.492	892.357	883.862	875.493	930.982	930.982	960.312	858.544	818.104	817.45	814.657	832.196	126.012	153.502	142.639	117.159	171.548	183.063	151.77	178.374	130.209	94.0322	100.169
ENSG00000006283	protein_coding	60.9726	80.3397	87.4486	81.4415	185.224	173.921	198.057	198.057	90.4533	83.6169	111.919	105.917	3.845	1.56063	2.27063	1.50189	2.66377	2.97755	2.97755	0	2.93352	3.28556	0.887568	0	2.23109	464.111	456.467	468.865	488.834	339.382	340.955	382.071	359.086	68.531	87.0668	71.9966
ENSG00000006327	protein_coding	30.4863	41.2857	31.9257	21.8798	76.3285	68.5526	85.5048	85.5048	266.721	229.946	288.984	280.369	86.5124	80.3726	97.637	46.5586	56.8271	31.7606	31.7606	32.9139	41.0693	22.9989	25.7395	29.7139	28.2605	166.639	194.571	184.27	186.511	293.339	257.051	275.303	264.057	89.0903	80.1015	106.43
ENSG00000006377	protein_coding	69.8644	44.6332	59.6872	51.0529	33.5845	40.6238	36.6449	36.6449	26.6721	30.4061	34.2437	22.2515	0	0	0	0	0	0	0	0	0	0	0	0	0	62.6619	65.9791	53.916	55.2127	56.4399	38.9009	38.8248	40.5042	47.9717	17.4134	56.3452
ENSG00000006432	protein_coding	378.538	392.772	349.794	412.07	474.254	435.436	455.444	455.444	521.846	552.061	546.23	603.46	284.53	303.543	264.907	286.861	291.239	263.017	263.017	300.097	291.396	277.63	302.661	298.79	303.428	338.099	321.143	337.828	336.663	455.975	402.739	415.602	432.305	346.081	302.993	331.81
ENSG00000006451	protein_coding	541.132	504.355	477.497	447.32	427.439	478.599	514.774	514.774	524.165	511.203	516.997	558.067	334.515	303.543	307.292	277.099	314.325	297.755	297.755	323.331	317.798	325.27	355.915	358.218	316.815	366.331	354.133	369.223	355.516	354.235	363.075	337.952	350.517	274.124	278.614	259.814
ENSG00000006453	protein_coding	500.484	489.849	469.169	402.345	424.386	449.4	432.759	432.759	496.333	572.015	532.031	525.135	903.574	929.357	849.972	765.213	791.14	769.201	769.201	780.253	764.671	771.285	818.338	726.341	798.73	572.22	612.663	595.124	627.54	567.369	524.018	562.96	598.995	277.55	309.958	284.856
ENSG00000006459	protein_coding	746.914	629.328	662.111	673.412	692.045	770.582	779.14	779.14	671.442	629.027	618.893	624.821	289.336	278.573	296.695	205.008	184.688	205.451	205.451	212.972	210.236	257.916	250.294	253.394	244.676	415.221	442.329	425.186	395.915	438.152	450.793	441.191	408.937	476.29	431.851	494.585
ENSG00000006468	protein_coding	26.6755	35.7065	27.7615	25.5264	43.7617	50.7797	50.6049	50.6049	8.1176	7.60153	7.51692	8.90059	1072.75	1154.87	1076.28	1878.11	1821.13	1977.1	1977.1	1881.9	1926.35	1894.95	1997.03	1933.06	2006.49	8.9517	14.1384	19.1095	17.5065	34.9036	31.2733	26.4715	24.1468	75.3841	80.1015	100.169
ENSG00000006530	protein_coding	738.023	772.154	724.574	764.578	654.39	534.457	649.138	649.138	577.509	600.521	562.099	566.968	511.385	478.334	501.809	461.08	466.16	530.997	530.997	503.389	530.967	539.653	546.742	534.851	558.516	734.039	717.691	723.43	682.079	576.281	558.342	567.371	606.785	561.954	612.95	575.973
ENSG00000006534	protein_coding	5.08105	1.11583	4.16422	1.21554	6.10628	2.53899	12.215	12.215	9.27726	4.75096	11.693	2.67018	6.72875	4.6819	9.08251	5.25661	4.43962	9.92518	9.92518	15.4889	3.91136	4.10695	3.55027	7.42849	3.71848	4.82014	4.71279	6.82482	6.05993	11.8821	6.1021	5.29429	7.01035	3.42655	20.896	18.7817
ENSG00000006555	protein_coding	2.54053	0	0	0	0	1.26949	2.61749	2.61749	0	0	0	0.890059	0	1.56063	0.756876	0.750945	0.887924	0	0	0	0	0	0	1.65077	0	0.688592	1.34651	0	0	0.74263	0.762763	0	0.778928	34.2655	10.448	21.912
ENSG00000006576	protein_coding	533.51	519.976	569.11	562.797	555.671	577.619	584.573	584.573	538.081	546.36	514.491	482.412	460.438	434.636	435.204	456.574	466.16	530.997	530.997	530.495	479.142	572.508	623.96	555.486	599.419	349.805	351.44	361.715	361.576	431.468	386.721	443.838	422.958	380.347	313.441	413.198
ENSG00000006606	protein_coding	1.27026	0	1.38807	0	1.01771	0	0.872498	0.872498	0	0	0	0	0	0	0.756876	0	0	0	0	0	0	0	0	0	0	0	0	0.682482	2.6933	0	0	0	0	10.2796	6.96535	9.39086
ENSG00000006607	protein_coding	1223.26	1275.39	1357.54	1253.23	1066.56	1153.97	1129.88	1129.88	504.451	565.364	508.645	566.968	1250.59	1271.92	1245.82	1154.2	1205.8	1230.72	1230.72	1184.9	1205.68	1272.33	1324.25	1323.92	1302.21	635.57	604.584	601.266	663.226	588.163	617.838	566.489	582.638	928.595	727.879	810.744
ENSG00000006611	protein_coding	45.7295	37.9382	62.4633	48.6218	55.9742	44.4323	41.0074	41.0074	24.3528	23.7548	16.7043	17.8012	0	0	0	1.50189	0	0	0	0.968056	0	0	0	0	0	57.8417	51.1674	45.0438	51.8461	54.212	54.9189	58.2372	51.4092	30.8389	31.3441	28.1726
ENSG00000006625	protein_coding	146.08	92.6138	98.5532	109.399	89.5588	109.176	91.6122	91.6122	62.6215	59.8621	59.3001	56.9638	333.554	314.468	354.975	292.118	266.377	267.98	267.98	293.321	236.637	257.916	286.684	266.6	314.584	59.9075	59.9198	55.281	64.6393	37.1315	37.3754	55.5901	56.0828	44.5451	62.6881	50.0846
ENSG00000006634	protein_coding	633.861	638.254	569.11	602.91	445.758	429.089	426.651	426.651	517.207	444.69	451.85	472.621	354.701	351.923	361.787	337.174	323.204	361.276	361.276	357.213	366.69	400.017	393.193	414.345	424.651	333.967	323.836	325.544	355.516	289.626	282.985	303.539	308.455	376.92	403.99	406.937
ENSG00000006638	protein_coding	6.35131	8.92663	1.38807	12.1554	15.2657	10.1559	20.0674	20.0674	18.5545	9.50192	14.1986	6.23041	0	1.56063	1.51375	1.50189	1.77585	2.97755	2.97755	6.77639	2.93352	2.46417	1.77514	1.65077	0	24.7893	20.1977	22.5219	26.933	11.8821	15.2553	13.2357	10.1261	13.7062	13.9307	12.5211
ENSG00000006652	protein_coding	420.457	483.154	431.691	448.536	692.045	737.575	664.843	664.843	985.709	960.644	984.717	904.3	203.785	201.322	212.682	217.023	209.55	235.227	235.227	224.589	187.745	220.954	236.093	226.982	217.159	461.357	466.566	466.817	480.755	530.238	517.916	501.193	481.377	585.94	564.193	550.93
ENSG00000006659	protein_coding	0	0	0	0	0	0	0	0	0	0	0	0	0	0	0	0	0	0	0	0	0	0	0	0	0	0	0	0	0	0	0	0	0	0	3.48267	6.26057
ENSG00000006695	protein_coding	513.186	432.942	405.317	387.759	365.359	354.189	386.516	386.516	462.703	438.989	474.401	405.867	348.934	312.907	342.108	286.11	289.463	350.359	350.359	304.938	312.909	363.876	360.353	288.886	339.869	386.3	399.241	390.379	395.915	340.867	344.006	337.07	363.759	284.404	289.062	325.55
ENSG00000006704	protein_coding	232.458	222.05	235.972	212.72	289.031	231.048	228.594	228.594	339.78	325.916	339.932	340.003	274.917	250.482	277.774	240.302	264.601	257.062	257.062	227.493	274.773	201.24	216.567	223.68	222.365	274.748	293.54	313.942	293.57	245.811	233.405	237.361	241.468	212.446	222.891	181.557
ENSG00000006712	protein_coding	458.565	461.953	433.079	472.847	440.67	403.699	412.691	412.691	512.569	497.9	532.866	542.936	536.377	554.805	560.088	566.963	598.461	637.196	637.196	561.473	639.507	533.903	564.493	608.311	565.953	569.466	630.167	603.996	630.233	660.198	626.228	622.079	613.795	558.527	452.747	503.976
ENSG00000006715	protein_coding	656.726	704.088	696.813	664.903	737.842	709.647	753.838	753.838	695.794	633.778	611.376	612.361	362.391	319.93	302.75	327.412	307.222	358.299	358.299	330.107	340.288	358.126	363.903	378.027	383.747	537.102	486.091	496.164	494.221	568.112	566.733	532.959	548.365	534.542	539.814	457.022
ENSG00000006740	protein_coding	304.863	290.116	310.928	301.455	317.526	305.948	311.482	311.482	251.646	264.153	260.587	250.997	250.886	202.882	215.71	265.834	291.239	312.643	312.643	242.982	280.64	239.846	243.194	249.267	239.47	309.178	315.757	330.321	280.777	297.052	272.306	242.655	246.92	219.299	275.131	253.553
ENSG00000006744	protein_coding	1131.8	1066.73	1084.09	1149.91	851.826	754.079	859.41	859.41	605.341	611.923	653.972	585.659	903.574	915.311	943.068	824.537	931.432	847.61	847.61	863.506	866.366	781.963	823.663	831.165	837.402	810.473	805.887	803.963	845.697	692.131	641.483	643.256	675.33	726.428	686.087	842.047
ENSG00000006747	protein_coding	16.5134	22.3166	11.1046	12.1554	12.2126	13.9644	9.59747	9.59747	2.31931	2.85058	3.34085	3.56024	0	2.34095	1.51375	3.00378	4.43962	0.992518	0.992518	1.93611	3.91136	4.92834	1.77514	4.95232	2.97479	12.3947	10.0988	17.062	15.4865	6.68367	6.86486	8.82382	9.34713	30.8389	45.2747	37.5634
ENSG00000006756	protein_coding	1.27026	0	0	0	0	0	0	0	0	3.80077	1.67043	0	262.421	294.179	252.797	316.148	339.187	291.8	291.8	279.768	303.13	271.059	286.684	274.029	279.63	1.37718	0	0	0.673326	0	0	0	3.89464	37.692	34.8267	21.912
ENSG00000006757	protein_coding	3.81079	4.46332	5.55229	2.43109	13.2303	3.80848	2.61749	2.61749	2.31931	5.70115	4.17607	2.67018	206.669	220.049	233.875	227.536	228.196	229.272	229.272	206.196	234.682	206.99	210.354	230.283	200.798	93.6485	103.008	84.6277	93.5923	92.0861	112.889	100.592	73.9981	30.8389	38.3094	31.3029
ENSG00000006788	protein_coding	2.54053	0	0	0	0	0	0	0	1.15966	0	0	0	0	0	0	0	0.887924	0	0	0	0	0.821389	0	0	1.48739	1.37718	0	0	0.673326	0	0	0.882382	0	30.8389	66.1708	53.2149
ENSG00000006831	protein_coding	652.915	660.571	613.528	613.85	557.707	559.846	597.661	597.661	547.358	513.104	587.99	605.24	526.765	475.993	476.832	578.227	570.935	551.84	551.84	572.121	555.413	559.366	548.517	540.629	551.079	602.518	579	550.08	609.36	692.874	607.922	639.727	599.774	558.527	442.299	447.631
ENSG00000006837	protein_coding	15.2432	5.57914	6.94037	7.29327	7.12399	7.61696	8.72498	8.72498	5.79829	12.3525	10.0226	9.79065	8.65124	9.3638	6.81189	8.26039	15.0947	4.96259	4.96259	5.80834	6.84488	7.39251	7.98811	4.95232	5.20588	6.19733	2.69302	4.77737	6.05993	4.45578	3.81381	7.94144	4.67357	13.7062	17.4134	9.39086
ENSG00000007001	protein_coding	0	0	0	0	0	0	0	0	0	0	0	0	0	0	0	0.750945	0	0	0	0	0	0	0	0	0	0	0	0	0	0	0	0	0.778928	6.8531	17.4134	25.0423
ENSG00000007038	protein_coding	0	0	0	0	0	0	0	0	0	1.90038	0	1.78012	0	0	0	0	0	0	0	0	0	0	0	0	0	0	0.673256	0	0	0	0	0	0	17.1327	6.96535	12.5211
ENSG00000007047	protein_coding	157.513	174.069	162.405	206.643	291.066	198.041	270.474	270.474	234.251	236.598	277.291	317.751	111.505	106.903	104.449	97.6228	90.5682	91.3116	91.3116	69.7	109.518	65.7112	52.3665	68.5072	55.7772	419.352	428.191	413.584	453.148	408.447	427.91	465.898	436.978	222.726	219.408	244.162
ENSG00000007062	protein_coding	0	1.11583	2.77615	2.43109	2.03543	0	3.48999	3.48999	19.7142	26.6054	17.5395	29.3719	0	0	0	0.750945	0	0	0	0	0	0	0	0.825387	0	0.688592	0.673256	2.04744	2.01998	0.74263	3.05105	4.41191	1.55786	27.4124	20.896	56.3452
ENSG00000007080	protein_coding	116.864	153.984	184.614	166.53	162.834	159.956	158.795	158.795	143.797	122.575	139.481	169.111	371.042	357.385	365.571	341.68	355.169	329.516	329.516	268.152	297.263	198.776	193.49	236.886	191.874	239.63	279.401	268.898	259.23	228.73	220.438	223.243	247.699	212.446	146.272	231.641
ENSG00000007129	protein_coding	0	0	0	0	0	0	0	0	0	0	0	1.78012	0	0	0	0	0	0.992518	0.992518	0	0	0	0	0	0	0.688592	1.34651	1.36496	0	0.74263	1.52553	0.882382	3.11571	10.2796	10.448	6.26057
ENSG00000007168	protein_coding	1100.05	1225.18	1164.59	1279.97	1022.8	1128.58	1079.28	1079.28	1196.77	1229.55	1194.36	1271	1085.25	1035.48	1113.36	1012.27	1055.74	1130.48	1130.48	1051.31	1077.58	1094.91	1157.39	1212.49	1180.99	770.534	804.541	799.868	799.238	876.304	880.228	971.502	832.674	952.58	877.633	845.177
ENSG00000007171	protein_coding	27.9458	17.8533	20.8211	21.8798	29.5137	25.3899	32.2824	32.2824	11.5966	9.50192	18.3747	15.131	0	0.780316	0	0	0.887924	0	0	0	0.97784	0	0.887568	0	0	39.9383	34.336	36.1715	37.0329	26.7347	32.036	25.5891	36.6096	20.5593	31.3441	34.4332
ENSG00000007174	protein_coding	0	2.23166	0	0	1.01771	1.26949	1.745	1.745	1.15966	3.80077	0.835213	1.78012	8.65124	5.46222	3.78438	4.50567	5.32754	2.97755	2.97755	3.87222	4.8892	13.1422	7.98811	2.47616	11.8991	0	0.673256	0	1.34665	0	0	0	1.55786	113.076	107.963	118.951
ENSG00000007202	protein_coding	2601.5	2680.22	2647.06	2671.77	2535.12	2420.92	2463.93	2463.93	1903	2042.91	2018.71	2100.54	4011.29	4176.25	3969.82	4338.96	4419.2	4207.28	4207.28	4389.17	4164.62	4275.33	4299.38	4245.79	4314.18	1998.98	1920.8	1951.9	1959.38	1967.23	1956.49	1878.59	1994.06	1679.01	1640.34	1508.8
ENSG00000007216	protein_coding	0	0	0	0	0	0	0.872498	0.872498	0	0	0	0	0	0	0	0	0	0	0	0	0	0	0	0	0	0	0	0	0	0	0	0	0	3.42655	3.48267	12.5211
ENSG00000007237	protein_coding	127.026	121.625	109.658	123.986	161.816	173.921	150.07	150.07	221.495	214.743	220.496	250.997	0.961249	0	0	0.750945	0	0.992518	0.992518	2.90417	0.97784	1.64278	0	2.47616	0	129.455	159.562	127.624	154.865	99.5124	95.3453	108.533	102.04	85.6637	121.894	90.7783
ENSG00000007255	protein_coding	22.8647	24.5482	12.4927	26.742	27.4783	15.2339	21.8124	21.8124	22.0335	17.1035	33.4085	32.0421	26.915	22.6292	22.7063	21.7774	22.1981	17.8653	17.8653	22.2653	21.5125	10.6781	15.0887	17.3331	14.8739	30.298	19.5244	26.6168	19.5264	17.8231	17.5435	11.471	14.0207	6.8531	17.4134	15.6514
ENSG00000007264	protein_coding	85.1076	84.803	86.0605	138.572	122.126	132.027	104.7	104.7	16.2352	25.6552	17.5395	22.2515	0	0	0	0	0	0	0	0.968056	0	0.821389	0	0	0	165.262	146.096	145.369	127.259	77.9762	79.3273	92.6501	91.1345	78.8106	59.2054	50.0846
ENSG00000007306	protein_coding	0	0	0	0	0	0	0	0	0	0	0	0	0	0	0	0	0	0	0	0	0	0	0	0	0	0	0.673256	0	0	0	0	0	0	3.42655	13.9307	15.6514
ENSG00000007312	protein_coding	0	0	0	0	1.01771	0	1.745	1.745	0	1.90038	1.67043	0.890059	0	0	0	0	0	0	0	0	0	0	0	0	0	1.37718	0.673256	1.36496	0	3.71315	3.05105	0	0.778928	0	6.96535	6.26057
ENSG00000007314	protein_coding	38.1079	56.9073	55.5229	43.7596	65.1336	86.3255	55.8398	55.8398	18.5545	32.3065	18.3747	25.8117	0	0	0	0	0.887924	0	0	1.93611	1.95568	0	0	0	0	64.039	59.2465	64.1533	64.6393	72.7778	59.4955	56.4724	62.3142	51.3982	34.8267	81.3874
ENSG00000007341	protein_coding	156.242	155.1	166.569	159.236	159.781	170.112	129.13	129.13	200.621	215.694	195.44	186.912	203.785	216.148	226.306	225.283	192.679	250.114	250.114	245.886	203.391	216.025	278.696	263.299	233.521	167.328	183.126	184.27	166.311	166.349	170.859	201.183	156.564	246.711	254.235	225.381
ENSG00000007350	protein_coding	3.81079	3.34749	1.38807	1.21554	6.10628	1.26949	2.61749	2.61749	2.31931	0.950192	5.84649	0.890059	0.961249	3.12127	2.27063	3.75472	1.77585	0.992518	0.992518	0	0	2.46417	1.77514	0.825387	0	11.0175	10.0988	11.6022	9.42656	5.94104	6.86486	2.64715	5.45249	34.2655	27.8614	53.2149
ENSG00000007372	protein_coding	289.62	293.463	241.525	288.084	263.588	308.487	302.757	302.757	342.099	368.674	381.692	351.573	0	0	0	0	0	1.98504	1.98504	0	0	0	0	1.65077	0	371.84	386.449	397.204	410.729	367.602	390.535	382.071	391.022	328.949	313.441	325.55
ENSG00000007376	protein_coding	255.323	280.073	320.645	362.232	278.853	222.161	191.949	191.949	194.822	225.195	243.047	248.326	509.462	528.274	505.593	474.597	441.298	415.865	415.865	434.657	490.876	380.303	388.755	372.25	351.768	346.362	370.291	384.92	350.803	326.757	282.222	321.187	320.918	394.053	327.371	369.374
ENSG00000007384	protein_coding	69.8644	66.9497	66.6275	75.3638	111.948	118.063	100.337	100.337	197.142	179.586	207.133	177.122	258.576	262.967	250.526	289.865	268.153	279.89	279.89	265.247	298.241	229.168	246.744	250.918	200.798	92.9599	99.6419	98.9598	88.879	111.395	132.721	115.592	144.881	68.531	97.5148	112.69
ENSG00000007392	protein_coding	273.106	253.293	283.167	267.42	248.322	250.09	248.662	248.662	394.283	377.226	370.835	372.045	153.8	169.329	172.568	173.468	190.904	208.429	208.429	198.452	217.081	210.276	211.241	190.665	207.491	193.494	187.165	165.161	169.678	173.775	170.859	167.653	178.374	205.593	212.443	228.511
ENSG00000007402	protein_coding	250.242	229.861	227.644	254.049	242.216	210.736	239.064	239.064	109.008	116.874	120.271	121.938	24.0312	26.5308	28.0044	60.8265	42.6203	49.6259	49.6259	54.2111	48.892	25.4631	36.3903	39.6186	51.3151	252.713	282.094	251.836	273.37	191.599	184.589	202.948	195.511	202.166	153.238	190.947
ENSG00000007516	protein_coding	49.5402	60.2548	58.2991	69.2861	117.037	85.056	78.5248	78.5248	111.327	96.9196	100.226	108.587	112.466	98.3199	108.99	111.14	113.654	98.2593	98.2593	103.582	117.341	109.245	74.5557	81.7134	63.2142	74.3679	87.5232	72.343	85.5124	96.5419	83.9039	108.533	106.713	71.9575	100.998	59.4754
ENSG00000007520	protein_coding	102.891	102.656	91.6128	83.8726	80.3993	86.3255	79.3973	79.3973	84.655	85.5173	74.334	97.9065	154.761	132.654	152.132	138.174	141.18	106.199	106.199	131.656	123.208	89.5315	102.958	94.9196	112.298	92.2713	84.8302	104.42	84.1657	104.711	90.7688	103.239	129.302	75.3841	80.1015	106.43
ENSG00000007541	protein_coding	250.242	293.463	312.317	256.48	307.349	297.061	287.924	287.924	304.99	373.425	365.823	373.825	375.849	364.408	332.269	407.763	406.669	390.059	390.059	406.584	391.136	349.912	347.039	333.457	345.075	371.151	418.765	367.858	353.496	369.087	413.417	411.19	400.369	298.11	327.371	316.159
ENSG00000007545	protein_coding	99.0805	94.8455	108.27	122.77	111.948	93.9425	111.68	111.68	132.201	157.732	137.81	139.739	95.1637	103.002	124.885	127.661	106.551	124.065	124.065	97.7737	123.208	95.2812	91.4195	98.2211	95.1931	127.39	124.552	126.259	128.605	132.931	134.246	127.063	139.428	167.901	135.824	118.951
ENSG00000007866	protein_coding	128.297	123.857	87.4486	123.986	121.108	124.41	113.425	113.425	131.041	157.732	140.316	169.111	182.637	174.011	185.435	220.778	241.515	243.167	243.167	246.854	238.593	199.598	177.514	196.442	209.722	135.653	145.423	139.226	158.905	177.489	171.622	176.476	174.48	106.223	76.6188	90.7783
ENSG00000007908	protein_coding	1.27026	0	0	0	0	0	0.872498	0.872498	0	0	0.835213	0	0	0.780316	0	0	0	0	0	0	0	0	0	0	0	0	0.673256	0	0	0	0	0	0	13.7062	20.896	25.0423
ENSG00000007923	protein_coding	438.241	470.88	470.557	502.02	374.518	382.117	371.684	371.684	491.695	497.9	481.083	549.166	839.171	856.007	837.105	700.631	756.511	671.935	671.935	707.649	748.048	611.935	637.274	634.723	588.264	495.786	502.249	502.989	534.621	467.857	530.12	467.662	507.861	568.807	532.849	485.194
ENSG00000007933	protein_coding	1.27026	0	0	0	0	1.26949	0	0	1.15966	0	0.835213	0	0	0	0	0	0.887924	0	0	0	0.97784	0	0	0	1.48739	0	1.34651	0	0	0	0	0.882382	0	10.2796	10.448	15.6514
ENSG00000007944	protein_coding	134.648	146.174	141.583	149.512	158.763	176.46	173.627	173.627	178.587	155.831	177.9	139.739	127.846	113.146	110.504	114.895	126.973	103.222	103.222	103.582	124.186	135.529	138.461	138.665	124.197	193.494	181.106	168.573	181.798	219.819	234.168	228.537	211.089	171.327	247.27	215.99
ENSG00000007952	protein_coding	0	0	0	0	0	0	0	0	0	0	1.67043	0	2.88375	2.34095	4.54126	0.750945	0.887924	0	0	0	0.97784	3.28556	0	1.65077	1.48739	0	0	1.36496	0	0	0	0	0.778928	17.1327	20.896	15.6514
ENSG00000007968	protein_coding	440.781	440.752	413.646	523.9	625.894	558.577	602.023	602.023	553.157	642.33	658.148	676.445	359.507	301.202	314.104	230.54	252.17	260.04	260.04	271.056	244.46	227.525	244.969	245.965	226.084	828.376	776.937	833.31	827.517	636.434	651.399	705.905	673.773	411.186	348.267	400.677
ENSG00000008018	protein_coding	753.266	814.555	791.202	793.751	682.885	746.462	672.696	672.696	517.207	470.345	490.27	519.794	770.922	787.339	746.28	795.25	754.735	730.493	730.493	743.467	750.003	798.391	741.119	820.435	771.213	405.581	403.28	407.441	409.382	442.608	457.658	421.778	457.231	633.911	588.572	579.103
ENSG00000008056	protein_coding	13.9729	13.3899	26.3734	12.1554	28.496	30.4678	42.7524	42.7524	9.27726	15.2031	23.386	32.9322	0	0	0	0	0	0	0	0	0	0	0	0	0	50.2672	57.2267	68.9306	56.5594	95.7993	83.9039	79.4144	73.2192	37.692	41.7921	43.824
ENSG00000008083	protein_coding	576.699	622.633	637.126	653.963	670.673	675.37	622.091	622.091	339.78	313.563	326.568	331.102	332.592	309.005	318.645	360.453	308.109	337.456	337.456	365.925	328.554	266.952	313.311	311.171	301.941	560.514	616.702	575.332	588.487	591.134	582.751	576.195	518.766	513.982	518.918	466.413
ENSG00000008086	protein_coding	251.512	244.367	205.435	192.056	234.074	238.665	263.494	263.494	257.444	239.448	257.246	247.436	75.9387	76.471	53.7382	73.5926	75.4735	63.5211	63.5211	105.518	98.7619	85.4245	94.9698	101.523	88.4999	237.564	249.778	242.963	246.437	291.854	284.511	322.952	288.203	233.005	268.166	256.683
ENSG00000008118	protein_coding	1.27026	1.11583	0	0	0	0	0	0	3.47897	3.80077	9.18735	3.56024	0	0	0.756876	0.750945	0.887924	0	0	0	0.97784	0	0	0	0	15.149	11.4453	15.6971	16.8331	5.94104	8.39039	5.29429	2.33678	6.8531	17.4134	43.824
ENSG00000008128	protein_coding	1.27026	3.34749	5.55229	10.9399	8.1417	2.53899	5.23499	5.23499	6.95794	9.50192	15.0338	21.3614	19.225	17.167	17.4082	20.2755	15.0947	19.8504	19.8504	14.5208	10.7562	8.21389	14.2011	16.5077	9.66805	5.50874	8.75232	2.72993	8.07991	8.16893	9.91592	6.17667	7.01035	20.5593	17.4134	9.39086
ENSG00000008130	protein_coding	515.727	476.459	548.289	472.847	478.325	439.245	506.049	506.049	546.199	506.452	571.286	629.272	1362.09	1333.56	1402.49	1162.46	1221.78	1143.38	1143.38	1147.15	1201.77	1077.66	1069.52	1035.86	1100.67	453.093	441.656	432.011	403.322	400.278	339.429	399.719	392.58	349.508	424.886	400.677
ENSG00000008196	protein_coding	0	1.11583	0	0	0	0	0	0	0	0	0	0	0.961249	1.56063	1.51375	0.750945	0	0	0	0	0	0	0	0	0	0.688592	0	0	0	0	0.762763	0	0.778928	44.5451	20.896	15.6514
ENSG00000008197	protein_coding	0	0	0	0	0	0	0	0	0	0	0	0	0	0	0	0	0	0	0	0	0	0	0	0	0	0	0	0	0.673326	0	0	0	0	6.8531	17.4134	28.1726
ENSG00000008226	protein_coding	5.08105	2.23166	5.55229	6.07772	10.1771	7.61696	6.10748	6.10748	42.9073	41.8084	30.0677	38.2725	2.88375	0	0	0.750945	0	0	0	2.90417	0	9.85667	6.21298	13.2062	8.92436	8.2631	4.03953	4.77737	9.42656	4.45578	7.62763	12.3533	3.89464	47.9717	52.2401	37.5634
ENSG00000008256	protein_coding	336.62	381.613	326.197	346.43	345.005	330.068	328.059	328.059	398.922	391.479	420.948	380.945	520.036	553.244	557.061	567.714	538.97	630.249	630.249	589.546	606.261	611.935	622.185	594.279	568.184	325.015	348.073	362.398	365.616	232.443	251.712	267.362	259.383	325.522	236.822	215.99
ENSG00000008277	protein_coding	250.242	294.579	270.674	312.395	312.438	406.238	363.831	363.831	241.209	239.448	246.388	197.593	49.0237	57.7434	67.362	81.853	88.7924	76.4239	76.4239	86.157	95.8283	105.959	113.609	95.7449	115.273	287.143	269.302	301.657	316.463	233.186	249.423	252.361	241.468	222.726	160.203	165.905
ENSG00000008282	protein_coding	739.293	763.227	768.993	709.878	635.053	681.718	623.836	623.836	713.189	762.054	707.426	668.434	1209.25	1160.33	1210.25	1191	1228	1242.63	1242.63	1251.7	1187.1	1499.04	1499.1	1589.7	1592.25	644.522	621.415	586.934	571.653	663.911	672.757	648.551	758.676	414.612	393.542	388.156
ENSG00000008283	protein_coding	38.1079	30.1274	27.7615	30.3886	36.6377	50.7797	45.3699	45.3699	41.7477	44.659	46.7719	46.2831	2150.31	2034.29	2106.39	2053.83	2007.6	1881.81	1881.81	2011.62	1954.7	1961.48	1884.31	1878.58	1949.97	44.0699	49.8209	32.7591	34.3396	40.8447	45.7658	37.06	55.3039	20.5593	48.7574	40.6937
ENSG00000008294	protein_coding	3152.79	2758.33	2601.25	2659.61	2878.09	3168.65	2986.56	2986.56	5622.02	5221.3	5134.89	5096.48	672.875	649.223	619.882	659.329	665.055	689.8	689.8	779.285	709.912	807.426	718.042	751.928	829.965	2803.95	2752.27	2696.48	2798.34	2746.99	2660.52	2678.91	2664.71	1792.08	1671.68	1706.01
ENSG00000008300	protein_coding	424.268	389.424	459.452	516.607	957.668	827.709	862.9	862.9	1411.3	1419.59	1429.05	1495.3	118.234	99.8805	102.178	93.1171	112.766	75.4313	75.4313	88.0931	105.607	90.3528	75.4433	65.2056	78.0881	1147.88	1073.84	1109.72	1114.35	1449.61	1480.52	1502.7	1492.43	842.931	825.393	694.924
ENSG00000008311	protein_coding	508.105	505.471	541.349	527.546	592.309	595.392	601.151	601.151	309.628	277.456	254.74	271.468	24.9925	21.0685	16.6513	75.8454	68.3701	79.4014	79.4014	90.0292	68.4488	88.7101	76.3308	76.761	81.0629	453.782	435.596	462.722	449.782	452.262	449.267	462.368	401.148	359.788	397.025	359.983
ENSG00000008323	protein_coding	0	0	1.38807	0	1.01771	0	2.61749	2.61749	0	0	0	0.890059	24.9925	26.5308	21.9494	15.0189	19.5343	12.9027	12.9027	21.2972	15.6454	11.4995	7.98811	18.1585	11.8991	1.37718	0	0	0.673326	1.48526	0.762763	0	0.778928	13.7062	31.3441	15.6514
ENSG00000008324	protein_coding	233.728	216.471	177.673	187.194	195.401	184.076	167.52	167.52	135.68	124.475	126.117	139.739	112.466	128.752	99.1508	116.396	109.215	138.952	138.952	133.592	111.474	110.066	137.573	174.982	139.815	130.832	143.403	122.164	140.725	139.614	189.928	171.182	149.554	99.3699	163.686	150.254
ENSG00000008382	protein_coding	41.9187	45.749	70.7917	46.1907	42.7439	50.7797	43.6249	43.6249	40.588	30.4061	34.2437	38.2725	126.885	124.07	129.426	83.3549	110.103	105.207	105.207	96.8056	88.0056	90.3528	81.6563	75.9356	75.1133	56.4645	58.5733	47.7737	60.5993	42.3299	45.7658	49.4134	36.6096	75.3841	76.6188	56.3452
ENSG00000008394	protein_coding	102.891	100.425	112.434	116.692	208.631	256.438	189.332	189.332	71.8987	88.3678	71.8283	64.9743	1971.52	1893.83	1916.41	1772.23	1706.59	1803.4	1803.4	1982.58	1928.3	2271.14	2290.81	2214.51	2240.01	138.407	146.096	131.719	109.079	112.137	118.228	134.122	114.502	58.2513	69.6535	71.9966
ENSG00000008405	protein_coding	284.539	278.957	273.45	305.102	339.916	338.955	319.334	319.334	322.385	348.72	335.756	344.453	223.971	235.656	251.283	216.272	229.972	191.556	191.556	215.877	195.568	213.561	210.354	250.092	223.853	190.051	174.373	205.427	195.264	205.709	197.556	196.771	162.796	301.536	229.856	206.599
ENSG00000008438	protein_coding	0	0	1.38807	0	1.01771	0	0.872498	0.872498	0	0	0	0	0	0	0	0	0	0	0	0	0	0	0	0	0	0	0	0	0	0	0.762763	0	0	3.42655	0	0
ENSG00000008441	protein_coding	275.647	251.062	285.943	266.204	217.791	195.502	243.427	243.427	172.789	180.536	188.758	167.331	11294.7	11195.2	11236.6	11559.3	11799.6	11620.4	11620.4	11482.1	11661.7	9043.5	9080.71	9256.72	9231.5	284.388	277.381	304.387	278.757	323.044	301.291	315.01	327.15	260.418	282.096	215.99
ENSG00000008513	protein_coding	194.35	210.892	202.659	221.229	230.003	181.537	201.547	201.547	75.3777	86.4674	88.5326	74.765	4342.92	4388.5	4212.02	4242.09	4403.21	4228.13	4228.13	4190.72	4255.56	3814.53	3845.83	3963.51	3864.25	302.98	317.777	317.354	350.803	191.599	251.712	176.476	199.406	78.8106	135.824	106.43
ENSG00000008516	protein_coding	7.62158	7.8108	6.94037	6.07772	7.12399	8.88645	8.72498	8.72498	6.95794	15.2031	9.18735	12.4608	2.88375	5.46222	1.51375	5.25661	3.55169	0.992518	0.992518	1.93611	5.86704	3.28556	2.6627	4.95232	3.71848	4.13155	2.69302	8.87226	8.07991	4.45578	3.81381	4.41191	8.56821	17.1327	24.3787	37.5634
ENSG00000008517	protein_coding	5.08105	5.57914	2.77615	1.21554	4.07085	6.34746	5.23499	5.23499	389.645	414.284	405.078	439.689	150.916	145.139	154.403	35.2944	38.1807	21.8354	21.8354	33.882	29.3352	25.4631	32.84	30.5393	22.3109	12.3947	4.03953	6.14233	7.40658	2.22789	5.33934	1.76476	3.89464	13.7062	3.48267	0
ENSG00000008710	protein_coding	434.43	476.459	556.617	555.504	705.275	595.392	652.628	652.628	747.979	795.31	872.798	874.038	1704.3	1587.16	1638.64	1596.51	1653.31	1487.78	1487.78	1464.67	1571.39	1323.26	1199.99	1230.65	1210.74	645.211	611.989	623.106	616.093	701.043	659.79	746.495	759.455	812.092	724.396	685.533
ENSG00000008735	protein_coding	259.134	299.042	327.585	345.215	392.837	300.87	357.724	357.724	386.166	356.322	437.652	444.139	198.017	176.352	159.701	240.302	222.869	188.578	188.578	214.908	225.881	185.634	189.052	179.934	157.664	418.664	410.013	420.409	443.722	467.857	462.997	449.132	461.904	346.081	414.438	300.507
ENSG00000008838	protein_coding	739.293	760.995	817.575	826.57	947.491	804.859	853.303	853.303	879.02	945.441	981.376	980.845	804.566	760.809	796.991	758.454	793.804	771.186	771.186	754.116	774.449	676.004	649.7	651.231	647.76	824.245	754.046	759.602	799.238	803.526	900.823	840.91	856.821	767.547	874.151	741.878
ENSG00000008853	protein_coding	180.377	196.386	209.599	237.031	160.799	198.041	187.587	187.587	141.478	126.376	169.548	122.828	340.282	329.294	334.539	325.91	324.092	325.546	325.546	330.107	351.045	363.054	357.69	333.457	333.92	235.498	222.174	260.025	222.197	215.363	231.88	232.066	223.552	102.796	198.512	122.081
ENSG00000008869	protein_coding	580.51	605.895	578.827	664.903	670.673	729.958	710.213	710.213	836.113	822.866	820.179	828.645	461.4	468.97	471.534	407.012	462.608	482.364	482.364	443.37	448.829	489.548	477.512	457.265	451.424	610.092	578.327	583.522	546.74	513.157	598.006	579.725	596.659	592.793	574.641	563.452
ENSG00000008952	protein_coding	826.941	717.478	831.456	757.284	688.992	742.653	683.166	683.166	749.139	703.142	699.909	599.01	579.633	626.594	566.143	675.85	639.305	700.718	700.718	706.681	665.909	767.178	828.988	742.849	730.31	497.163	505.615	523.463	488.161	531.723	622.414	532.076	529.671	459.157	491.057	529.018
ENSG00000008988	protein_coding	2743.77	2400.15	2437.46	2325.34	2051.71	2208.92	2175.14	2175.14	2365.7	2575.02	2323.56	2471.69	1794.65	1925.04	1826.34	1762.47	1754.54	1708.12	1708.12	1784.13	1740.56	1936.01	1950.87	2125.37	1964.85	2191.1	2260.12	2342.28	2440.81	2498.21	2276.85	2237.72	2298.62	1353.49	1410.48	1270.9
ENSG00000009307	protein_coding	7915.01	7955.86	7390.1	7671.3	6898.06	7350.36	6945.08	6945.08	5162.79	5211.8	5031.33	5074.23	6908.5	6629.57	6687	6356	6085.83	6183.39	6183.39	6222.67	6060.65	6292.66	6389.6	6179.68	6224	6394.95	6504.32	6745.65	6744.7	7254.75	7179.12	7311.42	6898.18	4851.99	4983.7	4758.04
ENSG00000009335	protein_coding	1924.45	2020.77	2075.17	2100.46	1897.02	2074.35	2068.69	2068.69	1584.09	1551.66	1533.45	1493.52	1880.2	1851.69	1893.7	1974.23	1899.27	2058.48	2058.48	1904.17	1861.81	1989.41	2009.45	2008.17	2081.61	1609.93	1632.65	1640.69	1641.57	1608.54	1646.04	1712.7	1659.12	1449.43	1372.17	1333.5
ENSG00000009413	protein_coding	852.346	755.416	691.261	743.913	831.472	825.17	803.57	803.57	947.44	915.985	866.116	887.389	362.391	344.12	338.324	482.857	383.583	413.88	413.88	412.392	455.674	494.476	436.683	496.883	505.714	376.66	350.093	367.175	360.229	357.948	344.006	364.424	322.476	860.064	724.396	838.917
ENSG00000009694	protein_coding	477.619	497.66	480.273	521.469	170.976	196.771	188.459	188.459	532.283	628.077	550.406	546.496	35.5662	30.4323	28.0044	126.159	129.637	120.095	120.095	117.135	124.186	130.601	134.91	113.903	135.353	4.13155	3.36628	3.41241	6.73326	8.91156	2.28829	0.882382	6.23142	167.901	170.651	197.208
ENSG00000009709	protein_coding	7.62158	7.8108	9.71651	7.29327	21.372	7.61696	22.6849	22.6849	30.1511	30.4061	28.3973	26.7018	0	0.780316	0	0	0	0	0	0	0	0	0	0	0	61.9733	60.593	51.8686	54.5394	54.212	61.021	53.8253	66.9878	17.1327	38.3094	28.1726
ENSG00000009724	protein_coding	3.81079	2.23166	8.32844	4.86218	1.01771	2.53899	4.36249	4.36249	17.3949	6.65134	12.5282	9.79065	7.69	3.90158	0.756876	6.00756	3.55169	3.97007	3.97007	3.87222	2.93352	4.10695	11.5384	10.73	10.4118	6.19733	5.38605	6.82482	5.38661	7.4263	2.28829	4.41191	7.78928	10.2796	27.8614	21.912
ENSG00000009765	protein_coding	1.27026	0	0	2.43109	0	1.26949	0	0	0	0	2.50564	1.78012	100.931	94.4183	90.8251	75.8454	63.0426	79.4014	79.4014	91.9653	72.3602	68.1753	90.5319	100.697	81.0629	0	0.673256	0	0	0.74263	0	0	0	54.8248	52.2401	50.0846
ENSG00000009780	protein_coding	184.188	157.332	145.748	204.212	155.71	167.573	161.412	161.412	129.882	102.621	104.402	121.938	131.691	131.093	161.972	110.389	125.197	128.035	128.035	110.358	121.252	140.458	110.946	123.808	109.323	101.912	76.0779	109.88	80.7991	77.2335	84.6667	74.1201	84.1242	161.048	139.307	128.342
ENSG00000009790	protein_coding	0	0	2.77615	2.43109	0	3.80848	0.872498	0.872498	2.31931	0.950192	0.835213	1.78012	0	0	0	0	0	0.992518	0.992518	0	0	2.46417	1.77514	3.30155	2.97479	0	0	0.682482	0.673326	0	0	0	0	37.692	41.7921	50.0846
ENSG00000009830	protein_coding	221.026	275.61	270.674	268.635	223.897	231.048	249.534	249.534	412.838	422.835	425.959	458.38	228.777	269.209	236.145	283.857	268.153	251.107	251.107	300.097	274.773	330.199	267.158	297.139	275.168	422.795	431.557	440.883	399.955	421.071	456.132	432.367	473.588	407.759	369.163	306.768
ENSG00000009844	protein_coding	1041.62	1109.13	1075.76	1080.62	858.95	994.013	996.392	996.392	805.962	845.671	790.947	716.497	1190.03	1214.17	1162.56	1424.54	1336.33	1439.15	1439.15	1429.82	1444.27	1692.06	1567.44	1578.97	1612.33	519.198	558.802	510.496	521.154	515.385	506.474	520.605	523.439	729.855	748.775	904.653
ENSG00000009950	protein_coding	139.729	130.552	134.643	128.848	164.87	111.715	135.237	135.237	125.243	184.337	187.088	186.022	51.9075	36.6749	39.3576	33.0416	28.4136	43.6708	43.6708	35.8181	32.2687	32.8556	37.2779	39.6186	41.647	179.722	185.819	166.526	164.291	187.143	212.048	174.712	207.974	119.929	177.616	131.472
ENSG00000009954	protein_coding	1648.8	1503.02	1439.43	1534.02	1409.53	1451.03	1505.06	1505.06	1588.73	1621.03	1627.83	1635.93	1753.32	1846.23	1805.15	1691.13	1538.77	1534.43	1534.43	1691.19	1611.48	1595.96	1572.77	1555.03	1549.86	2040.99	2079.01	2089.76	2176.86	2054.11	1958.77	1898.89	2037.67	1476.84	1553.27	1511.93
ENSG00000010017	protein_coding	802.806	728.636	720.41	675.843	693.063	671.562	694.508	694.508	757.256	807.663	749.186	766.341	484.47	515.009	508.621	651.82	662.391	754.313	754.313	755.084	762.715	763.071	751.77	763.483	809.142	800.144	808.58	739.128	764.898	816.893	872.601	881.499	803.075	548.248	651.26	629.188
ENSG00000010030	protein_coding	0	0	1.38807	6.07772	5.08857	1.26949	8.72498	8.72498	13.9159	4.75096	4.17607	7.12047	2.88375	6.24253	3.0275	3.75472	4.43962	4.96259	4.96259	1.93611	6.84488	4.10695	2.6627	2.47616	7.43696	0.688592	0	0.682482	1.34665	0.74263	0.762763	0.882382	1.55786	23.9858	13.9307	9.39086
ENSG00000010072	protein_coding	536.051	560.146	501.094	458.26	430.493	481.138	463.296	463.296	372.25	340.169	384.198	340.003	164.374	192.738	171.811	168.963	169.593	193.541	193.541	160.697	179.923	205.347	194.377	172.506	176.256	506.804	506.962	513.909	454.495	428.498	425.622	499.428	409.716	349.508	337.819	328.68
ENSG00000010165	protein_coding	334.079	335.865	310.928	340.353	284.96	264.055	241.682	241.682	216.856	239.448	202.957	268.798	548.873	502.524	546.465	484.359	493.686	422.813	422.813	448.21	473.275	403.302	419.82	463.868	394.159	332.59	353.459	322.131	352.823	322.301	344.769	324.716	327.15	291.257	264.683	281.726
ENSG00000010219	protein_coding	76.2158	55.7914	56.911	60.7772	72.2576	64.7441	65.4373	65.4373	85.8146	91.2184	74.334	103.247	67.2875	70.2285	69.6326	59.3246	81.689	53.596	53.596	71.6362	59.6483	60.7828	48.8162	47.8725	58.752	106.043	129.265	144.004	148.805	124.019	104.498	105.003	106.713	116.503	118.411	112.69
ENSG00000010244	protein_coding	2243.28	2218.27	2155.68	2178.26	1760.64	1881.39	1851.44	1851.44	1739.49	1842.42	1733.07	1708.02	2218.56	2293.35	2252.46	2256.59	2249.11	2358.22	2358.22	2523.72	2405.49	2721.26	2730.16	2718	2681.03	1603.04	1513.48	1590.18	1618	1503.83	1602.56	1661.52	1587.45	1607.05	1671.68	1662.18
ENSG00000010256	protein_coding	1058.13	975.234	1034.11	1152.34	876.251	889.915	876.86	876.86	786.248	803.862	797.629	848.226	1344.79	1360.87	1324.53	1010.02	1176.5	1094.75	1094.75	1174.25	1113.76	1107.23	1049.99	1107.67	987.629	721.644	722.403	681.799	693.525	635.691	695.64	697.082	665.204	585.94	609.468	616.666
ENSG00000010270	protein_coding	633.861	497.66	514.975	504.451	526.158	464.634	518.264	518.264	471.981	501.701	455.191	482.412	342.205	319.93	302.75	296.623	277.032	356.314	356.314	356.245	336.377	377.839	352.364	386.281	442.499	428.304	432.23	436.788	476.715	474.541	418.757	496.781	456.452	315.242	362.198	344.332
ENSG00000010278	protein_coding	168.945	225.397	206.823	222.445	262.57	265.324	326.314	326.314	150.755	159.632	162.867	178.012	2024.39	2028.04	2118.5	2282.87	2460.44	2351.27	2351.27	2184.9	2351.71	1987.76	2079.57	2115.47	2032.52	283.7	295.559	276.405	261.924	262.148	260.865	224.125	239.131	143.915	128.859	140.863
ENSG00000010282	protein_coding	0	0	0	0	0	2.53899	0.872498	0.872498	1.15966	0	0.835213	1.78012	0	0	0	0	0	0	0	0	0	0	0	0	0	0	0	0.682482	0	1.48526	1.52553	0	0.778928	30.8389	13.9307	15.6514
ENSG00000010292	protein_coding	2181.04	2195.95	2236.19	2110.19	2069.01	2004.53	2005	2005	1998.09	2036.26	2042.93	2031.11	1827.34	1779.9	1864.94	1814.28	2021.8	1968.16	1968.16	1951.6	1958.61	1921.23	1865.67	1875.28	1918.74	1910.84	1955.81	2055.63	2112.9	1919.7	1882.5	1906.83	1827.36	1449.43	1368.69	1299.07
ENSG00000010295	protein_coding	163.864	151.753	145.748	170.176	163.852	165.034	136.982	136.982	200.621	202.391	176.23	181.572	2.88375	2.34095	0.756876	1.50189	0	0.992518	0.992518	0.968056	3.91136	1.64278	0	0.825387	0.743696	116.372	115.127	110.562	111.099	142.585	123.568	147.358	144.881	167.901	254.235	172.166
ENSG00000010310	protein_coding	20.3242	23.4324	9.71651	10.9399	27.4783	27.9288	37.5174	37.5174	19.7142	14.2529	25.0564	13.3509	0	1.56063	0.756876	0	0	0	0	0	0	0	0	0	0	45.4471	38.3756	34.1241	44.4395	36.3889	28.985	45.8839	50.6303	37.692	52.2401	43.824
ENSG00000010318	protein_coding	116.864	121.625	87.4486	121.554	155.71	129.488	150.07	150.07	151.915	133.977	163.702	169.111	99.0087	118.608	92.3389	92.3662	85.2407	88.3341	88.3341	105.518	118.319	79.6748	99.4076	82.5387	74.3696	122.569	126.572	166.526	156.885	132.931	117.465	107.651	143.323	71.9575	163.686	90.7783
ENSG00000010319	protein_coding	30.4863	29.0116	36.0899	44.9752	35.62	22.8509	25.3024	25.3024	4.63863	4.75096	4.17607	7.12047	27.8762	43.6977	41.6282	50.3133	33.7411	46.6483	46.6483	47.4348	43.025	40.2481	32.84	33.0155	40.1596	21.3463	20.8709	16.3796	14.1398	13.3673	12.2042	11.471	12.4628	34.2655	31.3441	25.0423
ENSG00000010322	protein_coding	1173.72	1200.63	1209.01	1193.66	1328.12	1197.13	1245.93	1245.93	1230.4	1334.07	1243.63	1337.76	996.816	1004.27	1032.38	949.945	955.406	909.146	909.146	909.973	904.502	850.959	840.527	826.213	842.608	1362.03	1310.16	1304.22	1290.77	1421.39	1491.2	1389.75	1482.3	1075.94	1142.32	1073.69
ENSG00000010327	protein_coding	6.35131	1.11583	1.38807	10.9399	11.1948	12.6949	7.85248	7.85248	8.1176	12.3525	4.17607	5.34035	5.7675	3.12127	3.0275	1.50189	2.66377	0.992518	0.992518	0.968056	4.8892	6.57112	7.10054	4.95232	2.97479	7.57451	1.34651	5.45985	4.03995	3.71315	3.81381	7.05905	4.67357	34.2655	31.3441	46.9543
ENSG00000010361	protein_coding	123.215	166.259	144.36	138.572	192.348	184.076	156.177	156.177	205.259	221.395	253.07	202.933	23.07	37.4552	31.0319	41.302	50.6116	35.7306	35.7306	37.7542	49.8698	37.7839	45.266	53.6502	32.7226	242.384	254.491	260.025	267.31	244.325	233.405	255.008	221.215	106.223	163.686	150.254
ENSG00000010379	protein_coding	0	1.11583	0	0	1.01771	2.53899	0.872498	0.872498	4.63863	3.80077	5.84649	3.56024	0	0.780316	0	0	0	0	0	0.968056	0.97784	0	0	0.825387	0.743696	0	2.01977	0.682482	0	0	0.762763	1.76476	0	20.5593	24.3787	28.1726
ENSG00000010404	protein_coding	85.1076	85.9188	68.0156	88.7348	173.011	139.644	128.257	128.257	84.655	95.9694	121.941	109.477	53.83	73.3497	73.417	61.5775	81.689	61.5361	61.5361	66.7959	70.4045	58.3187	67.4552	63.5548	40.1596	178.345	156.195	152.876	177.758	196.054	166.282	181.771	157.343	61.6779	80.1015	97.0389
ENSG00000010438	protein_coding	0	0	0	0	0	0	0	0	2.31931	0	0	0	5.7675	3.90158	3.78438	1.50189	0	0	0	5.80834	0.97784	0	4.43784	0	2.23109	0	0	0	0.673326	0	0	0.882382	0	6.8531	6.96535	6.26057
ENSG00000010539	protein_coding	147.35	155.1	130.479	131.279	118.055	151.07	164.03	164.03	149.596	156.782	173.724	160.211	103.815	134.995	99.9077	143.43	143.844	123.072	123.072	139.4	132.008	166.742	144.674	178.284	162.87	129.455	140.71	159.701	166.311	151.497	148.739	147.358	155.007	205.593	153.238	134.602
ENSG00000010610	protein_coding	0	1.11583	0	0	0	1.26949	0	0	1.15966	0.950192	0	0.890059	5.7675	6.24253	2.27063	10.5132	15.9826	9.92518	9.92518	9.68056	5.86704	7.39251	9.76325	13.2062	7.43696	0.688592	0.673256	1.36496	0.673326	0.74263	0.762763	0	0.778928	13.7062	10.448	31.3029
ENSG00000010626	protein_coding	21.5945	14.5058	22.2092	9.72436	27.4783	17.7729	29.6649	29.6649	40.588	43.7088	29.2325	32.9322	60.5587	56.1828	48.4401	47.3095	56.8271	45.6558	45.6558	39.6903	31.2909	42.7123	41.7157	44.5709	46.8529	30.298	24.2372	23.2044	28.953	33.4184	41.952	24.7067	32.715	27.4124	76.6188	28.1726
ENSG00000010671	protein_coding	6.35131	7.8108	6.94037	3.64663	8.1417	15.2339	11.3425	11.3425	22.0335	14.2529	8.35213	16.0211	0.961249	0	0	0	0.887924	0.992518	0.992518	0	0	0	0	0	0	0.688592	3.36628	2.04744	1.34665	0.74263	2.28829	1.76476	0.778928	51.3982	83.5841	62.6057
ENSG00000010704	protein_coding	0	3.34749	0	0	1.01771	0	0	0	0	0	0	0	39.4112	42.9174	43.1419	45.0567	51.4996	54.5885	54.5885	34.85	37.1579	55.8545	50.5914	44.5709	43.1344	2.06578	2.01977	0	0.673326	0.74263	0.762763	0	1.55786	10.2796	13.9307	18.7817
ENSG00000010803	protein_coding	398.862	398.351	421.974	420.578	383.678	418.933	409.201	409.201	429.073	512.153	452.686	460.16	1022.77	1009.73	1019.51	860.583	889.699	873.416	873.416	843.177	927.97	823.854	826.326	815.483	806.911	512.312	535.912	518.686	574.347	515.385	567.495	590.313	499.293	397.48	289.062	363.113
ENSG00000010810	protein_coding	536.051	522.208	520.528	520.253	594.344	519.223	507.794	507.794	497.493	467.494	542.053	557.177	1.9225	0	1.51375	3.00378	0	2.97755	2.97755	2.90417	3.91136	1.64278	0.887568	1.65077	1.48739	555.694	590.445	570.555	633.599	663.911	641.483	658.257	591.985	603.072	574.641	632.318
ENSG00000010818	protein_coding	436.97	460.837	421.974	398.699	638.106	557.307	562.761	562.761	1065.73	1021.46	991.398	978.175	609.432	677.315	675.89	563.959	591.357	577.645	577.645	484.996	550.524	518.297	555.618	510.915	599.419	541.233	588.426	492.069	553.474	529.495	520.204	496.781	491.503	387.2	372.646	416.328
ENSG00000010932	protein_coding	0	0	0	0	0	1.26949	2.61749	2.61749	0	1.90038	0	2.67018	0	0	0	0	0	0	0	0	0	0	0	0	0	0.688592	0	0	0	0	0	0	0	17.1327	6.96535	25.0423
ENSG00000011007	protein_coding	1039.07	928.37	949.442	1001.61	812.135	835.326	773.905	773.905	718.987	724.046	742.505	699.586	792.07	819.332	762.931	729.167	800.019	807.909	807.909	884.803	784.228	817.283	827.213	760.182	835.171	973.669	919.667	997.106	983.055	1177.07	1150.25	1114.45	1034.42	986.846	895.047	979.78
ENSG00000011009	protein_coding	182.918	195.27	177.673	209.074	238.145	208.197	205.909	205.909	178.587	190.038	186.253	194.923	316.251	309.786	280.801	241.053	237.076	225.302	225.302	233.302	232.726	196.312	179.289	179.934	192.617	235.498	236.313	246.376	223.544	280.714	259.339	288.539	282.751	205.593	208.96	165.905
ENSG00000011021	protein_coding	144.81	177.417	167.957	162.883	163.852	200.58	190.204	190.204	332.822	387.678	395.056	411.207	191.289	181.033	157.43	165.208	143.844	180.638	180.638	193.611	191.657	162.635	168.638	137.014	162.126	165.262	138.691	150.146	142.745	152.982	136.535	139.416	158.901	195.313	156.72	147.123
ENSG00000011028	protein_coding	107.972	141.71	136.031	154.374	276.818	195.502	243.427	243.427	163.512	123.525	177.9	176.232	0	0	0	0	0	0	0	0	0.97784	0.821389	0	0	0	267.862	288.827	309.164	300.977	395.079	345.532	345.894	331.823	198.74	163.686	140.863
ENSG00000011052	protein_coding	0	0	0	0	0	0	0	0	0	0	0	0	0	0	0	0	0	0	0	0.968056	0	0	0	0	0	0.688592	1.34651	0	0.673326	0.74263	1.52553	0	0	0	0	0
ENSG00000011083	protein_coding	0	0	0	0	0	0	0	0	1.15966	0	0.835213	0	0.961249	0	0	0	0	0	0	0	0	0	0	0.825387	0	0.688592	0	0	0.673326	0.74263	0.762763	0	2.33678	13.7062	27.8614	9.39086
ENSG00000011105	protein_coding	93.9994	93.7296	136.031	102.106	136.374	112.985	109.935	109.935	89.2936	83.6169	91.8735	97.0164	181.676	206.784	202.843	198.249	208.662	165.75	165.75	181.995	176.011	170.028	174.851	182.411	189.643	95.0257	95.6023	99.6423	101.672	78.7188	91.5315	86.4734	96.587	78.8106	156.72	125.211
ENSG00000011114	protein_coding	558.916	585.81	558.005	567.659	470.183	469.712	514.774	514.774	626.215	571.065	601.354	543.826	516.191	556.366	540.41	557.952	548.737	536.952	536.952	591.482	576.926	605.364	615.085	592.628	626.192	490.277	487.437	487.974	492.201	508.702	538.51	530.311	518.766	479.717	386.577	457.022
ENSG00000011132	protein_coding	59.7023	82.5713	90.2248	87.5192	103.807	63.4746	75.0348	75.0348	127.562	165.333	140.316	187.802	187.444	160.745	140.779	127.661	112.766	104.214	104.214	118.103	132.986	90.3528	109.171	88.3165	100.399	105.355	117.147	132.401	127.932	104.711	106.024	110.298	102.04	130.209	111.446	112.69
ENSG00000011143	protein_coding	210.864	188.575	192.942	206.643	204.56	186.615	194.567	194.567	259.763	285.058	283.137	271.468	161.49	158.404	165.756	171.215	161.602	155.825	155.825	166.506	165.255	142.922	147.336	170.855	146.508	366.331	392.508	361.715	366.962	323.044	337.141	286.774	320.918	137.062	188.064	156.514
ENSG00000011198	protein_coding	221.026	195.27	208.211	172.607	159.781	208.197	179.734	179.734	218.016	249.9	222.167	232.305	229.739	268.429	270.962	314.646	323.204	343.411	343.411	328.171	324.643	386.053	395.855	393.71	377.798	205.2	189.185	202.697	197.284	253.979	235.694	255.891	259.383	209.019	226.374	194.078
ENSG00000011201	protein_coding	6.35131	5.57914	5.55229	3.64663	9.15942	3.80848	1.745	1.745	2.31931	9.50192	7.51692	2.67018	0	0	0	0	0	1.98504	1.98504	0	0	1.64278	0	0	0	88.1398	104.355	72.343	72.0458	60.153	65.5976	65.2962	64.651	27.4124	24.3787	46.9543
ENSG00000011243	protein_coding	257.863	330.285	344.242	351.292	471.201	355.458	399.604	399.604	394.283	398.13	449.345	459.27	295.104	351.923	323.943	384.484	378.255	328.523	328.523	311.714	320.732	309.664	269.821	268.251	313.096	531.593	515.041	509.131	531.254	556.23	535.459	552.371	510.198	411.186	456.23	463.282
ENSG00000011258	protein_coding	461.105	503.239	452.512	489.865	482.396	507.797	502.559	502.559	404.72	405.732	360.812	356.914	229.739	253.603	245.228	246.31	198.895	214.384	214.384	260.407	235.659	257.095	244.081	264.124	269.962	590.812	589.772	548.033	516.441	502.018	456.895	532.959	473.588	342.655	316.923	375.634
ENSG00000011260	protein_coding	387.43	361.529	381.72	393.836	301.243	313.565	312.354	312.354	311.948	298.36	245.553	269.688	318.174	323.051	323.943	337.174	294.791	294.778	294.778	273.96	322.687	327.734	323.075	369.774	353.256	337.41	339.321	333.733	341.376	298.537	285.273	314.128	306.119	219.299	201.995	209.729
ENSG00000011275	protein_coding	598.294	552.335	577.439	555.504	510.892	559.846	479.874	479.874	545.039	553.962	547.9	544.716	430.64	398.742	379.195	364.208	349.842	355.321	355.321	313.65	332.466	361.411	340.826	330.98	341.357	598.386	568.901	577.379	523.847	534.694	525.544	492.369	514.871	489.996	525.884	507.106
ENSG00000011295	protein_coding	727.861	749.837	691.261	731.758	656.425	666.484	707.596	707.596	567.072	530.207	497.787	516.234	460.438	472.091	457.153	503.884	492.798	536.952	536.952	536.303	582.793	603.721	546.742	605.009	563.722	411.778	398.567	452.485	440.355	359.433	353.159	406.778	348.181	500.276	393.542	500.846
ENSG00000011304	protein_coding	3818.41	3714.59	3695.05	3764.54	2882.16	2709.1	2869.64	2869.64	2690.4	2587.37	2643.45	2643.48	4136.26	4063.89	4067.45	3899.66	4000.1	3871.81	3871.81	3985.49	3849.76	3405.48	3362.99	3412.98	3607.67	3995.9	4187.65	3952.25	4138.26	3929.26	3772.62	3729.83	3759.88	3234.66	3378.19	3211.67
ENSG00000011332	protein_coding	62.2429	64.7181	76.344	59.5617	113.984	76.1696	97.7197	97.7197	83.4953	95.0192	106.907	98.7965	30.76	43.6977	29.5182	50.3133	42.6203	35.7306	35.7306	40.6584	46.9363	27.9272	38.1654	33.8409	31.2353	140.473	125.899	124.212	142.745	142.585	122.805	110.298	108.271	147.342	121.894	100.169
ENSG00000011347	protein_coding	91.4589	91.498	108.27	102.106	117.037	106.637	105.572	105.572	74.2181	74.115	74.334	78.3252	969.901	1018.31	961.99	682.609	744.08	720.568	720.568	719.266	699.156	576.615	622.185	651.231	597.188	278.88	289.5	278.452	279.43	274.031	308.156	308.834	326.371	78.8106	52.2401	46.9543
ENSG00000011376	protein_coding	914.589	884.852	1029.95	918.952	802.976	841.674	807.06	807.06	556.635	593.87	550.406	602.57	443.136	459.606	471.534	541.431	599.348	545.885	545.885	479.188	532.923	493.655	512.127	529.899	539.924	579.794	587.752	651.087	591.18	507.959	474.438	521.488	500.072	729.855	706.983	688.663
ENSG00000011405	protein_coding	1540.83	1563.28	1392.24	1423.4	1495.02	1524.66	1464.05	1464.05	1450.73	1471.85	1474.15	1415.19	1337.1	1276.6	1243.55	1454.58	1447.32	1580.09	1580.09	1546.95	1538.14	1799.66	1838.15	1746.52	1837.67	1147.88	1086.63	1065.35	1074.63	1372.38	1375.26	1278.57	1301.59	1075.94	1090.08	1123.77
ENSG00000011422	protein_coding	39.3781	62.4864	45.8064	54.6995	69.2045	67.2831	60.2023	60.2023	60.3022	56.0613	53.4537	64.9743	3.845	4.6819	6.05501	5.25661	9.76716	9.92518	9.92518	1.93611	4.8892	2.46417	3.55027	5.77771	5.94957	77.1223	57.9	56.646	71.3725	66.0941	99.1592	84.7086	84.1242	61.6779	73.1361	84.5177
ENSG00000011426	protein_coding	1430.32	1450.58	1446.37	1373.57	1433.96	1504.35	1454.45	1454.45	2325.11	2418.24	2271.78	2345.31	1275.58	1304.69	1223.87	1353.95	1309.69	1329.97	1329.97	1294.29	1356.26	1380.76	1411.23	1390.78	1402.61	1171.29	1227.35	1180.69	1198.52	1344.16	1399.67	1300.63	1297.69	1267.82	1239.83	1242.72
ENSG00000011451	protein_coding	778.671	841.335	913.352	946.909	885.41	828.979	953.64	953.64	870.903	893.18	912.888	933.672	1230.4	1225.1	1283.66	1149.7	1199.58	1228.74	1228.74	1338.82	1274.13	1016.06	1002.95	974.783	1063.49	1001.9	1012.58	984.821	1022.78	1174.1	1189.91	1163.86	1181.63	908.035	867.185	867.089
ENSG00000011454	protein_coding	420.457	474.227	456.676	487.433	544.476	568.733	538.331	538.331	597.223	540.659	594.672	604.35	526.765	525.933	532.841	636.801	620.659	651.092	651.092	642.789	666.887	638.22	697.628	642.151	726.591	569.466	599.871	565.777	550.78	643.86	626.991	650.315	591.985	452.304	435.334	385.025
ENSG00000011465	protein_coding	3.81079	2.23166	2.77615	1.21554	5.08857	7.61696	0.872498	0.872498	0	0.950192	0.835213	1.78012	0	0	0	0	0	0	0	0	0	0	0	0	0	5.50874	4.03953	4.77737	5.38661	1.48526	4.57658	0	5.45249	30.8389	59.2054	68.8663
ENSG00000011478	protein_coding	80.0265	98.1929	87.4486	103.321	115.002	69.8221	102.955	102.955	46.3863	46.5594	59.3001	62.3041	92.2799	66.3269	71.1464	76.5964	95.0078	84.364	84.364	95.8376	95.8283	64.0684	69.2303	71.8087	53.5461	148.736	147.443	135.814	156.212	112.137	128.907	120.004	118.397	99.3699	76.6188	65.736
ENSG00000011485	protein_coding	661.807	689.582	702.365	737.836	726.647	655.058	644.776	644.776	503.291	580.567	520.338	523.355	390.267	465.069	473.805	467.839	482.143	439.685	439.685	465.635	474.252	405.766	410.056	426.725	472.247	701.675	745.294	752.777	774.998	652.029	665.892	644.139	687.793	651.044	595.537	572.842
ENSG00000011523	protein_coding	275.647	343.675	355.347	345.215	297.172	270.402	288.797	288.797	292.234	297.41	330.744	270.578	167.257	161.526	170.297	138.925	126.973	126.05	126.05	131.656	152.543	145.386	153.549	177.458	159.151	299.537	330.569	328.274	336.663	294.824	315.021	333.54	340.391	291.257	299.51	369.374
ENSG00000011566	protein_coding	398.862	408.393	367.839	359.801	324.65	394.812	390.006	390.006	367.611	427.586	350.79	377.385	218.204	223.951	237.659	192.993	166.93	205.451	205.451	192.643	212.191	243.953	232.543	191.49	247.651	257.533	271.995	274.358	257.21	299.28	291.375	266.479	284.309	253.565	334.337	281.726
ENSG00000011590	protein_coding	1.27026	0	0	0	0	1.26949	0.872498	0.872498	1.15966	0	0.835213	0	0.961249	0	0	0	0.887924	0	0	0	0	0.821389	0.887568	1.65077	1.48739	0.688592	0.673256	2.72993	1.34665	0	1.52553	0.882382	0.778928	13.7062	13.9307	0
ENSG00000011600	protein_coding	0	1.11583	0	0	4.07085	1.26949	0.872498	0.872498	0	0	0	2.67018	0	0	0	0	0	0	0	0	0	0	0	0	0	0.688592	0	0	0	0	0	0	0.778928	6.8531	3.48267	0
ENSG00000011638	protein_coding	88.9184	83.6872	87.4486	85.0881	104.824	96.4815	83.7598	83.7598	75.3777	88.3678	88.5326	110.367	145.149	165.427	149.861	98.3738	105.663	109.177	109.177	106.486	79.2051	122.387	130.472	96.5703	110.067	55.7759	57.9	63.4708	57.2327	31.9331	46.5285	38.8248	50.6303	37.692	48.7574	12.5211
ENSG00000011677	protein_coding	2.54053	0	0	0	1.01771	0	0	0	0	0.950192	0.835213	0.890059	59.5975	61.645	57.5226	33.7925	47.9479	38.7082	38.7082	40.6584	45.9585	39.4267	33.7276	36.317	34.21	1.37718	0	0.682482	0	0.74263	0	1.76476	0.778928	13.7062	41.7921	25.0423
ENSG00000012048	protein_coding	1601.8	1489.63	1446.37	1416.11	1405.46	1329.16	1321.83	1321.83	1494.8	1348.32	1345.53	1415.19	688.255	689.8	669.835	703.635	627.762	837.685	837.685	716.362	747.07	826.318	859.166	813.832	823.272	585.303	632.187	569.872	612.726	629.75	587.327	640.609	566.28	1031.39	1016.94	948.477
ENSG00000012061	protein_coding	189.269	235.44	206.823	262.558	241.198	276.749	238.192	238.192	300.351	260.353	274.785	295.5	331.631	267.649	291.397	297.374	318.765	313.636	313.636	309.778	304.108	298.164	299.11	315.298	314.584	498.541	483.398	537.113	533.947	463.401	463.76	467.662	502.408	270.697	268.166	247.293
ENSG00000012124	protein_coding	3.81079	0	4.16422	0	1.01771	3.80848	0	0	4.63863	2.85058	2.50564	0.890059	0	1.56063	0	0.750945	1.77585	0	0	0	3.91136	0	0	0	0	1.37718	3.36628	0.682482	0.673326	0.74263	3.81381	1.76476	7.78928	23.9858	31.3441	21.912
ENSG00000012171	protein_coding	7.62158	14.5058	13.8807	17.0176	26.4605	19.0424	18.3224	18.3224	45.2266	59.8621	53.4537	59.634	73.055	76.471	56.0088	48.0605	62.1547	65.5062	65.5062	69.7	55.7369	45.9978	56.8043	48.6979	58.0083	34.4296	43.7616	31.3942	32.3196	46.0431	54.9189	50.2958	45.9567	37.692	38.3094	71.9966
ENSG00000012174	protein_coding	1091.16	1121.41	1011.91	956.634	996.341	958.467	882.968	882.968	789.727	860.874	780.089	796.603	697.867	655.466	697.84	823.786	808.898	875.401	875.401	883.835	795.962	955.276	871.592	907.101	933.339	1065.25	1008.54	932.27	1032.21	1051.56	990.829	1027.97	1075.7	719.575	675.638	732.487
ENSG00000012211	protein_coding	123.215	132.784	159.628	139.788	148.586	129.488	136.11	136.11	211.058	233.747	205.462	221.625	215.32	201.322	173.325	138.174	194.455	171.706	171.706	191.675	170.144	174.135	152.662	167.554	158.407	203.135	173.7	195.19	200.651	167.092	158.655	184.418	170.585	68.531	66.1708	109.56
ENSG00000012223	protein_coding	0	0	0	0	0	1.26949	1.745	1.745	8.1176	0.950192	1.67043	0.890059	18.2637	11.7047	14.3806	5.25661	6.21547	8.93266	8.93266	0.968056	7.82272	7.39251	7.98811	12.3808	5.20588	0	0	0	0	0	0	0	0	37.692	24.3787	31.3029
ENSG00000012232	protein_coding	454.754	543.409	599.648	503.236	521.069	496.372	464.169	464.169	476.619	487.448	494.446	499.323	384.5	309.005	336.053	376.974	386.247	379.142	379.142	391.095	374.513	345.805	383.429	343.361	355.487	660.36	625.455	643.58	635.619	611.185	572.835	601.784	572.512	373.494	386.577	356.853
ENSG00000012504	protein_coding	1.27026	0	0	0	0	2.53899	0	0	2.31931	0	3.34085	0.890059	1.9225	0	0.756876	0	0	0	0	0	0	0	0	0	0	0	0	0	0	0	0	1.76476	0	54.8248	20.896	15.6514
ENSG00000012660	protein_coding	2031.15	1971.67	1897.5	1914.48	1659.89	1725.24	1622.85	1622.85	1627	1610.58	1620.31	1591.43	3169.24	3342.1	3371.88	7236.1	7283.64	7816.08	7816.08	7695.08	7467.77	8229.5	8259.71	8243.14	8280.32	1968	1992.16	2006.5	2087.31	1788.25	1827.58	1773.59	1914.6	1120.48	1037.84	1173.86
ENSG00000012779	protein_coding	3.81079	5.57914	4.16422	3.64663	9.15942	8.88645	5.23499	5.23499	6.95794	4.75096	2.50564	6.23041	0	0	0	0	0.887924	0	0	0	0	0	0.887568	0.825387	0	13.7718	13.4651	9.55474	12.1199	9.65419	10.6787	5.29429	11.6839	20.5593	0	6.26057
ENSG00000012817	protein_coding	0	0	0	0	0	0	0	0	0	0	0	0	244.157	223.171	223.278	370.967	348.954	398.992	398.992	392.063	361.801	372.089	331.95	394.535	408.289	0	0	0	0	0	0	0	0	0	0	0
ENSG00000012822	protein_coding	247.701	285.652	229.032	230.954	396.908	363.075	408.329	408.329	696.954	776.307	704.92	733.409	120.156	121.729	80.2289	110.389	131.413	100.244	100.244	111.326	135.92	123.208	130.472	103.173	121.966	393.186	382.409	358.985	411.402	464.144	467.574	423.543	464.241	301.536	243.787	234.771
ENSG00000012963	protein_coding	613.537	659.455	635.738	555.504	488.502	534.457	510.411	510.411	350.216	367.724	340.767	359.584	493.121	474.432	475.318	597.752	612.667	574.668	574.668	673.767	647.33	703.931	700.291	675.167	703.537	541.233	494.843	502.306	552.127	538.407	503.423	506.487	503.966	404.333	442.299	394.416
ENSG00000012983	protein_coding	406.484	395.003	388.661	346.43	315.491	374.5	358.597	358.597	315.427	322.115	339.932	303.51	331.631	358.946	330.755	258.325	274.368	276.912	276.912	267.184	279.662	281.737	301.773	323.552	306.403	297.472	316.43	276.405	285.49	287.398	284.511	294.716	257.825	346.081	296.027	303.638
ENSG00000013016	protein_coding	132.107	128.32	133.255	117.908	152.657	134.566	102.955	102.955	74.2181	56.0613	56.7945	64.0842	178.792	185.715	162.728	115.645	147.395	126.05	126.05	104.55	132.008	129.78	137.573	133.713	107.836	163.885	160.908	165.843	169.005	167.092	144.925	158.829	176.038	126.782	156.72	100.169
ENSG00000013275	protein_coding	463.646	446.332	419.198	440.027	399.961	392.273	420.544	420.544	324.704	329.717	345.778	369.374	745.93	792.021	772.014	679.605	702.348	746.373	746.373	690.224	705.023	695.717	715.38	770.912	673.045	300.915	345.38	326.909	315.116	374.286	343.243	343.247	318.581	404.333	390.059	381.895
ENSG00000013288	protein_coding	144.81	132.784	140.195	159.236	217.791	250.09	245.172	245.172	221.495	221.395	275.62	249.217	449.865	453.364	460.181	446.812	483.918	402.962	402.962	441.434	431.228	419.73	402.956	401.138	377.798	202.446	166.294	176.763	166.311	184.172	176.198	174.712	196.29	260.418	208.96	234.771
ENSG00000013293	protein_coding	0	0	0	0	0	2.53899	0	0	0	0	0.835213	0	0	0	0	0	0	0	0	0.968056	0	0	0	0	0	0	0	0.682482	0	0	0.762763	0	0	30.8389	20.896	50.0846
ENSG00000013297	protein_coding	1.27026	0	0	2.43109	2.03543	1.26949	0	0	0	0.950192	0.835213	0	0	0	0	0	0	0	0	0	0	0	0	0	0	0	0	0	0	0	1.52553	1.76476	0	10.2796	13.9307	9.39086
ENSG00000013306	protein_coding	945.075	1082.35	1174.31	1143.83	1153.07	906.418	1035.65	1035.65	641.29	643.28	656.478	681.785	1627.4	1658.17	1636.37	1426.04	1504.14	1521.53	1521.53	1419.17	1444.27	1183.62	1172.48	1248.81	1224.12	699.609	747.987	729.573	770.285	698.072	687.249	702.376	696.361	952.58	807.98	889.001
ENSG00000013364	protein_coding	11.4324	13.3899	15.2688	10.9399	28.496	15.2339	30.5374	30.5374	85.8146	62.7127	78.5101	79.2152	25.9537	17.167	15.1375	24.0302	31.0773	23.8204	23.8204	20.3292	22.4903	29.57	29.2897	26.4124	28.2605	25.4779	28.95	21.1569	19.5264	31.9331	32.036	43.2367	49.0724	61.6779	62.6881	56.3452
ENSG00000013374	protein_coding	999.697	788.891	825.904	887.348	961.739	865.794	964.982	964.982	1098.2	1037.61	1019.8	1029.8	443.136	505.645	435.961	394.246	355.169	425.79	425.79	424.009	403.848	415.623	435.796	412.694	432.831	875.889	897.45	853.784	840.31	760.453	789.459	840.91	840.463	822.372	581.606	673.012
ENSG00000013375	protein_coding	765.968	733.1	700.977	646.67	552.618	561.116	503.431	503.431	744.5	702.192	751.692	747.65	621.928	664.049	654.698	866.59	814.226	889.296	889.296	846.081	858.544	1030.84	1030.47	902.974	1012.91	504.049	554.089	550.08	515.767	502.018	501.135	485.31	478.262	599.646	605.985	522.758
ENSG00000013392	protein_coding	72.405	99.3088	83.2844	92.3814	56.9919	62.2052	50.6049	50.6049	81.176	84.5671	96.0495	97.0164	299.91	293.399	228.577	314.646	360.497	348.374	348.374	327.203	315.842	351.555	348.814	362.345	343.588	70.2364	84.157	62.7883	70.0259	75.0056	62.5465	75.0024	69.3246	30.8389	73.1361	84.5177
ENSG00000013441	protein_coding	144.81	157.332	167.957	154.374	204.56	234.856	176.245	176.245	489.375	467.494	476.907	526.915	223.971	208.345	225.549	169.714	181.136	192.548	192.548	186.835	210.236	228.346	199.703	235.235	231.29	160.442	177.066	153.558	151.498	251.009	290.613	282.362	247.699	356.361	327.371	269.205
ENSG00000013503	protein_coding	382.349	379.382	392.825	398.699	279.871	307.217	286.179	286.179	252.805	234.697	254.74	250.997	348.934	381.575	355.732	371.718	405.781	412.887	412.887	356.245	395.047	390.16	394.968	411.868	397.878	406.269	396.548	445.66	442.375	331.213	371.465	391.777	391.801	287.83	309.958	266.074
ENSG00000013523	protein_coding	583.051	598.084	637.126	584.677	523.105	597.931	586.318	586.318	467.342	525.456	482.753	476.182	419.105	399.522	423.851	443.057	456.393	523.057	523.057	515.974	479.142	451.764	503.251	501.836	523.562	638.325	645.652	644.263	588.487	623.809	620.889	571.783	613.016	445.451	480.609	372.504
ENSG00000013561	protein_coding	395.052	384.961	372.004	325.766	264.605	298.331	306.247	306.247	271.36	250.851	235.53	260.787	400.841	479.114	442.773	548.941	627.762	525.042	525.042	552.76	556.391	653.826	567.156	610.787	655.197	227.924	228.907	223.171	223.544	231.701	232.643	306.186	262.499	301.536	313.441	269.205
ENSG00000013563	protein_coding	124.486	143.942	151.3	170.176	170.976	134.566	148.325	148.325	192.503	180.536	236.365	206.494	328.747	317.589	341.351	392.744	418.212	414.872	414.872	389.159	386.247	379.482	344.376	338.409	341.357	206.578	208.709	208.157	227.584	326.015	301.291	283.245	281.972	150.768	160.203	222.25
ENSG00000013573	protein_coding	383.619	368.224	451.124	402.345	421.333	460.826	404.839	404.839	713.189	711.694	738.329	823.305	345.089	348.021	339.837	346.936	362.273	347.381	347.381	318.49	353	285.844	302.661	274.854	304.172	567.4	517.06	535.066	511.727	499.79	445.453	471.192	385.569	404.333	518.918	425.719
ENSG00000013583	protein_coding	176.567	203.081	184.614	173.823	174.029	159.956	157.05	157.05	142.638	144.429	127.788	133.509	120.156	129.533	129.426	119.4	149.171	115.132	115.132	122.943	134.942	140.458	128.697	122.157	130.147	185.92	179.759	189.73	212.098	161.151	165.52	190.594	172.143	89.0903	83.5841	115.821
ENSG00000013588	protein_coding	76.2158	68.0656	73.5679	83.8726	228.985	266.594	275.709	275.709	574.03	588.169	566.275	530.475	0.961249	1.56063	0	0	0.887924	0	0	0	3.91136	0.821389	1.77514	1.65077	0	112.929	121.859	109.197	115.139	99.5124	91.5315	90.0029	84.9031	106.223	90.5495	65.736
ENSG00000013619	protein_coding	106.702	110.467	104.106	105.752	224.915	177.729	181.479	181.479	269.04	280.307	272.28	285.709	2.88375	3.12127	2.27063	5.25661	0.887924	4.96259	4.96259	4.84028	3.91136	3.28556	5.32541	6.6031	6.69327	208.643	195.917	197.92	185.165	146.298	157.892	182.653	146.438	61.6779	73.1361	62.6057
ENSG00000013725	protein_coding	0	0	0	0	1.01771	3.80848	0	0	1.15966	2.85058	0	0	0	0	0	0	0	0.992518	0.992518	0	0	0	0	0	0	0	0.673256	2.04744	0.673326	0	1.52553	0.882382	0.778928	3.42655	20.896	12.5211
ENSG00000013810	protein_coding	736.752	699.625	777.321	726.896	732.753	691.874	732.898	732.898	1064.57	1106.97	1138.4	1198.91	1133.31	1115.85	1051.3	1013.78	1096.59	994.503	994.503	1009.68	981.752	867.387	876.917	883.165	838.146	352.559	422.805	413.584	399.282	431.468	406.553	375.012	408.937	853.211	867.185	735.617
ENSG00000014123	protein_coding	459.835	432.942	502.483	485.002	382.66	509.067	445.846	445.846	516.047	484.598	486.094	429.898	640.192	646.102	648.643	625.537	591.357	668.957	668.957	646.662	654.175	703.931	727.806	730.468	662.634	358.756	337.301	313.259	286.163	340.125	334.853	319.422	338.834	380.347	323.889	410.068
ENSG00000014138	protein_coding	76.2158	80.3397	79.1202	76.5793	90.5765	62.2052	82.8873	82.8873	60.3022	68.4138	76.8396	71.2047	93.2412	70.2285	75.6876	95.37	103.887	90.3191	90.3191	108.422	82.1386	78.032	79.8811	77.5864	78.8318	78.4995	70.6919	91.4525	94.9389	63.1236	69.4114	75.0024	72.4403	89.0903	69.6535	84.5177
ENSG00000014164	protein_coding	209.593	242.135	220.704	254.049	249.34	236.126	241.682	241.682	243.528	244.199	278.961	262.567	249.925	274.671	255.824	247.061	269.041	205.451	205.451	241.046	210.236	160.992	151.774	179.109	174.025	334.656	339.321	369.223	353.496	346.066	322.649	352.07	348.181	318.669	261.2	253.553
ENSG00000014216	protein_coding	416.646	421.783	462.228	448.536	426.422	388.465	385.644	385.644	347.897	326.866	364.153	361.364	986.242	957.448	991.508	883.862	929.656	813.865	813.865	891.58	956.328	758.142	748.22	755.23	701.306	471.685	504.269	530.288	488.161	543.605	579.7	567.371	598.995	383.773	365.681	309.898
ENSG00000014257	protein_coding	11.4324	7.8108	12.4927	6.07772	25.4428	21.5814	22.6849	22.6849	13.9159	6.65134	3.34085	3.56024	372.965	407.325	427.635	489.616	527.427	510.154	510.154	494.677	525.1	545.403	542.304	543.105	541.411	19.9692	18.1779	10.9197	20.8731	18.5658	12.967	29.1186	15.5786	20.5593	10.448	25.0423
ENSG00000014641	protein_coding	952.697	1144.84	1168.76	1196.1	1214.13	1197.13	1191.83	1191.83	796.685	853.272	876.139	879.378	826.675	846.643	887.059	549.692	541.633	572.683	572.683	528.559	539.768	607.007	584.907	590.152	594.213	915.139	927.073	931.587	962.856	918.633	951.928	949.443	897.325	788.106	672.156	597.885
ENSG00000014824	protein_coding	1096.24	1173.85	1124.34	1168.14	1024.84	1164.13	1083.64	1083.64	626.215	635.678	621.399	631.942	1166.96	1161.89	1183.75	1341.94	1260.85	1289.28	1289.28	1268.15	1290.75	1419.36	1499.1	1383.35	1418.97	1121.03	1205.13	1232.56	1160.81	1133.25	1179.99	1238.86	1187.86	784.68	720.913	948.477
ENSG00000014914	protein_coding	27.9458	25.6641	29.1495	30.3886	61.0628	59.6662	60.2023	60.2023	112.487	114.973	107.743	82.7755	27.8762	45.2584	28.0044	17.2717	14.2068	11.9102	11.9102	19.3611	18.579	18.892	23.9643	21.4601	22.3109	56.4645	56.5535	60.0584	53.8661	78.7188	85.4294	81.1791	106.713	113.076	24.3787	53.2149
ENSG00000014919	protein_coding	548.753	527.787	440.019	471.631	447.794	451.939	504.304	504.304	397.762	352.521	428.464	385.396	188.405	139.677	162.728	177.974	160.714	188.578	188.578	171.346	196.546	172.492	175.738	197.268	217.903	353.248	368.271	382.872	364.943	366.117	327.988	339.717	309.234	280.977	330.854	309.898
ENSG00000015133	protein_coding	193.08	212.007	190.166	223.66	224.915	265.324	236.447	236.447	117.125	113.073	129.458	127.278	609.432	619.571	639.56	517.401	498.125	450.603	450.603	463.699	462.518	381.946	391.417	430.027	424.651	279.568	313.737	313.259	311.076	227.245	222.727	217.066	221.215	167.901	208.96	137.733
ENSG00000015153	protein_coding	266.755	187.459	202.659	207.858	163.852	210.736	210.272	210.272	345.578	278.406	305.688	266.128	89.3962	100.661	98.3939	113.393	114.542	126.05	126.05	131.656	130.053	156.885	140.236	154.347	159.895	138.407	183.799	180.858	130.625	144.07	147.976	147.358	168.248	157.621	195.03	134.602
ENSG00000015171	protein_coding	247.701	220.934	224.868	226.091	208.631	228.509	206.782	206.782	397.762	393.379	366.659	376.495	888.194	907.508	940.797	786.99	780.485	831.73	831.73	822.848	787.161	901.064	850.29	888.117	903.591	373.905	333.935	305.069	358.883	451.519	411.129	423.543	408.158	277.55	362.198	269.205
ENSG00000015285	protein_coding	2.54053	0	1.38807	1.21554	3.05314	0	2.61749	2.61749	6.95794	11.4023	11.693	7.12047	14.4187	16.3866	7.56876	3.75472	6.21547	2.97755	2.97755	5.80834	5.86704	5.74973	5.32541	3.30155	1.48739	11.7061	19.5244	12.9671	12.1199	12.6247	19.0691	8.82382	16.3575	27.4124	24.3787	18.7817
ENSG00000015413	protein_coding	2.54053	1.11583	5.55229	2.43109	0	1.26949	0.872498	0.872498	8.1176	12.3525	6.68171	8.01053	0	0	0	0	0.887924	0	0	0	0	0.821389	0	0	0	1.37718	2.69302	2.04744	6.73326	0	5.33934	6.17667	5.45249	10.2796	17.4134	6.26057
ENSG00000015475	protein_coding	332.809	273.378	242.913	272.282	268.676	295.792	263.494	263.494	178.587	205.241	190.429	186.912	200.901	170.889	166.513	101.378	111.878	97.2667	97.2667	92.9334	102.673	121.566	103.845	99.0465	113.786	148.736	148.79	144.686	175.738	155.952	139.586	142.946	136.312	195.313	153.238	197.208
ENSG00000015479	protein_coding	71.1347	87.0347	74.956	83.8726	110.931	125.68	119.532	119.532	197.142	179.586	182.912	187.802	69.21	57.7434	65.0914	79.6001	75.4735	99.2518	99.2518	111.326	88.9835	110.888	91.4195	118.03	101.143	84.0082	82.1372	68.9306	66.6592	91.3435	95.3453	105.003	96.587	95.9434	87.0668	131.472
ENSG00000015520	protein_coding	11.4324	8.92663	15.2688	9.72436	23.4074	25.3899	28.7924	28.7924	30.1511	42.7586	46.7719	38.2725	3.845	0.780316	3.0275	2.25283	0.887924	3.97007	3.97007	0.968056	1.95568	0.821389	0.887568	6.6031	2.97479	30.298	26.9302	31.3942	32.3196	25.2494	22.8829	24.7067	24.1468	68.531	48.7574	37.5634
ENSG00000015532	protein_coding	212.134	234.324	294.272	263.773	309.385	266.594	273.092	273.092	149.596	179.586	190.429	177.122	172.064	149.821	183.164	161.453	158.938	173.691	173.691	151.017	147.654	154.421	158.875	133.713	136.096	466.177	472.626	503.671	464.595	487.165	503.423	494.134	485.272	195.313	205.478	184.687
ENSG00000015568	protein_coding	1.27026	3.34749	2.77615	12.1554	8.1417	7.61696	4.36249	4.36249	6.95794	10.4521	6.68171	1.78012	2.88375	0.780316	0	2.25283	0.887924	1.98504	1.98504	2.90417	2.93352	0.821389	1.77514	2.47616	0.743696	2.75437	1.34651	1.36496	2.6933	0.74263	2.28829	1.76476	4.67357	6.8531	10.448	0
ENSG00000015592	protein_coding	0	0	0	0	0	1.26949	0	0	1.15966	0.950192	0	0	0	0	0	0	0	0	0	0	0	0	0	0	0	0.688592	0.673256	0.682482	0	0.74263	0	0	0	3.42655	17.4134	18.7817
ENSG00000015676	protein_coding	565.267	504.355	574.662	481.356	533.282	463.365	512.156	512.156	489.375	530.207	512.821	582.099	557.525	617.23	638.047	622.533	591.357	551.84	551.84	583.738	665.909	558.545	572.481	599.231	547.361	608.027	529.852	524.146	573	447.063	468.336	446.485	507.861	448.878	397.025	388.156
ENSG00000016082	protein_coding	85.1076	75.8764	68.0156	55.9151	79.3816	41.8933	55.8398	55.8398	30.1511	27.5556	30.0677	27.5918	0.961249	0.780316	1.51375	0	2.66377	0.992518	0.992518	0	0	0	0	0.825387	0	39.2497	43.7616	53.2336	54.5394	33.4184	43.4775	36.1777	33.4939	44.5451	24.3787	43.824
ENSG00000016391	protein_coding	270.566	219.818	241.525	278.36	273.765	255.168	257.387	257.387	150.755	132.077	156.185	135.289	478.702	536.077	513.919	464.084	499.901	432.738	432.738	464.667	449.806	383.589	413.607	398.662	422.42	263.042	274.015	290.055	278.083	213.877	246.372	201.183	195.511	181.607	313.441	225.381
ENSG00000016402	protein_coding	0	0	0	0	0	0	0	0	0	0	0	0	3.845	3.12127	0.756876	7.50945	1.77585	0.992518	0.992518	0.968056	8.80056	4.92834	7.98811	6.6031	2.97479	0	0	0	0	0	0	0	0	41.1186	24.3787	28.1726
ENSG00000016490	protein_coding	0	0	0	0	0	0	0	0	0	0	0	0	0	0	0	0	0	0	0	0.968056	0	0	0	0	0	0.688592	0.673256	0	0	0	0	0	0	6.8531	24.3787	40.6937
ENSG00000016602	protein_coding	0	0	0	0	0	0	0	0	1.15966	0	0	0	0	0	0	0	0	0	0	0	0	0	0	0	0	0	0	0	0	0	0	0	0	37.692	24.3787	28.1726
ENSG00000016864	protein_coding	360.755	361.529	355.347	382.897	438.634	421.472	416.181	416.181	379.208	362.023	364.988	326.652	266.266	271.55	278.53	234.295	218.429	246.144	246.144	242.982	253.261	249.702	276.921	299.616	258.063	411.089	401.934	401.299	470.655	395.079	374.517	392.66	405.042	219.299	327.371	259.814
ENSG00000017260	protein_coding	706.266	742.026	734.291	651.532	683.903	821.362	741.623	741.623	793.206	778.207	692.392	711.157	674.797	736.619	743.252	707.39	760.951	797.984	797.984	793.806	750.981	846.853	896.444	781.642	862.688	493.72	520.427	448.39	459.881	476.026	491.982	485.31	450.999	623.632	564.193	635.448
ENSG00000017427	protein_coding	0	0	1.38807	0	0	0	0	0	0	0	0	0.890059	50.9462	56.9631	53.7382	44.3057	46.172	45.6558	45.6558	56.1473	61.6039	71.4609	41.7157	43.7455	59.4957	0	0.673256	0	0.673326	0	0	0	0	37.692	31.3441	59.4754
ENSG00000017483	protein_coding	3.81079	2.23166	1.38807	1.21554	2.03543	0	3.48999	3.48999	0	0.950192	4.17607	0	1.9225	1.56063	0	3.00378	0	0.992518	0.992518	0	1.95568	0	0	0	0.743696	0.688592	3.36628	0	2.01998	5.19841	0	0	0.778928	23.9858	27.8614	28.1726
ENSG00000017797	protein_coding	353.133	407.278	408.094	387.759	310.402	336.416	301.012	301.012	236.57	254.651	291.489	265.238	504.656	460.387	507.864	575.975	522.099	563.75	563.75	537.271	573.014	570.866	529.878	578.597	600.163	324.327	324.509	286.642	311.75	256.95	308.156	289.421	286.645	315.242	296.027	281.726
ENSG00000018189	protein_coding	452.214	526.671	501.094	489.865	607.575	561.116	563.633	563.633	955.558	986.299	910.383	926.551	178.792	156.844	171.054	168.963	150.947	158.803	158.803	151.985	154.499	164.278	149.999	172.506	145.021	535.036	546.684	519.368	484.121	510.187	514.865	569.136	574.07	301.536	452.747	435.11
ENSG00000018236	protein_coding	533.51	480.922	451.124	497.158	439.652	503.989	459.806	459.806	150.755	150.13	114.424	148.64	0	0	0	0	0	0	0	0	0	0	0	0	0	587.369	606.603	548.715	610.706	462.659	485.117	473.839	429.189	253.565	212.443	212.859
ENSG00000018280	protein_coding	0	0	0	1.21554	5.08857	0	3.48999	3.48999	6.95794	3.80077	3.34085	1.78012	4.80625	7.02285	6.05501	3.00378	2.66377	2.97755	2.97755	0.968056	4.8892	2.46417	0	3.30155	0.743696	0.688592	3.36628	4.09489	2.6933	0.74263	1.52553	1.76476	0	20.5593	24.3787	37.5634
ENSG00000018408	protein_coding	591.942	453.027	506.647	495.942	534.299	571.272	526.116	526.116	345.578	309.763	320.722	337.332	50.9462	43.6977	41.6282	45.0567	60.3788	56.5735	56.5735	68.732	34.2244	69.8181	60.3546	66.8564	63.9579	483.392	454.448	459.993	447.088	423.299	476.727	458.839	443.989	274.124	247.27	331.81
ENSG00000018510	protein_coding	1100.05	1073.43	1128.5	1079.4	1096.08	1200.94	1099.35	1099.35	845.39	831.418	768.396	778.802	202.824	181.033	206.627	227.536	201.559	225.302	225.302	207.164	192.635	220.132	203.253	217.902	203.773	908.253	865.134	780.759	799.911	797.585	786.408	849.734	852.926	774.4	790.567	729.357
ENSG00000018610	protein_coding	181.648	185.228	197.106	168.961	113.984	138.375	126.512	126.512	151.915	139.678	191.264	161.991	116.311	129.533	123.371	147.185	140.292	124.065	124.065	127.783	139.831	116.637	104.733	107.3	101.143	137.03	158.888	156.288	181.798	173.775	157.892	155.299	155.786	284.404	355.233	316.159
ENSG00000018625	protein_coding	0	0	0	0	0	3.80848	0.872498	0.872498	1.15966	0	4.17607	4.45029	0	0.780316	0	2.25283	0.887924	0	0	0.968056	0	0.821389	0	2.47616	0.743696	0	0	0.682482	2.01998	1.48526	0.762763	0	1.55786	41.1186	24.3787	40.6937
ENSG00000018699	protein_coding	304.863	320.243	341.466	334.275	232.039	257.707	278.327	278.327	317.746	288.858	278.126	309.741	235.506	240.337	249.012	255.321	244.179	280.883	280.883	237.174	227.837	234.096	272.483	269.076	274.424	295.406	253.817	257.296	278.757	233.186	237.219	246.185	243.804	294.683	243.787	256.683
ENSG00000018869	protein_coding	22.8647	33.4749	26.3734	37.6819	32.5668	25.3899	25.3024	25.3024	46.3863	62.7127	44.2663	58.7439	20.1862	16.3866	22.7063	29.2868	32.8532	41.6857	41.6857	33.882	31.2909	32.0342	39.053	28.8886	40.1596	42.0041	45.7814	41.6314	42.4195	35.6462	41.952	42.3543	35.0517	20.5593	41.7921	59.4754
ENSG00000019102	protein_coding	1.27026	0	1.38807	1.21554	0	1.26949	0	0	0	0.950192	0.835213	0.890059	0	0	0	1.50189	0	0	0	0	0	0	0	1.65077	0	1.37718	0	0	0	0	0	0	0	10.2796	10.448	9.39086
ENSG00000019144	protein_coding	148.621	143.942	154.076	143.434	185.224	157.417	171.882	171.882	177.428	175.785	214.65	226.965	97.0862	88.1758	93.0958	123.906	150.947	132.005	132.005	166.506	146.676	132.244	146.449	136.189	119.735	190.051	201.977	189.73	199.978	210.164	182.3	225.007	203.3	157.621	215.926	209.729
ENSG00000019169	protein_coding	0	0	0	0	0	1.26949	0	0	0	0.950192	0.835213	0	0	0	0	0	0	0	0	0	1.95568	0	0	0	0	0	0	0.682482	0	0	0	0	0	6.8531	6.96535	15.6514
ENSG00000019186	protein_coding	1.27026	2.23166	0	0	3.05314	0	4.36249	4.36249	2.31931	1.90038	0	1.78012	0.961249	0.780316	0.756876	0	0	0	0	0	0	0	0	0	0.743696	3.44296	1.34651	3.41241	0.673326	0	0.762763	0	0	17.1327	24.3787	15.6514
ENSG00000019485	protein_coding	44.4592	20.0849	23.5972	14.5865	25.4428	35.5458	30.5374	30.5374	82.3357	83.6169	67.6523	86.3357	6.72875	11.7047	5.29813	15.7698	4.43962	20.8429	20.8429	3.87222	16.6233	6.57112	8.87568	11.5554	10.4118	87.4512	82.8105	80.5328	91.5723	110.652	107.55	122.651	109.829	68.531	80.1015	53.2149
ENSG00000019505	protein_coding	5.08105	3.34749	2.77615	2.43109	7.12399	5.07797	10.47	10.47	3.47897	0.950192	1.67043	3.56024	0	0	0	0.750945	0.887924	0	0	0	0.97784	0	0	0.825387	0	5.50874	5.38605	5.45985	2.01998	1.48526	3.05105	2.64715	2.33678	17.1327	17.4134	15.6514
ENSG00000019549	protein_coding	105.432	69.1814	80.5083	77.7949	33.5845	30.4678	26.1749	26.1749	76.5374	93.1188	90.203	101.467	12.4962	15.6063	15.8944	25.5321	23.9739	44.6633	44.6633	22.2653	13.6898	28.7486	19.5265	20.6347	26.7731	13.7718	21.5442	15.6971	26.2597	17.0805	18.3063	17.6476	25.7046	92.5168	83.5841	100.169
ENSG00000019582	protein_coding	10.1621	4.46332	4.16422	6.07772	8.1417	7.61696	13.0875	13.0875	12.7562	10.4521	8.35213	13.3509	0.961249	0.780316	1.51375	0	0	3.97007	3.97007	0	0	4.92834	2.6627	7.42849	0.743696	7.57451	8.07907	9.55474	8.75323	11.1395	15.2553	9.7062	9.34713	17.1327	13.9307	6.26057
ENSG00000019991	protein_coding	1.27026	3.34749	4.16422	3.64663	13.2303	15.2339	13.0875	13.0875	5.79829	0	3.34085	5.34035	0	0	0	0	0	0	0	0	0	0	0	0	0	4.13155	4.03953	2.72993	4.03995	1.48526	7.62763	2.64715	0.778928	41.1186	34.8267	62.6057
ENSG00000019995	protein_coding	622.429	579.115	621.857	608.988	467.13	516.684	515.646	515.646	695.794	637.579	636.433	634.612	252.809	274.671	263.393	295.121	296.566	329.516	329.516	304.938	328.554	375.375	364.79	330.155	374.079	519.198	583.039	508.449	523.174	530.238	567.495	562.96	487.609	486.57	400.507	391.286
ENSG00000020129	protein_coding	367.106	448.563	383.108	429.087	392.837	361.805	380.409	380.409	302.671	322.115	339.097	355.134	779.573	777.195	757.633	633.046	744.968	678.882	678.882	701.841	684.488	533.903	607.096	610.787	545.873	533.659	492.15	524.828	552.127	548.804	589.616	562.96	631.71	548.248	578.124	472.673
ENSG00000020181	protein_coding	195.62	199.733	183.226	176.254	230.003	209.466	226.849	226.849	114.806	111.172	121.106	119.268	4.80625	2.34095	3.0275	3.00378	1.77585	3.97007	3.97007	2.90417	5.86704	1.64278	2.6627	9.07926	4.46218	359.445	397.894	412.901	406.015	361.661	327.225	322.952	321.697	126.782	128.859	162.775
ENSG00000020256	protein_coding	325.187	372.687	320.645	356.155	291.066	266.594	309.737	309.737	303.83	362.973	287.313	288.379	274.917	280.914	289.884	257.574	308.109	295.77	295.77	252.663	320.732	248.881	288.46	251.743	302.684	444.142	467.913	437.471	441.702	347.551	414.18	369.718	403.485	301.536	275.131	259.814
ENSG00000020426	protein_coding	123.215	119.394	105.494	158.021	113.984	148.531	130.002	130.002	105.529	101.671	132.799	97.9065	54.7912	67.1072	68.1189	87.8605	72.8097	39.7007	39.7007	65.8278	57.6926	70.6395	73.6681	61.0787	61.7268	101.223	111.087	105.785	103.019	99.5124	105.261	103.239	105.155	95.9434	97.5148	112.69
ENSG00000020577	protein_coding	243.89	234.324	222.092	245.54	297.172	300.87	312.354	312.354	335.141	316.414	323.228	316.861	3.845	14.0457	4.54126	6.7585	3.55169	12.9027	12.9027	9.68056	8.80056	5.74973	10.6508	12.3808	8.92436	298.16	316.43	281.865	279.43	278.486	276.883	281.48	284.309	191.887	212.443	247.293
ENSG00000020633	protein_coding	50.8105	47.9806	58.2991	68.0705	104.824	107.907	105.572	105.572	40.588	38.9579	37.5846	43.6129	0	0	0	0	0	0	0	0	0	0	0	0	0	229.301	212.076	216.347	234.317	172.29	169.333	168.535	175.259	34.2655	62.6881	37.5634
ENSG00000020922	protein_coding	781.212	696.277	662.111	735.405	704.257	735.036	711.958	711.958	650.568	680.337	633.927	655.973	362.391	374.552	383.736	377.725	395.126	407.925	407.925	404.647	392.114	408.231	461.535	405.265	443.987	722.333	713.651	736.398	700.932	564.399	538.51	637.962	534.344	459.157	466.678	416.328
ENSG00000021300	protein_coding	124.486	107.12	142.972	109.399	187.259	204.388	171.01	171.01	107.848	145.379	141.151	127.278	659.417	724.914	657.725	981.485	972.276	1108.64	1108.64	1034.85	1131.36	939.67	975.437	895.545	957.881	364.954	363.558	341.241	387.836	449.291	443.165	439.426	452.557	47.9717	90.5495	65.736
ENSG00000021355	protein_coding	54.6213	59.1389	52.7468	55.9151	66.1513	85.056	81.1423	81.1423	119.445	90.2682	101.896	110.367	0	0	0	0	0	0	0	0	0	0	0	0	0	81.9424	96.2756	103.055	77.4324	84.6598	90.006	99.7091	85.6821	89.0903	69.6535	56.3452
ENSG00000021461	protein_coding	0	0	0	0	0	0	0	0	0	0.950192	0.835213	0.890059	0	0	1.51375	2.25283	0.887924	0	0	1.93611	0.97784	0.821389	0	0	3.71848	0	0	0	0	0	0	0	0	20.5593	13.9307	18.7817
ENSG00000021488	protein_coding	0	0	1.38807	0	3.05314	0	0.872498	0.872498	5.79829	1.90038	10.8578	1.78012	0	3.12127	0.756876	1.50189	2.66377	0	0	0.968056	0.97784	0	0	0	0	0.688592	0.673256	1.36496	0	2.22789	0.762763	2.64715	0.778928	3.42655	17.4134	6.26057
ENSG00000021574	protein_coding	508.105	441.868	431.691	465.554	430.493	402.429	431.014	431.014	385.006	368.674	354.966	348.903	368.159	341.779	361.787	287.612	312.549	346.389	346.389	344.628	344.2	356.483	385.204	385.456	364.411	407.646	408.666	410.171	360.229	418.843	404.264	394.425	425.295	373.494	383.094	419.458
ENSG00000021645	protein_coding	266.755	253.293	233.196	260.127	131.285	163.765	139.6	139.6	17.3949	23.7548	30.0677	24.9217	0	0	0.756876	0.750945	0.887924	0.992518	0.992518	0.968056	0.97784	0.821389	1.77514	0	1.48739	225.858	223.521	210.204	227.584	139.614	118.991	129.71	139.428	92.5168	97.5148	190.947
ENSG00000021762	protein_coding	121.945	99.3088	126.315	106.968	118.055	105.368	115.17	115.17	92.7726	86.4674	87.6974	89.896	602.703	555.585	588.093	641.307	599.348	581.615	581.615	594.386	682.532	571.687	479.287	535.676	491.583	152.179	152.829	138.544	148.805	125.504	130.432	115.592	131.639	113.076	125.376	131.472
ENSG00000021776	protein_coding	865.049	882.621	771.769	819.277	701.204	742.653	735.515	735.515	681.878	628.077	562.099	598.12	909.342	948.085	937.013	926.666	888.812	1005.42	1005.42	963.216	960.239	1062.88	1080.17	1101.07	1117.78	729.907	698.839	713.193	714.399	687.675	736.829	751.789	708.824	633.911	592.054	651.1
ENSG00000021826	protein_coding	981.913	961.845	873.098	855.744	1226.34	1278.38	1211.9	1211.9	1027.46	1017.66	1003.09	973.725	94.2024	92.8577	114.288	118.649	133.189	122.08	122.08	146.176	125.164	133.065	158.875	140.316	165.101	1067.32	1065.76	1035.32	1126.47	1105.78	1093.8	1118.86	1053.11	681.883	616.433	604.145
ENSG00000021852	protein_coding	0	0	0	0	3.05314	0	0	0	0	0.950192	0	0.890059	0	0	0	0	0	0	0	0	0	0	0	0	0	0	0	0	0	0	0	0	0	20.5593	17.4134	12.5211
ENSG00000022267	protein_coding	1963.83	1908.07	1868.35	1837.9	1962.15	2108.63	2133.26	2133.26	1081.96	1112.67	1010.61	989.746	0	0	0	0	0	0	0	0	0	0	0	0	0.743696	1603.73	1648.13	1639.32	1629.45	1443.67	1500.35	1499.17	1503.33	1120.48	1110.97	1058.04
ENSG00000022277	protein_coding	403.944	365.992	320.645	343.999	305.314	316.104	255.642	255.642	293.393	316.414	283.137	266.128	315.29	323.831	312.59	356.699	342.739	313.636	313.636	299.129	289.441	309.664	287.572	378.853	295.247	269.928	275.362	267.533	283.47	271.06	273.069	240.89	274.961	315.242	188.064	281.726
ENSG00000022355	protein_coding	0	0	0	0	0	0	0	0	0	0	0	0	0	0	0	0	0	0	0	0	0	0	0	0	0	0	0.673256	0	0.673326	0	0	0	0	37.692	34.8267	43.824
ENSG00000022556	protein_coding	0	0	0	0	1.01771	0	0	0	0	2.85058	0.835213	0	383.539	392.499	329.998	383.733	421.764	404.947	404.947	392.063	369.624	381.946	399.406	421.773	394.159	0.688592	0.673256	0.682482	0	0	0.762763	1.76476	0.778928	68.531	38.3094	37.5634
ENSG00000022567	protein_coding	111.783	124.973	111.046	144.65	95.665	85.056	112.552	112.552	100.89	78.8659	76.0044	80.1053	130.73	149.821	154.403	133.668	158.938	140.938	140.938	122.943	157.432	137.993	126.035	103.173	139.815	87.4512	98.2953	94.8649	91.5723	88.373	82.3784	120.886	112.945	106.223	107.963	118.951
ENSG00000022840	protein_coding	1227.07	1414.87	1349.21	1380.86	1423.78	1275.84	1391.63	1391.63	1440.29	1409.13	1422.37	1450.8	1935.96	1864.18	2017.08	1932.93	2007.6	1990.99	1990.99	2006.78	1953.72	2004.19	1878.98	1885.19	1913.53	1645.05	1575.42	1661.84	1714.96	1751.12	1673.5	1721.53	1711.3	1356.91	1264.21	1342.89
ENSG00000022976	protein_coding	127.026	118.278	119.374	116.692	132.303	129.488	126.512	126.512	153.075	161.533	132.799	137.959	149.955	146.699	128.669	137.423	135.852	117.117	117.117	131.656	135.92	128.137	125.147	147.744	129.403	155.622	120.513	132.401	119.179	138.872	133.483	144.711	153.449	130.209	153.238	143.993
ENSG00000023041	protein_coding	400.133	417.32	394.213	385.328	357.217	415.124	433.631	433.631	445.308	418.084	412.595	417.438	309.522	240.337	270.962	283.857	286.799	312.643	312.643	324.299	314.865	344.162	355.915	326.028	358.462	302.98	306.331	297.562	305.69	428.498	369.94	385.601	417.505	352.934	393.542	406.937
ENSG00000023171	protein_coding	154.972	190.807	187.39	153.159	159.781	158.687	130.002	130.002	109.008	91.2184	116.93	109.477	0	0	1.51375	0.750945	0.887924	1.98504	1.98504	1.93611	0.97784	0	0.887568	0	1.48739	249.27	240.352	228.631	257.21	222.789	248.661	191.477	233.678	130.209	153.238	225.381
ENSG00000023191	protein_coding	528.429	521.092	596.872	560.366	533.282	408.777	507.794	507.794	585.627	525.456	587.155	589.219	778.612	813.87	812.128	816.277	831.097	691.785	691.785	771.541	778.361	650.54	752.658	768.436	747.415	588.746	527.159	598.536	556.84	501.275	575.123	543.547	521.103	469.437	393.542	400.677
ENSG00000023228	protein_coding	1788.53	1691.6	1718.43	1812.38	1305.73	1505.62	1430.02	1430.02	937.003	970.146	922.911	898.07	2146.47	2000.73	2062.49	1576.23	1532.56	1695.22	1695.22	1590.52	1639.84	1800.49	1799.99	1794.39	1864.45	1159.59	1124.34	1074.91	1119.74	957.25	974.048	964.443	938.608	1271.25	1100.52	1230.2
ENSG00000023287	protein_coding	1393.48	1397.02	1336.71	1309.14	1332.19	1381.21	1361.1	1361.1	1392.75	1366.38	1414.02	1334.2	513.307	493.16	535.868	661.582	606.452	637.196	637.196	673.767	636.574	674.361	689.64	742.023	712.461	1032.89	1040.85	1048.29	1171.59	1109.49	1109.06	1050.03	1045.32	702.442	769.671	801.353
ENSG00000023318	protein_coding	516.997	527.787	528.856	526.331	523.105	611.896	546.183	546.183	567.072	601.471	528.69	488.642	400.841	422.151	390.548	463.333	465.272	520.079	520.079	468.539	491.854	533.082	534.316	522.47	525.793	392.497	417.419	406.077	396.589	444.835	504.186	515.311	495.398	520.835	463.195	466.413
ENSG00000023330	protein_coding	824.4	747.605	784.261	807.122	831.472	856.908	783.503	783.503	633.173	633.778	653.137	647.073	839.171	840.401	877.976	711.896	679.262	719.575	719.575	751.212	668.843	687.503	686.09	668.564	680.482	581.172	586.406	612.868	578.387	579.251	549.189	543.547	524.218	472.864	501.505	522.758
ENSG00000023445	protein_coding	5.08105	4.46332	5.55229	1.21554	5.08857	8.88645	5.23499	5.23499	77.697	81.7165	89.3678	66.7544	408.531	397.961	345.892	84.1058	118.094	133.99	133.99	102.614	110.496	133.065	147.336	132.887	142.046	23.4121	32.3163	25.2518	22.8931	16.3379	14.4925	16.7653	21.81	34.2655	41.7921	25.0423
ENSG00000023516	protein_coding	965.4	1036.61	927.233	884.917	1038.07	1173.01	1130.76	1130.76	1182.85	1085.12	1097.47	1012.89	872.814	884.099	840.133	966.466	857.734	949.839	949.839	941.919	944.594	1130.23	1085.5	1091.99	1069.44	1452.93	1343.82	1418.2	1333.18	1499.37	1578.92	1522.11	1427.77	808.665	658.225	766.92
ENSG00000023572	protein_coding	233.728	177.417	187.39	204.212	192.348	192.963	198.057	198.057	197.142	203.341	189.593	213.614	522.92	505.645	497.268	431.793	441.298	513.132	513.132	467.571	493.809	528.153	552.955	528.248	505.714	145.981	155.522	174.033	141.398	161.893	188.402	164.123	183.048	229.579	146.272	200.338
ENSG00000023608	protein_coding	29.216	35.7065	40.2541	34.0353	20.3543	30.4678	29.6649	29.6649	62.6215	50.3602	42.5959	41.8328	31.7212	39.0158	30.275	33.0416	42.6203	36.7232	36.7232	40.6584	37.1579	46.8192	47.0411	43.7455	46.8529	26.1665	29.6233	18.427	20.8731	15.5952	29.7477	15.8829	14.7996	20.5593	34.8267	28.1726
ENSG00000023697	protein_coding	171.485	197.502	163.793	144.65	207.613	199.31	213.762	213.762	162.352	150.13	165.372	177.122	146.11	135.775	130.94	145.683	114.542	125.057	125.057	130.688	108.54	117.459	105.621	118.856	116.017	199.692	154.849	192.46	200.651	236.899	238.745	224.125	211.089	140.488	125.376	134.602
ENSG00000023734	protein_coding	1201.67	1243.03	1253.43	1351.69	1057.4	1009.25	1080.15	1080.15	863.945	848.521	837.719	862.467	1190.03	1227.44	1273.07	1327.67	1230.66	1300.2	1300.2	1165.54	1132.34	1141.73	1230.17	1154.72	1161.65	1028.76	1054.99	988.233	1028.17	1021.12	933.622	952.09	980.67	726.428	856.737	848.308
ENSG00000023839	protein_coding	21.5945	13.3899	13.8807	17.0176	27.4783	30.4678	29.6649	29.6649	33.6301	32.3065	34.2437	22.2515	0	0.780316	2.27063	0	4.43962	1.98504	1.98504	1.93611	0.97784	0.821389	2.6627	2.47616	0.743696	6.19733	10.0988	5.45985	4.71328	6.68367	6.86486	4.41191	13.2418	82.2372	45.2747	90.7783
ENSG00000023892	protein_coding	33.0268	32.359	34.7018	19.4487	45.7971	25.3899	16.5775	16.5775	31.3107	33.2567	24.2212	18.6912	69.21	88.1758	65.0914	102.879	101.223	86.349	86.349	97.7737	124.186	80.4962	86.9817	99.0465	100.399	26.8551	36.3558	34.1241	36.3596	28.9626	35.0871	28.2362	30.3782	27.4124	52.2401	34.4332
ENSG00000023902	protein_coding	139.729	116.046	108.27	133.71	141.462	170.112	152.687	152.687	296.872	312.613	283.137	301.73	25.9537	35.1142	20.4357	29.2868	19.5343	25.8055	25.8055	31.9459	26.4017	27.1059	36.3903	26.4124	26.0294	112.929	144.75	133.766	166.985	134.416	156.366	148.24	161.238	126.782	132.342	143.993
ENSG00000023909	protein_coding	409.025	434.057	374.78	412.07	248.322	313.565	266.112	266.112	222.654	245.149	240.541	190.473	842.054	785.779	814.399	586.488	534.53	579.63	579.63	616.652	563.236	657.933	676.327	632.247	661.89	152.867	193.224	180.858	156.212	155.952	144.925	186.183	145.659	424.892	383.094	363.113
ENSG00000024048	protein_coding	623.699	556.799	596.872	641.808	638.106	533.187	547.928	547.928	681.878	616.674	648.961	615.921	295.104	323.831	295.939	404.759	419.1	430.753	430.753	414.328	436.117	468.192	501.476	416.821	447.705	610.092	632.86	636.073	666.592	715.153	639.958	685.611	683.12	709.295	592.054	607.276
ENSG00000024422	protein_coding	36.8376	24.5482	58.2991	48.6218	46.8148	44.4323	57.5848	57.5848	54.5039	49.41	49.2776	46.2831	0	0	0	0	0	0	0	0	0	0	0	0	0	70.2364	75.4046	78.4854	76.7591	75.0056	69.4114	53.8253	56.8617	23.9858	48.7574	25.0423
ENSG00000024526	protein_coding	2228.04	2078.79	2018.26	2015.37	1811.53	1951.21	1799.96	1799.96	2945.53	2910.44	2775.41	2636.35	1352.48	1332.78	1268.52	653.322	596.685	718.583	718.583	661.182	650.264	784.427	732.244	741.198	721.386	908.941	850.322	810.788	760.185	772.335	816.156	866.499	842.8	1661.88	1455.76	1627.75
ENSG00000024862	protein_coding	52.0808	60.2548	86.0605	76.5793	73.2753	48.2407	83.7598	83.7598	97.4112	70.3142	88.5326	92.5661	59.5975	32.7733	47.6832	51.0642	41.7324	47.6409	47.6409	48.4028	50.8477	50.9261	62.1298	41.2694	50.5714	55.0874	49.8209	55.281	47.1328	51.9841	46.5285	45.8839	50.6303	68.531	87.0668	125.211
ENSG00000025039	protein_coding	307.404	305.737	248.465	264.989	241.198	262.785	284.434	284.434	390.804	360.123	390.88	353.353	262.421	259.065	249.012	289.865	280.584	327.531	327.531	274.928	287.485	317.878	325.737	302.092	305.659	230.678	241.026	253.201	245.091	295.567	264.679	291.186	255.488	205.593	156.72	215.99
ENSG00000025156	protein_coding	440.781	515.513	453.9	441.243	491.555	486.216	523.499	523.499	509.09	476.046	500.293	473.511	149.955	153.722	145.32	165.959	159.826	171.706	171.706	173.282	208.28	217.668	202.365	216.252	171.05	332.59	307.678	315.306	309.056	285.913	302.817	332.658	318.581	315.242	410.955	375.634
ENSG00000025293	protein_coding	599.564	535.598	510.811	498.373	429.475	490.024	438.866	438.866	462.703	475.096	404.243	440.579	845.899	839.621	874.949	952.198	982.044	996.488	996.488	959.344	900.591	993.06	1018.04	945.894	1025.56	440.01	465.22	483.197	477.388	447.806	427.91	433.249	403.485	359.788	362.198	291.117
ENSG00000025423	protein_coding	15.2432	21.2007	23.5972	13.371	23.4074	33.0068	46.2424	46.2424	39.4283	50.3602	40.9255	62.3041	4.80625	7.02285	3.78438	6.00756	10.6551	2.97755	2.97755	4.84028	6.84488	4.92834	6.21298	13.2062	10.4118	38.5611	39.0488	36.1715	41.7462	38.6168	34.3243	25.5891	26.4835	30.8389	20.896	28.1726
ENSG00000025434	protein_coding	76.2158	73.6447	72.1798	76.5793	81.417	69.8221	68.0548	68.0548	93.9322	89.318	96.0495	98.7965	130.73	136.555	125.641	91.6153	102.111	104.214	104.214	84.2209	94.8505	107.602	94.9698	85.8403	110.067	81.2538	72.7116	72.343	75.4125	50.4988	49.5796	69.7082	62.3142	116.503	135.824	118.951
ENSG00000025708	protein_coding	5.08105	2.23166	1.38807	2.43109	3.05314	1.26949	0.872498	0.872498	4.63863	1.90038	4.17607	3.56024	72.0937	71.7891	59.0363	38.2982	39.0686	34.7381	34.7381	25.1695	23.4682	31.2128	23.9643	32.1901	23.7983	2.06578	2.01977	1.36496	3.36663	2.97052	0	0.882382	3.11571	17.1327	3.48267	25.0423
ENSG00000025770	protein_coding	256.593	282.305	217.928	278.36	245.269	252.629	249.534	249.534	325.864	332.567	344.943	400.527	283.569	254.383	283.829	205.759	202.447	189.571	189.571	158.761	183.834	164.278	162.425	173.331	159.151	311.932	272.669	288.69	274.717	294.824	279.171	282.362	296.771	226.152	257.718	287.986
ENSG00000025772	protein_coding	548.753	503.239	506.647	475.278	468.148	451.939	472.894	472.894	264.402	305.012	273.95	271.468	424.872	437.758	446.557	451.318	435.083	462.513	462.513	478.22	440.028	501.869	428.695	487.804	441.012	350.493	403.28	372.635	387.162	427.012	401.976	434.132	431.526	315.242	390.059	344.332
ENSG00000025796	protein_coding	834.563	766.574	816.187	796.182	890.499	1023.21	1015.59	1015.59	921.928	938.789	899.525	846.446	1202.52	1176.72	1227.65	1377.98	1359.41	1519.54	1519.54	1424.98	1439.38	1507.25	1581.65	1541	1549.12	842.148	803.194	840.817	822.804	839.172	831.411	823.262	771.917	541.395	456.23	500.846
ENSG00000025800	protein_coding	2114.99	2045.31	2048.8	1987.42	2249.15	2169.56	2177.75	2177.75	1669.91	1711.3	1677.94	1673.31	1592.79	1572.34	1601.55	1485.37	1619.57	1598.95	1598.95	1637.95	1574.32	1764.34	1683.72	1714.33	1739.51	1289.04	1372.77	1308.32	1311.64	1395.4	1424.08	1388.87	1479.18	1648.17	1647.3	1530.71
ENSG00000026025	protein_coding	3531.33	4139.73	4265.55	4429.45	5017.33	4681.89	5036.93	5036.93	7631.7	7426.7	8137.48	8069.27	2.88375	1.56063	2.27063	1.50189	4.43962	3.97007	3.97007	6.77639	3.91136	3.28556	6.21298	5.77771	1.48739	8037.24	8184.77	8015.06	8432.06	7476.8	7090.64	7242.59	7161.46	3772.63	3768.25	3975.46
ENSG00000026036	protein_coding	22.8647	11.1583	13.8807	19.4487	15.2657	22.8509	28.7924	28.7924	10.4369	18.0536	19.2099	13.3509	21.1475	31.2127	27.2475	33.0416	44.3962	36.7232	36.7232	35.8181	31.2909	26.2845	31.9524	40.444	34.21	10.3289	5.38605	8.87226	6.05993	10.3968	10.6787	4.41191	16.3575	44.5451	27.8614	3.13029
ENSG00000026103	protein_coding	53.351	50.2123	44.4183	27.9575	59.0274	45.7017	56.7123	56.7123	243.528	252.751	263.092	248.326	102.854	97.5396	107.476	99.1247	87.9044	110.169	110.169	82.2848	95.8283	106.781	107.396	103.173	98.9116	75.0565	81.4639	83.2628	70.6992	125.504	122.805	122.651	132.418	95.9434	69.6535	78.2572
ENSG00000026297	protein_coding	67.3239	56.9073	90.2248	79.0104	63.0982	78.7086	83.7598	83.7598	22.0335	38.0077	32.5733	37.3825	151.877	149.04	136.995	134.419	141.18	132.997	132.997	126.815	116.363	103.495	120.709	121.332	99.6553	81.9424	81.4639	73.0255	85.5124	63.1236	57.2072	66.1786	54.5249	92.5168	80.1015	87.648
ENSG00000026508	protein_coding	0	1.11583	2.77615	3.64663	18.3188	10.1559	13.0875	13.0875	786.248	813.364	769.231	769.901	0	0.780316	2.27063	3.00378	2.66377	3.97007	3.97007	0	1.95568	1.64278	1.77514	1.65077	1.48739	42.0041	38.3756	23.8869	49.8261	50.4988	42.7147	37.9424	49.8514	27.4124	52.2401	68.8663
ENSG00000026559	protein_coding	100.351	129.436	127.703	133.71	163.852	147.261	154.432	154.432	111.327	116.874	138.645	126.388	39.4112	40.5765	28.0044	47.3095	56.8271	49.6259	49.6259	30.0097	45.9585	41.0695	25.7395	32.1901	31.9789	207.955	209.383	199.967	245.091	216.105	199.081	182.653	209.532	130.209	97.5148	109.56
ENSG00000026652	protein_coding	210.864	238.787	209.599	238.247	226.95	215.814	242.554	242.554	291.074	268.904	287.313	263.457	1.9225	0	0	0.750945	0	0	0	0.968056	0.97784	0	0	3.30155	0	218.284	239.679	255.248	243.744	302.993	349.345	323.834	290.54	174.754	201.995	147.123
ENSG00000026751	protein_coding	0	0	0	0	0	0	0.872498	0.872498	63.7811	58.9119	58.4649	50.7334	0	0	0	0	0	0	0	0	1.95568	0	0	0	0	2.06578	0.673256	2.04744	0	2.97052	3.81381	4.41191	0.778928	30.8389	13.9307	21.912
ENSG00000026950	protein_coding	43.1889	68.0656	48.5826	59.5617	60.0451	49.5102	54.0948	54.0948	42.9073	57.9617	51.7832	51.6234	37.4887	49.1599	42.3851	74.3435	52.3875	51.6109	51.6109	60.0195	52.8034	39.4267	57.6919	56.9517	52.0588	55.7759	65.3058	63.4708	71.3725	57.9251	49.5796	43.2367	45.1778	47.9717	62.6881	81.3874
ENSG00000027001	protein_coding	174.026	195.27	172.121	161.667	121.108	126.949	133.492	133.492	80.0164	94.069	86.8622	87.2258	377.771	372.991	387.521	270.34	311.661	266.987	266.987	252.663	278.684	289.95	299.998	293.013	327.226	108.798	111.087	137.179	121.872	100.255	81.6156	78.532	78.6717	85.6637	104.48	93.9086
ENSG00000027075	protein_coding	133.378	116.046	126.315	132.494	174.029	173.921	182.352	182.352	57.9829	76.0153	87.6974	77.4351	186.482	171.67	136.238	205.008	173.145	231.257	231.257	211.036	185.79	206.169	212.129	231.108	233.521	128.767	133.978	142.639	135.338	126.247	127.381	103.239	93.4713	99.3699	80.1015	118.951
ENSG00000027644	protein_coding	0	3.34749	0	0	1.01771	5.07797	1.745	1.745	5.79829	7.60153	5.01128	5.34035	0	0	0	0	0	0	0	0	1.95568	0	0	0	0	2.06578	5.38605	0	4.71328	3.71315	3.05105	1.76476	3.89464	30.8389	20.896	25.0423
ENSG00000027697	protein_coding	621.158	546.756	496.93	508.098	552.618	559.846	528.734	528.734	727.105	722.146	641.444	604.35	171.102	174.011	178.623	211.766	180.248	203.466	203.466	191.675	210.236	235.739	232.543	209.648	206.004	397.318	310.371	362.398	368.982	378.741	336.378	339.717	314.687	448.878	511.953	403.807
ENSG00000027847	protein_coding	143.54	129.436	105.494	145.865	129.25	134.566	141.345	141.345	148.436	143.479	137.81	148.64	192.25	190.397	178.623	157.698	176.697	165.75	165.75	165.538	182.856	147.029	116.271	143.617	120.479	165.262	165.621	152.193	160.925	157.438	163.994	148.24	165.133	294.683	219.408	203.469
ENSG00000027869	protein_coding	29.216	23.4324	33.3138	29.1731	46.8148	44.4323	38.3899	38.3899	16.2352	33.2567	23.386	32.0421	0.961249	3.12127	3.78438	0.750945	3.55169	0.992518	0.992518	0	0.97784	0.821389	0	0.825387	0.743696	40.6269	48.4744	50.5036	46.4595	53.4694	35.8498	37.9424	38.9464	17.1327	31.3441	18.7817
ENSG00000028116	protein_coding	370.917	302.39	291.495	260.127	277.836	284.366	284.434	284.434	410.519	395.28	382.528	407.647	248.002	233.315	241.444	202.004	172.257	210.414	210.414	190.707	203.391	228.346	260.057	229.458	232.033	346.362	359.519	365.81	362.249	339.382	389.772	386.483	359.865	304.963	257.718	331.81
ENSG00000028137	protein_coding	1.27026	1.11583	2.77615	2.43109	2.03543	0	6.10748	6.10748	3.47897	1.90038	1.67043	0	0.961249	0.780316	0.756876	2.25283	0.887924	1.98504	1.98504	0	0	4.10695	4.43784	1.65077	2.23109	1.37718	1.34651	0.682482	0	0	2.28829	0	1.55786	10.2796	20.896	6.26057
ENSG00000028203	protein_coding	790.103	720.825	713.47	689.214	716.47	790.894	721.555	721.555	700.433	691.74	678.193	682.675	532.532	505.645	476.075	706.639	674.822	707.665	707.665	690.224	708.934	845.21	811.237	777.515	755.596	577.729	642.959	609.456	647.739	689.161	731.489	716.494	739.981	616.779	595.537	629.188
ENSG00000028277	protein_coding	5.08105	6.69497	2.77615	3.64663	8.1417	5.07797	8.72498	8.72498	9.27726	18.0536	13.3634	7.12047	0.961249	0.780316	2.27063	5.25661	7.10339	3.97007	3.97007	0.968056	1.95568	2.46417	1.77514	0	2.23109	11.0175	5.38605	6.14233	9.42656	5.94104	5.33934	7.05905	5.45249	51.3982	80.1015	78.2572
ENSG00000028310	protein_coding	185.458	228.745	263.734	227.307	185.224	190.424	177.117	177.117	215.696	228.046	240.541	249.217	283.569	252.823	250.526	258.325	247.731	262.025	262.025	241.046	287.485	199.598	213.016	219.553	211.21	208.643	208.036	220.442	233.644	204.966	236.456	200.301	173.701	250.138	296.027	303.638
ENSG00000028528	protein_coding	386.16	406.162	460.84	466.769	443.723	430.358	428.396	428.396	358.334	336.368	354.966	345.343	503.695	507.986	555.547	621.031	612.667	646.129	646.129	568.249	652.219	618.506	622.185	625.644	667.096	444.83	473.972	475.007	524.521	453.747	439.351	442.073	426.852	366.641	337.819	331.81
ENSG00000028839	protein_coding	304.863	343.675	306.764	314.826	330.757	333.877	343.764	343.764	347.897	392.429	359.142	331.102	322.019	294.96	295.939	291.367	293.903	295.77	295.77	300.097	332.466	377.018	331.95	401.138	361.436	216.906	209.383	229.314	214.118	228.73	234.931	254.126	231.342	243.285	222.891	234.771
ENSG00000029153	protein_coding	257.863	281.189	266.51	240.678	262.57	256.438	266.984	266.984	330.502	302.161	282.302	285.709	31.7212	20.2882	22.7063	36.0453	44.3962	44.6633	44.6633	37.7542	49.8698	52.5689	52.3665	53.6502	42.3907	241.007	249.778	255.248	224.217	199.768	211.285	219.713	214.984	205.593	111.446	162.775
ENSG00000029363	protein_coding	3585.95	3127.67	3189.79	3153.12	2017.11	2118.78	2090.5	2090.5	2204.51	2206.35	2191.6	2080.07	2016.7	1993.71	1938.36	1808.27	1877.07	2032.68	2032.68	1984.52	2015.33	2287.57	2230.46	2233.5	2301	1747.65	1653.52	1689.14	1605.88	1671.66	1748.25	1811.53	1781.41	2367.74	2399.56	2394.67
ENSG00000029364	protein_coding	1050.51	1163.81	1113.23	1097.64	1130.68	1104.46	1139.48	1139.48	964.835	951.142	974.694	959.484	1559.15	1550.49	1539.49	1834.56	1747.43	1821.27	1821.27	1908.04	1973.28	2090.44	2136.38	2098.14	2141.85	1244.97	1256.3	1216.18	1184.38	1190.44	1232.62	1238.86	1250.96	808.665	936.839	782.572
ENSG00000029534	protein_coding	43.1889	29.0116	29.1495	29.1731	118.055	135.836	103.827	103.827	91.6129	84.5671	108.578	81.8854	15.38	31.993	26.4907	45.8076	47.9479	42.6783	42.6783	46.4667	62.5818	45.1764	51.4789	51.9994	53.5461	151.49	134.651	126.259	149.478	161.893	153.315	124.416	149.554	41.1186	87.0668	62.6057
ENSG00000029559	protein_coding	0	0	0	0	0	0	0	0	0	0	0	0	0	0	0	0.750945	0	0	0	0.968056	0.97784	0	0	0	0	0	0	0	0	0	0	0	0	10.2796	3.48267	25.0423
ENSG00000029639	protein_coding	119.405	118.278	137.419	132.494	113.984	115.524	125.64	125.64	77.697	76.9655	79.3453	72.0948	60.5587	74.1301	68.1189	70.5888	58.603	52.6034	52.6034	40.6584	56.7147	59.14	71.0054	56.9517	65.4453	70.2364	65.3058	65.5182	57.2327	51.9841	65.5976	53.8253	64.651	75.3841	66.1708	122.081
ENSG00000029725	protein_coding	1077.18	1114.71	1023.01	1097.64	1097.09	1127.31	1051.36	1051.36	949.759	859.924	923.746	916.761	740.162	685.118	717.519	806.515	736.977	732.478	732.478	677.639	693.289	722.001	757.983	768.436	734.028	763.648	781.65	777.346	812.704	752.284	780.306	794.144	787.496	740.134	807.98	770.05
ENSG00000029993	protein_coding	786.293	848.03	764.828	751.207	644.212	624.591	636.051	636.051	491.695	528.307	474.401	477.962	435.446	413.568	467.75	428.789	468.824	440.678	440.678	408.52	441.984	469.013	466.861	482.026	441.756	516.444	537.931	519.368	546.067	499.047	454.607	473.839	486.051	428.319	445.782	475.804
ENSG00000030066	protein_coding	2099.74	1946.01	1858.63	1856.14	1578.47	1741.74	1608.89	1608.89	1361.44	1420.54	1372.26	1292.37	725.743	721.012	743.252	741.182	787.588	825.775	825.775	838.337	822.364	933.92	873.367	888.117	952.675	1344.13	1369.4	1412.74	1417.35	1140.68	1200.59	1159.45	1145.8	1007.41	1117.94	1051.78
ENSG00000030110	protein_coding	104.162	132.784	131.867	167.745	144.515	104.098	127.385	127.385	112.487	147.28	157.02	147.75	109.582	109.244	132.453	189.989	196.231	164.758	164.758	136.496	177.967	130.601	147.336	160.951	127.916	165.262	169.66	185.635	179.105	170.062	179.249	156.182	158.122	119.929	174.134	181.557
ENSG00000030304	protein_coding	0	0	0	0	1.01771	0	0.872498	0.872498	2.31931	0.950192	0	0.890059	0.961249	0	2.27063	0	0	0	0	0	0	0	0	0	0	0	0	0	0	0	0	0	0	17.1327	13.9307	21.912
ENSG00000030419	protein_coding	109.243	156.216	104.106	105.752	104.824	137.105	117.787	117.787	122.924	125.425	117.765	134.399	93.2412	85.0545	87.7976	35.2944	35.5169	39.7007	39.7007	48.4028	43.025	50.9261	36.3903	39.6186	39.4159	152.179	138.691	117.387	154.192	135.159	157.129	156.182	131.639	85.6637	114.928	112.69
ENSG00000030582	protein_coding	800.265	816.787	818.963	833.864	1038.07	921.652	850.685	850.685	1011.22	1123.13	1170.13	1258.54	327.786	332.415	308.806	368.714	404.893	340.434	340.434	381.414	391.136	352.376	289.347	326.028	304.916	557.071	567.555	563.73	551.454	689.161	771.916	737.671	734.529	794.959	807.98	638.578
ENSG00000031003	protein_coding	238.809	226.513	204.047	240.678	204.56	252.629	201.547	201.547	304.99	314.513	283.137	330.212	395.074	406.545	404.172	443.808	410.221	410.902	410.902	419.168	394.07	467.371	429.583	426.725	473.735	263.731	277.381	229.314	260.577	275.516	309.682	300.892	300.666	363.214	397.025	422.589
ENSG00000031081	protein_coding	81.2968	66.9497	54.1349	61.9928	64.1159	34.2763	49.7324	49.7324	86.9743	103.571	106.907	127.278	4.80625	4.6819	4.54126	4.50567	6.21547	5.95511	5.95511	5.80834	1.95568	4.92834	6.21298	4.95232	10.4118	79.8767	86.85	84.6277	82.8191	95.0567	84.6667	94.4148	66.2089	61.6779	62.6881	90.7783
ENSG00000031691	protein_coding	184.188	169.606	202.659	210.289	193.365	218.353	212.889	212.889	175.108	142.529	151.174	137.959	95.1637	105.343	97.637	163.706	134.076	185.601	185.601	148.113	176.989	194.669	197.928	182.411	184.437	167.328	168.314	138.544	158.905	146.298	155.604	109.415	140.986	143.915	149.755	162.775
ENSG00000031698	protein_coding	948.886	906.053	925.845	917.736	1142.89	1124.77	1106.33	1106.33	1508.71	1476.6	1400.65	1481.06	1411.11	1356.97	1391.9	1198.51	1111.68	1178.12	1178.12	1218.78	1148.96	1057.13	1152.95	1092.81	1110.34	1514.21	1477.8	1536.95	1572.22	1792.71	1827.58	1767.41	1783.74	794.959	860.22	863.959
ENSG00000031823	protein_coding	420.457	459.722	460.84	443.674	437.617	399.89	430.141	430.141	437.191	441.839	384.198	449.48	589.246	619.571	595.662	642.058	641.081	590.548	590.548	581.802	631.685	527.332	535.203	485.328	535.461	446.208	504.942	526.876	513.074	481.967	482.066	475.604	496.956	322.096	470.161	428.849
ENSG00000032219	protein_coding	268.025	227.629	254.017	217.583	220.844	275.48	235.574	235.574	267.881	276.506	241.377	261.677	114.389	136.555	112.775	137.423	118.094	130.02	130.02	139.4	129.075	139.636	144.674	141.967	118.991	208.643	199.284	207.474	208.058	223.532	203.658	224.125	215.763	222.726	362.198	275.465
ENSG00000032389	protein_coding	166.404	128.32	141.583	147.081	155.71	166.304	163.157	163.157	161.192	158.682	149.503	143.299	258.576	227.852	240.687	219.276	251.282	227.287	227.287	243.95	235.659	210.276	221.892	209.648	218.647	161.131	150.136	167.89	161.598	187.143	169.333	166.77	179.153	205.593	132.342	172.166
ENSG00000032444	protein_coding	157.513	185.228	208.211	207.858	271.729	265.324	288.797	288.797	287.595	328.766	337.426	349.793	670.952	605.526	625.18	542.182	609.116	491.296	491.296	459.827	546.613	390.981	378.992	431.678	398.621	333.967	313.737	298.244	335.989	357.205	381.381	383.836	366.096	243.285	146.272	234.771
ENSG00000032742	protein_coding	85.1076	64.7181	70.7917	68.0705	60.0451	82.517	68.9273	68.9273	60.3022	55.1111	54.2889	54.2936	175.909	170.109	173.325	165.959	180.248	191.556	191.556	191.675	173.078	211.918	177.514	214.601	206.748	105.355	74.0581	92.135	86.1857	83.9172	69.4114	86.4734	75.556	126.782	118.411	100.169
ENSG00000033011	protein_coding	180.377	177.417	186.002	182.332	151.639	166.304	120.405	120.405	137.999	169.134	155.35	148.64	311.445	302.763	320.159	361.955	367.6	369.217	369.217	345.596	347.133	369.625	392.305	345.837	382.26	161.819	152.156	158.336	168.331	151.497	132.721	138.534	147.217	198.74	191.547	147.123
ENSG00000033030	protein_coding	342.971	213.123	270.674	261.342	221.861	243.743	222.487	222.487	413.998	412.383	408.419	401.417	248.964	227.852	209.655	269.589	235.3	265.002	265.002	252.663	244.46	239.846	288.46	253.394	254.344	254.779	249.778	276.405	283.47	295.567	323.411	338.835	299.887	311.816	323.889	394.416
ENSG00000033050	protein_coding	259.134	274.494	270.674	256.48	246.287	218.353	212.889	212.889	194.822	187.188	191.264	199.373	173.025	190.397	188.462	168.212	198.007	148.878	148.878	135.528	135.92	137.172	150.887	140.316	143.533	260.288	262.57	266.168	263.27	225.76	233.405	215.301	218.1	243.285	236.822	303.638
ENSG00000033100	protein_coding	250.242	245.482	247.077	266.204	441.687	377.039	397.859	397.859	433.712	474.146	423.453	475.291	396.035	362.847	367.842	338.676	318.765	302.718	302.718	330.107	312.909	265.309	315.087	280.632	278.142	363.577	396.548	399.252	372.349	577.024	570.547	617.667	649.626	424.892	393.542	322.42
ENSG00000033122	protein_coding	25.4053	8.92663	8.32844	3.64663	6.10628	6.34746	5.23499	5.23499	1.15966	1.90038	3.34085	3.56024	5.7675	14.826	6.05501	8.26039	2.66377	11.9102	11.9102	11.6167	4.8892	11.4995	4.43784	8.25387	8.92436	64.7276	63.9593	60.7409	68.6792	42.3299	48.0541	34.4129	45.9567	106.223	118.411	93.9086
ENSG00000033170	protein_coding	191.81	194.154	166.569	184.763	184.206	200.58	220.742	220.742	184.386	167.234	169.548	189.583	125.924	135.775	130.94	167.461	172.257	154.833	154.833	146.176	136.898	200.419	197.04	168.379	171.794	234.121	229.58	242.281	242.397	239.127	223.489	236.478	250.036	188.46	184.582	190.947
ENSG00000033178	protein_coding	1279.15	1229.64	1236.77	1238.64	1101.17	1155.24	1081.9	1081.9	967.154	967.295	978.035	936.342	811.295	884.099	794.72	934.926	898.579	929.989	929.989	884.803	897.657	1138.45	1143.19	1091.16	1143.06	692.035	706.245	629.248	601.28	678.021	692.589	706.788	651.963	729.855	717.431	716.836
ENSG00000033327	protein_coding	193.08	168.49	155.464	182.332	277.836	257.707	269.602	269.602	494.014	524.506	582.144	514.454	20.1862	22.6292	12.8669	11.2642	12.4309	17.8653	17.8653	14.5208	15.6454	11.4995	11.5384	9.90465	8.92436	254.779	299.599	279.817	260.577	238.384	270.781	270.009	299.108	171.327	135.824	131.472
ENSG00000033627	protein_coding	1112.75	1084.59	1020.23	1002.82	1236.52	1145.08	1117.67	1117.67	998.465	1084.17	1006.43	1030.69	518.113	533.736	481.373	512.895	540.745	486.334	486.334	537.271	576.926	518.297	538.754	547.232	478.197	804.275	795.115	768.474	783.751	917.148	964.895	945.913	959.639	1089.64	936.839	935.956
ENSG00000033800	protein_coding	844.725	752.069	782.873	743.913	771.427	779.469	752.965	752.965	689.996	690.789	611.376	613.251	430.64	426.053	457.91	545.937	596.685	608.413	608.413	666.991	624.84	708.038	725.143	638.85	688.663	564.645	518.407	515.956	562.227	539.892	559.868	564.724	644.173	606.499	578.124	616.666
ENSG00000033867	protein_coding	1080.99	1042.18	982.756	971.22	1104.22	1127.31	1094.11	1094.11	888.297	869.425	775.913	765.451	777.651	731.937	792.449	887.617	837.312	930.982	930.982	931.27	917.214	1138.45	1116.56	1032.56	1035.97	568.777	548.03	534.383	486.814	440.38	456.895	555.018	450.999	589.366	536.332	532.149
ENSG00000034053	protein_coding	105.432	101.54	117.986	151.943	113.984	121.871	88.1223	88.1223	113.646	109.272	101.061	110.367	346.05	351.142	344.379	295.872	340.075	283.86	283.86	334.947	300.197	202.883	226.33	222.855	226.827	170.082	173.7	176.763	167.658	147.783	160.943	142.946	146.438	140.488	128.859	93.9086
ENSG00000034152	protein_coding	167.675	247.714	270.674	217.583	189.295	175.19	171.882	171.882	150.755	142.529	116.93	176.232	799.76	759.248	796.991	845.564	838.2	731.486	731.486	716.362	719.69	584.008	628.398	606.66	603.882	143.227	183.126	135.131	189.878	167.834	174.673	150.887	150.333	236.432	250.752	209.729
ENSG00000034239	protein_coding	0	0	1.38807	0	1.01771	1.26949	1.745	1.745	2.31931	2.85058	0	0.890059	0	0	0	0	0	0	0	0	0	0	0	0	0	0	0.673256	2.04744	0	0	0.762763	0	0	10.2796	10.448	18.7817
ENSG00000034510	protein_coding	1821.56	1621.3	1610.17	1617.89	1746.4	1671.92	1690.9	1690.9	1040.21	888.429	889.502	879.378	222.049	192.738	227.82	280.853	272.593	282.868	282.868	294.289	270.862	271.88	222.78	264.124	276.655	1857.13	2002.26	2125.25	2180.23	2224.18	2009.88	1939.48	2009.63	1353.49	1274.66	1336.63
ENSG00000034533	protein_coding	92.7292	103.772	88.8367	96.028	72.2576	69.8221	83.7598	83.7598	59.1425	73.1648	85.1918	72.0948	77.8612	85.0545	77.9583	75.8454	85.2407	80.3939	80.3939	67.7639	72.3602	95.2812	83.4314	87.4911	95.1931	75.0565	76.7512	71.6606	76.7591	79.4614	78.5646	96.1796	74.7771	68.531	100.998	100.169
ENSG00000034677	protein_coding	234.999	191.923	170.733	167.745	181.153	234.856	203.292	203.292	299.192	291.709	288.149	259.007	253.77	231.754	254.31	168.212	184.688	226.294	226.294	200.388	178.945	236.56	218.342	203.045	219.39	163.885	154.849	191.095	138.705	199.025	194.504	177.359	177.596	164.474	184.582	175.296
ENSG00000034693	protein_coding	120.675	149.521	119.374	125.201	179.118	147.261	130.002	130.002	187.864	150.13	138.645	125.498	164.374	157.624	171.811	156.947	143.844	144.908	144.908	140.368	136.898	133.065	142.011	160.951	136.096	72.9907	80.7907	64.1533	61.946	98.7698	105.261	84.7086	73.9981	102.796	167.168	122.081
ENSG00000034713	protein_coding	1028.91	807.86	807.859	793.751	889.481	985.127	891.693	891.693	739.861	629.977	638.938	570.528	425.833	404.984	420.823	476.85	498.125	545.885	545.885	496.613	538.79	643.969	643.487	605.009	604.625	493.72	456.467	537.113	443.722	533.208	588.09	526.782	491.503	359.788	397.025	363.113
ENSG00000034971	protein_coding	0	0	0	0	0	0	0	0	0	0	0	0	0	0	0	0	0	0	0	0	0	0	0	0	0	0.688592	0	0	0	0	0	0	0	17.1327	3.48267	0
ENSG00000035115	protein_coding	66.0537	97.0771	79.1202	74.1482	82.4348	91.4035	94.2297	94.2297	106.688	103.571	101.061	109.477	100.931	92.0773	87.0408	82.6039	107.439	82.379	82.379	95.8376	96.8062	101.031	117.159	120.507	124.197	58.5303	78.0977	60.0584	60.5993	60.8957	64.0721	64.4139	62.3142	119.929	83.5841	65.736
ENSG00000035141	protein_coding	665.618	675.077	645.454	714.74	618.77	627.13	615.111	615.111	578.669	576.766	566.275	563.407	528.687	542.32	553.277	467.088	455.505	432.738	432.738	453.05	426.338	519.118	508.576	487.804	501.251	661.048	627.474	586.252	660.532	544.348	581.988	567.371	591.206	466.011	466.678	491.455
ENSG00000035403	protein_coding	1327.42	1301.06	1279.8	1214.33	1561.17	1710.01	1643.79	1643.79	1192.13	1152.58	1193.52	1246.97	1524.54	1464.65	1436.55	1697.89	1806.04	1739.88	1739.88	1639.89	1709.26	1761.88	1673.95	1739.09	1801.23	1294.55	1277.84	1323.33	1314.33	1396.14	1370.68	1341.22	1306.26	1254.12	1121.42	1048.65
ENSG00000035499	protein_coding	358.214	333.633	340.078	364.663	285.977	281.827	308.864	308.864	221.495	288.858	236.365	231.415	299.91	315.248	337.567	335.672	328.532	361.276	361.276	324.299	318.776	386.053	349.702	382.154	396.39	219.661	226.887	219.759	242.397	208.679	218.15	232.949	211.089	229.579	198.512	275.465
ENSG00000035664	protein_coding	15.2432	5.57914	16.6569	6.07772	22.3897	13.9644	13.96	13.96	6.95794	7.60153	9.18735	11.5708	65.365	57.7434	62.8207	33.7925	25.7498	28.783	28.783	34.85	39.1136	32.8556	22.1892	37.1424	33.4663	8.9517	7.40581	12.9671	14.8132	12.6247	12.967	8.82382	8.56821	17.1327	55.7228	28.1726
ENSG00000035681	protein_coding	153.702	140.594	152.688	150.728	123.143	143.453	130.875	130.875	265.562	282.207	256.41	263.457	421.988	428.394	364.814	397.25	426.203	404.947	404.947	352.372	442.962	455.05	441.121	439.106	402.34	261.665	265.263	221.124	253.844	236.156	260.865	222.36	250.036	181.607	219.408	194.078
ENSG00000035687	protein_coding	660.537	689.582	644.066	708.663	659.478	628.399	651.756	651.756	510.249	470.345	501.963	468.171	396.035	405.765	371.626	344.684	348.954	326.538	326.538	346.564	334.421	393.446	371.003	369.774	397.134	539.856	546.684	539.16	569.633	590.391	643.772	681.199	591.206	479.717	470.161	394.416
ENSG00000035720	protein_coding	0	0	4.16422	0	1.01771	5.07797	1.745	1.745	0	0.950192	0	0.890059	0	0	0	0.750945	0.887924	0	0	0	0	0	0	0	0	0	1.34651	2.04744	1.34665	0	1.52553	0.882382	0	10.2796	10.448	31.3029
ENSG00000035862	protein_coding	627.51	605.895	662.111	628.437	910.853	901.34	940.552	940.552	669.122	656.582	644.785	624.821	258.576	241.118	274.746	337.174	314.325	340.434	340.434	323.331	356.912	321.985	349.702	340.885	333.92	940.617	955.35	1014.85	931.209	949.824	905.399	1028.86	1052.33	435.172	372.646	366.244
ENSG00000035928	protein_coding	1412.53	1205.1	1200.68	1109.79	1213.11	1376.13	1195.32	1195.32	1149.22	998.652	1005.6	1003.99	956.443	963.691	947.609	1042.31	1022.89	1076.88	1076.88	1110.36	1082.47	1096.55	1097.03	1126.65	1100.67	1032.2	1048.93	1025.77	1051.06	926.06	906.925	886.794	870.062	746.988	755.74	798.223
ENSG00000036054	protein_coding	480.159	436.289	430.303	403.561	417.262	477.329	453.699	453.699	447.628	400.981	399.232	364.924	198.979	188.837	211.168	214.77	186.464	249.122	249.122	246.854	198.502	289.95	253.844	274.029	268.474	370.462	372.984	375.365	349.456	376.513	390.535	402.366	377.78	322.096	316.923	341.201
ENSG00000036257	protein_coding	1138.16	973.003	1023.01	990.669	847.755	861.986	848.068	848.068	796.685	758.253	712.437	752.1	780.535	778.756	767.473	765.964	800.019	770.194	770.194	786.062	834.098	909.278	899.994	868.308	882.768	627.307	640.939	677.704	703.625	802.041	727.676	827.674	757.118	753.841	727.879	798.223
ENSG00000036448	protein_coding	88.9184	66.9497	72.1798	92.3814	69.2045	59.6662	57.5848	57.5848	11.5966	16.1533	14.1986	7.12047	2.88375	7.02285	2.27063	4.50567	3.55169	0	0	1.93611	3.91136	2.46417	1.77514	1.65077	0.743696	58.5303	76.7512	62.1058	51.8461	40.102	33.5616	39.7072	45.9567	44.5451	80.1015	43.824
ENSG00000036473	protein_coding	0	1.11583	0	0	0	0	0.872498	0.872498	0	0	0	0	0	0	0	0	0	0	0	0	0	0	0	0	0	2.75437	0	0	0	0	0	0	0	3.42655	13.9307	12.5211
ENSG00000036530	protein_coding	3.81079	7.8108	8.32844	9.72436	12.2126	15.2339	13.0875	13.0875	9.27726	11.4023	14.1986	9.79065	12.4962	7.02285	15.1375	15.0189	20.4222	18.8578	18.8578	13.5528	9.7784	18.0706	9.76325	16.5077	9.66805	7.57451	7.40581	6.82482	7.40658	6.68367	12.2042	16.7653	8.56821	58.2513	52.2401	50.0846
ENSG00000036549	protein_coding	1116.56	1092.4	1117.4	963.927	967.845	1066.37	900.417	900.417	1226.92	1132.63	1063.23	1146.4	628.657	589.919	601.717	545.937	571.823	626.279	626.279	659.246	594.527	674.361	751.77	686.722	661.146	762.271	728.463	750.047	775.671	732.976	787.934	703.258	741.539	849.784	867.185	735.617
ENSG00000036565	protein_coding	0	0	0	0	0	0	0	0	0	0	0	0.890059	0	0	0	0	0	0	0	0	0	0	0	0	0	0	0	0	0	0	0	0	0	30.8389	10.448	15.6514
ENSG00000036672	protein_coding	245.161	302.39	277.615	257.695	296.155	311.026	281.817	281.817	205.259	207.142	246.388	244.766	53.83	56.9631	47.6832	51.8152	43.5083	47.6409	47.6409	52.275	55.7369	51.7475	57.6919	47.0471	52.0588	322.261	352.786	344.653	381.102	375.028	402.739	372.365	403.485	185.034	135.824	150.254
ENSG00000036828	protein_coding	2.54053	0	0	0	0	2.53899	0	0	0	0	0	0	0	0	0	0	0	0	0	0	0.97784	0.821389	0	0	0	0	0.673256	0	0.673326	0	1.52553	0	0	13.7062	24.3787	53.2149
ENSG00000037042	protein_coding	49.5402	76.9922	74.956	46.1907	70.2222	63.4746	75.9073	75.9073	105.529	94.069	123.612	135.289	111.505	99.1002	102.178	93.8681	113.654	112.155	112.155	110.358	95.8283	86.2459	88.7568	103.173	89.2436	39.9383	27.6035	38.9014	41.7462	51.2415	37.3754	39.7072	36.6096	75.3841	90.5495	40.6937
ENSG00000037241	protein_coding	290.89	212.007	237.361	222.445	176.064	189.154	155.305	155.305	179.747	113.073	111.919	137.959	179.754	198.981	183.164	220.027	211.326	207.436	207.436	195.547	176.011	170.028	180.176	160.951	179.975	165.951	176.393	180.858	218.831	170.805	167.808	164.123	169.806	219.299	205.478	169.035
ENSG00000037280	protein_coding	301.052	303.505	294.272	317.257	418.28	356.728	339.402	339.402	163.512	207.142	185.417	203.824	4.80625	5.46222	8.32564	6.7585	17.7585	14.8878	14.8878	13.5528	24.446	6.57112	15.0887	10.73	11.1554	487.523	538.605	572.602	523.847	360.918	315.784	342.364	383.232	226.152	201.995	234.771
ENSG00000037474	protein_coding	879.022	865.883	852.277	799.828	523.105	525.57	556.653	556.653	420.956	424.736	399.232	423.668	961.249	922.334	930.958	906.39	918.113	885.326	885.326	916.749	951.438	913.385	938.159	978.91	918.465	424.173	492.823	464.77	476.715	429.24	450.793	390.013	405.042	445.451	532.849	507.106
ENSG00000037637	protein_coding	315.025	367.108	392.825	340.353	316.509	302.139	340.274	340.274	463.863	507.402	468.555	456.6	459.477	472.872	439.745	391.242	401.341	377.157	377.157	422.072	408.737	436.979	415.382	439.106	403.827	435.19	426.171	420.409	416.115	436.667	450.03	431.485	477.483	370.067	316.923	331.81
ENSG00000037749	protein_coding	328.998	353.718	331.75	280.791	315.491	347.841	305.374	305.374	308.469	384.828	354.966	378.275	317.212	337.877	332.269	363.457	378.255	389.067	389.067	364.957	360.823	399.195	418.045	415.17	459.604	339.476	330.569	305.752	342.723	347.551	380.619	356.482	357.528	260.418	296.027	344.332
ENSG00000037757	protein_coding	616.077	612.59	712.082	715.956	419.298	424.011	439.739	439.739	238.889	305.962	329.909	310.631	244.157	226.292	245.228	264.333	264.601	261.032	261.032	230.397	269.884	228.346	238.756	241.839	220.134	467.554	410.686	433.376	490.181	385.425	334.853	342.364	342.728	442.025	491.057	485.194
ENSG00000037897	protein_coding	105.432	109.351	84.6725	100.89	81.417	95.212	66.3098	66.3098	121.764	109.272	93.5439	105.027	167.257	161.526	146.834	163.706	156.275	143.915	143.915	159.729	149.61	148.671	144.674	125.459	165.844	114.995	102.335	111.927	148.132	111.395	120.517	119.122	126.965	157.621	149.755	181.557
ENSG00000037965	protein_coding	102.891	75.8764	74.956	94.8125	83.4525	99.0204	95.1022	95.1022	75.3777	75.0651	95.2143	77.4351	0	3.90158	1.51375	1.50189	0.887924	0	0	3.87222	0.97784	2.46417	1.77514	0.825387	3.71848	101.223	85.5035	101.007	82.8191	81.6893	86.955	100.592	102.04	75.3841	87.0668	56.3452
ENSG00000038002	protein_coding	49.5402	60.2548	52.7468	44.9752	62.0805	62.2052	46.2424	46.2424	77.697	64.613	74.334	63.1942	106.699	106.903	112.018	135.17	158.938	134.982	134.982	134.56	158.41	203.705	178.401	181.585	169.563	63.3505	66.6523	64.8357	51.8461	99.5124	83.1411	81.1791	95.8081	47.9717	41.7921	56.3452
ENSG00000038210	protein_coding	149.891	170.722	176.285	147.081	102.789	138.375	115.17	115.17	86.9743	102.621	80.1805	87.2258	187.444	169.329	141.536	194.495	184.688	186.593	186.593	209.1	191.657	198.776	236.093	211.299	194.848	81.2538	102.335	119.434	76.7591	84.6598	72.4625	97.9444	88.0188	140.488	100.998	100.169
ENSG00000038219	protein_coding	880.292	884.852	853.665	818.062	950.544	980.049	999.882	999.882	1204.88	1107.92	1091.62	1095.66	422.95	419.81	420.066	500.88	525.651	487.326	487.326	574.057	511.41	572.508	535.203	525.772	533.23	796.701	730.482	765.062	763.551	751.542	790.985	775.614	707.266	774.4	679.121	829.526
ENSG00000038274	protein_coding	424.268	505.471	430.303	477.709	432.528	448.131	433.631	433.631	427.914	373.425	390.045	409.427	308.561	288.717	292.911	284.608	293.903	288.823	288.823	280.736	343.222	349.091	326.625	348.314	354.743	398.695	391.162	387.65	407.362	421.071	417.994	435.897	408.158	411.186	316.923	325.55
ENSG00000038295	protein_coding	54.6213	35.7065	54.1349	44.9752	53.9388	29.1983	41.0074	41.0074	24.3528	30.4061	26.7268	17.8012	5.7675	6.24253	8.32564	0.750945	3.55169	4.96259	4.96259	0.968056	0	2.46417	2.6627	3.30155	5.20588	33.741	39.7221	34.1241	28.2797	17.8231	21.3574	9.7062	20.2521	58.2513	31.3441	56.3452
ENSG00000038358	protein_coding	497.943	546.756	585.767	633.299	520.051	449.4	504.304	504.304	570.551	573.916	615.552	655.083	529.648	500.963	508.621	543.684	629.538	555.81	555.81	568.249	549.546	514.19	466.861	482.852	489.352	643.145	666.523	623.106	587.14	570.34	566.733	584.137	609.9	678.457	654.742	666.751
ENSG00000038382	protein_coding	763.428	713.015	752.336	745.129	683.903	647.441	688.401	688.401	1091.24	1114.57	1211.89	1242.52	436.407	470.531	485.158	533.922	568.271	523.057	523.057	597.291	539.768	551.152	547.629	493.582	514.638	792.569	818.679	773.252	800.584	744.858	715.471	736.789	724.403	630.485	748.775	770.05
ENSG00000038427	protein_coding	1247.4	1220.72	1238.16	1187.59	1709.76	1668.11	1766.81	1766.81	772.332	800.061	828.532	771.681	0	0	0	0	0	0	0	0.968056	0	0	0	0	0.743696	1448.11	1442.79	1442.08	1485.36	1130.28	1074.73	1082.68	1045.32	719.575	811.463	779.441
ENSG00000038532	protein_coding	436.97	501.007	469.169	407.207	484.431	495.102	540.948	540.948	453.426	546.36	512.821	527.805	355.662	335.536	354.975	374.721	375.592	367.232	367.232	401.743	393.092	349.091	364.79	354.091	333.92	706.495	698.166	723.43	761.531	800.555	760.474	730.612	852.147	394.053	372.646	444.501
ENSG00000038945	protein_coding	0	0	0	0	0	0	0	0	13.9159	13.3027	11.693	4.45029	0	0	0.756876	0	0	0	0	0.968056	0	0	0	0	0.743696	2.06578	6.0593	3.41241	5.38661	2.22789	1.52553	3.52953	3.11571	17.1327	10.448	28.1726
ENSG00000039068	protein_coding	207.053	166.259	159.628	179.901	206.596	191.693	192.822	192.822	30.1511	23.7548	25.8916	19.5813	5172.48	5233.58	5225.47	5961	5897.59	6197.28	6197.28	6264.29	6199.51	6249.13	6114.46	6217.64	6441.9	194.183	173.027	177.445	183.818	112.88	104.498	89.1206	123.071	99.3699	90.5495	97.0389
ENSG00000039123	protein_coding	1333.78	1265.35	1282.58	1298.2	1120.5	1287.27	1223.24	1223.24	1083.12	979.648	994.739	958.594	818.023	719.452	817.426	666.088	660.615	654.069	654.069	667.959	666.887	706.395	759.758	737.896	779.394	992.95	1032.1	1104.94	1020.76	939.427	871.075	936.207	856.821	798.386	797.532	791.962
ENSG00000039139	protein_coding	3.81079	8.92663	0	4.86218	0	5.07797	2.61749	2.61749	8.1176	2.85058	3.34085	3.56024	146.11	175.571	156.673	123.155	132.301	155.825	155.825	131.656	132.986	166.742	177.514	149.395	145.021	5.50874	8.07907	10.2372	12.7932	2.97052	6.86486	4.41191	4.67357	143.915	146.272	200.338
ENSG00000039319	protein_coding	538.591	444.1	496.93	502.02	492.573	547.151	533.096	533.096	575.19	558.713	584.649	498.433	475.818	491.599	512.405	796.752	747.632	801.954	801.954	859.634	771.516	939.67	963.011	1014.4	1020.35	382.857	420.785	421.091	401.302	511.672	539.273	557.665	528.113	349.508	477.126	388.156
ENSG00000039523	protein_coding	505.565	482.038	469.169	554.288	491.555	463.365	462.424	462.424	329.343	362.023	344.943	348.903	775.728	760.809	689.514	851.571	902.13	867.46	867.46	871.251	802.807	799.212	819.225	807.229	735.516	503.361	550.05	485.927	539.334	498.305	433.249	466.78	473.588	397.48	330.854	319.289
ENSG00000039537	protein_coding	1.27026	0	0	0	0	0	0	0	0	0	0	0	0	0	0	0	0	0	0	0	0	0	0	0	0	0	0	0	0	0	0	0.882382	0.778928	17.1327	38.3094	37.5634
ENSG00000039560	protein_coding	843.454	928.37	930.009	852.097	842.666	892.454	902.162	902.162	662.164	710.743	622.234	687.126	462.361	454.925	488.942	522.658	458.169	528.019	528.019	487.9	504.566	516.654	545.854	464.693	509.432	807.03	810.6	831.263	887.443	835.459	844.378	829.439	838.905	692.163	612.95	604.145
ENSG00000039600	protein_coding	5.08105	1.11583	4.16422	0	3.05314	1.26949	3.48999	3.48999	8.1176	6.65134	8.35213	12.4608	0	0	0.756876	0	0	0	0	0	0.97784	0	0	0	0	2.06578	1.34651	2.72993	2.6933	2.22789	3.05105	0.882382	0	27.4124	27.8614	46.9543
ENSG00000039650	protein_coding	121.945	166.259	155.464	148.296	191.33	144.722	174.5	174.5	311.948	302.161	341.602	358.694	420.066	385.476	373.14	446.061	447.514	363.261	363.261	369.797	376.468	328.556	322.187	359.869	309.378	230.678	228.234	247.741	199.978	221.304	203.658	225.007	249.257	246.711	247.27	212.859
ENSG00000039987	protein_coding	0	2.23166	0	0	3.05314	0	0	0	0	0.950192	1.67043	0	0	0	0	0.750945	0	0	0	0	0.97784	0	0	0	1.48739	0.688592	1.34651	0	0	2.22789	1.52553	0	0	41.1186	17.4134	28.1726
ENSG00000040199	protein_coding	325.187	345.907	333.138	323.335	260.535	304.678	253.897	253.897	403.561	366.774	376.681	427.228	269.15	288.717	262.636	372.469	350.73	416.857	416.857	383.35	377.446	404.945	369.228	418.471	380.773	285.766	251.798	281.865	245.091	305.964	315.784	317.657	324.034	322.096	299.51	338.071
ENSG00000040275	protein_coding	802.806	796.702	731.515	758.5	680.85	721.072	621.218	621.218	667.963	684.138	715.778	673.775	364.314	325.392	353.461	401.004	375.592	451.596	451.596	431.753	361.801	413.159	457.985	485.328	411.264	468.931	508.981	529.606	558.187	552.517	549.952	534.723	486.83	668.177	686.087	525.888
ENSG00000040341	protein_coding	489.051	464.185	466.393	398.699	435.581	487.485	415.309	415.309	310.788	297.41	327.404	288.379	416.221	432.295	448.071	383.733	388.911	398.992	398.992	421.104	417.538	500.226	517.452	454.789	508.688	490.966	430.884	422.456	453.148	478.254	450.793	397.072	449.441	346.081	334.337	359.983
ENSG00000040487	protein_coding	48.27	74.7605	84.6725	66.855	85.4879	73.6306	75.9073	75.9073	96.2516	113.073	122.776	121.048	70.1712	73.3497	71.1464	59.3246	65.7063	62.5286	62.5286	57.1153	60.6261	44.355	50.5914	47.0471	49.084	109.486	97.6221	122.164	94.2656	105.453	102.21	113.827	109.05	92.5168	66.1708	90.7783
ENSG00000040531	protein_coding	237.539	206.428	198.494	210.289	209.649	170.112	172.755	172.755	199.461	239.448	278.126	297.28	177.831	182.594	165.756	204.257	183.8	199.496	199.496	181.027	188.723	151.136	171.301	155.998	158.407	174.902	183.799	209.522	168.331	173.775	151.027	199.418	164.354	239.858	240.304	266.074
ENSG00000040608	protein_coding	41.9187	45.749	59.6872	55.9151	61.0628	35.5458	49.7324	49.7324	61.4618	47.5096	67.6523	62.3041	56.7137	53.8418	57.5226	53.3171	47.06	42.6783	42.6783	47.4348	52.8034	40.2481	27.5146	33.0155	33.4663	55.7759	43.7616	46.4087	41.7462	41.5873	49.5796	23.8243	46.7357	17.1327	69.6535	56.3452
ENSG00000040633	protein_coding	254.053	277.841	295.66	282.006	250.357	222.161	239.937	239.937	240.049	223.295	212.144	227.855	422.95	449.462	419.309	420.529	404.005	438.693	438.693	408.52	399.937	362.233	356.802	386.281	392.672	212.086	226.887	235.456	232.297	259.921	243.321	249.714	240.689	243.285	257.718	297.377
ENSG00000040731	protein_coding	8.89184	7.8108	6.94037	9.72436	3.05314	3.80848	10.47	10.47	3.47897	3.80077	7.51692	5.34035	0	0	0	0	0	0	0	0.968056	0	0	0	0	0	17.9034	20.8709	14.3321	13.4665	14.11	19.8318	17.6476	17.1364	17.1327	13.9307	15.6514
ENSG00000040933	protein_coding	551.294	581.347	605.2	595.617	519.034	571.272	563.633	563.633	415.157	468.445	388.374	461.051	237.429	235.656	217.223	190.74	229.084	188.578	188.578	204.26	178.945	188.098	182.839	202.22	176.256	525.396	511.674	492.069	478.061	487.908	448.504	502.075	524.997	397.48	421.403	428.849
ENSG00000041353	protein_coding	26.6755	16.7374	24.9853	15.8021	8.1417	13.9644	3.48999	3.48999	1.15966	9.50192	1.67043	7.12047	163.412	146.699	174.082	135.17	146.507	151.855	151.855	165.538	155.477	137.993	146.449	192.315	174.769	33.741	30.9698	35.489	36.3596	23.0215	19.0691	34.4129	27.2625	23.9858	6.96535	21.912
ENSG00000041357	protein_coding	3390.33	2862.1	2692.86	2628.01	1949.94	2104.82	2057.35	2057.35	1269.82	1283.71	1165.12	1190.9	1279.42	1193.1	1245.06	1399.76	1326.56	1452.05	1452.05	1437.56	1437.43	1686.31	1685.49	1553.38	1611.59	1874.35	1809.04	1752.61	1837.51	1860.29	1902.33	1769.18	1782.19	1764.67	1508	1649.66
ENSG00000041515	protein_coding	0	0	0	0	1.01771	0	0.872498	0.872498	0	3.80077	2.50564	0.890059	0.961249	0	0	2.25283	0	0	0	0	0.97784	0	0	0	1.48739	0.688592	0	0	1.34665	0	0	0.882382	0	68.531	24.3787	31.3029
ENSG00000041802	protein_coding	355.674	340.328	335.914	295.377	292.084	280.558	253.897	253.897	237.73	268.904	254.74	263.457	730.55	721.012	757.633	737.428	723.658	707.665	707.665	726.042	692.311	787.712	821	746.15	721.386	266.485	241.026	258.661	255.19	230.215	251.712	275.303	229.784	370.067	229.856	322.42
ENSG00000041880	protein_coding	50.8105	45.749	34.7018	54.6995	85.4879	106.637	76.7798	76.7798	106.688	130.176	117.765	108.587	124.001	119.388	114.288	111.14	137.628	118.11	118.11	127.783	133.964	112.53	120.709	142.792	116.76	83.3196	68.6721	73.708	53.1927	68.322	86.1922	89.1206	66.2089	102.796	132.342	87.648
ENSG00000041982	protein_coding	34.2971	36.8224	38.8661	23.0954	37.6554	58.3967	39.2624	39.2624	1036.73	1097.47	1098.31	1144.62	3.845	5.46222	2.27063	0.750945	0.887924	0	0	0	1.95568	1.64278	1.77514	0.825387	0	197.626	181.779	239.551	199.978	130.703	141.874	159.711	124.628	71.9575	48.7574	68.8663
ENSG00000041988	protein_coding	80.0265	79.2239	88.8367	69.2861	109.913	85.056	90.7397	90.7397	111.327	133.977	142.821	134.399	82.6675	99.1002	80.9858	69.0869	75.4735	77.4164	77.4164	70.6681	67.471	81.3176	94.9698	80.0626	102.63	73.6793	77.4244	60.0584	79.4524	57.9251	42.7147	39.7072	59.9774	102.796	107.963	71.9966
ENSG00000042062	protein_coding	0	0	1.38807	1.21554	1.01771	5.07797	0	0	1.15966	1.90038	1.67043	0	0	3.12127	2.27063	5.25661	4.43962	3.97007	3.97007	5.80834	0.97784	2.46417	1.77514	2.47616	0	2.75437	0	0.682482	1.34665	0.74263	1.52553	1.76476	2.33678	13.7062	48.7574	28.1726
ENSG00000042088	protein_coding	438.241	402.814	391.437	424.225	343.987	333.877	360.341	360.341	322.385	387.678	341.602	366.704	526.765	548.562	524.515	519.654	512.332	582.608	582.608	515.974	508.477	510.083	560.055	536.502	536.205	344.296	325.856	331.686	342.049	241.355	228.829	261.185	242.247	229.579	309.958	256.683
ENSG00000042286	protein_coding	3.81079	3.34749	5.55229	6.07772	4.07085	3.80848	8.72498	8.72498	28.9914	24.705	33.4085	36.4924	8.65124	8.58348	21.1925	8.26039	5.32754	8.93266	8.93266	9.68056	13.6898	4.10695	2.6627	9.07926	10.4118	10.3289	6.73256	5.45985	9.42656	14.11	19.0691	11.471	16.3575	23.9858	27.8614	9.39086
ENSG00000042304	protein_coding	0	0	1.38807	0	0	0	0	0	0	0	0	0	0	0	0	0	0	0	0	0	0	0	0	0	0	0	0	0	0	0	0	0	0	13.7062	24.3787	18.7817
ENSG00000042317	protein_coding	87.6481	83.6872	98.5532	60.7772	87.5233	81.2475	77.6523	77.6523	119.445	111.172	81.0157	71.2047	29.7987	37.4552	44.6557	36.0453	44.3962	35.7306	35.7306	39.6903	33.2466	55.0331	43.4908	42.0948	58.752	99.8458	90.2163	111.927	89.5523	98.7698	95.3453	93.5325	93.4713	75.3841	104.48	62.6057
ENSG00000042429	protein_coding	82.5671	69.1814	80.5083	68.0705	67.1691	100.29	88.9948	88.9948	96.2516	86.4674	98.5552	83.6655	59.5975	61.645	59.0363	77.3473	63.9305	77.4164	77.4164	78.4126	77.2494	72.2823	76.3308	92.4434	60.9831	65.4162	74.7314	75.7555	59.926	75.7483	94.5826	72.3553	83.3453	143.915	121.894	153.384
ENSG00000042445	protein_coding	326.458	276.726	249.853	239.462	271.729	251.36	257.387	257.387	282.956	266.054	246.388	247.436	353.74	351.142	342.865	411.518	414.66	397.007	397.007	393.999	387.225	413.98	411.832	397.837	407.546	245.139	223.521	264.12	288.857	258.435	241.033	247.949	258.604	167.901	121.894	165.905
ENSG00000042493	protein_coding	3.81079	7.8108	11.1046	13.371	19.3365	16.5034	9.59747	9.59747	16.2352	21.8544	11.693	17.8012	0	0	0.756876	3.00378	1.77585	3.97007	3.97007	2.90417	0	2.46417	0	0.825387	0.743696	7.57451	12.7919	16.3796	12.1199	11.1395	15.2553	20.2948	22.5889	30.8389	20.896	40.6937
ENSG00000042753	protein_coding	693.563	654.992	721.798	718.387	673.726	613.165	612.493	612.493	527.644	500.751	453.521	504.663	711.325	693.701	712.977	745.688	763.614	778.134	778.134	818.976	790.095	836.996	796.148	891.418	801.705	524.707	489.457	499.577	504.994	482.71	428.673	442.956	443.989	438.598	400.507	375.634
ENSG00000042781	protein_coding	2.54053	3.34749	0	1.21554	0	1.26949	0	0	1.15966	2.85058	3.34085	2.67018	0.961249	0.780316	0.756876	0	0	0	0	0.968056	0	0.821389	0	2.47616	0	5.50874	3.36628	5.45985	6.73326	3.71315	6.1021	0	4.67357	102.796	111.446	87.648
ENSG00000042813	protein_coding	0	0	0	0	0	0	0	0	0	0	0	0	0	0	0	0	0	0	0	0.968056	0	0	0	0	0	0	0	0	0	0	0	0.882382	0	20.5593	13.9307	21.912
ENSG00000042832	protein_coding	5.08105	0	0	0	1.01771	1.26949	0	0	3.47897	0.950192	1.67043	4.45029	1.9225	6.24253	3.78438	3.00378	5.32754	5.95511	5.95511	0.968056	2.93352	1.64278	3.55027	5.77771	2.23109	1.37718	0	0	0.673326	0.74263	0	0	0.778928	41.1186	48.7574	50.0846
ENSG00000042980	protein_coding	0	0	0	0	0	0	0	0	0	0	0	0.890059	2.88375	0.780316	3.0275	0.750945	0.887924	2.97755	2.97755	0.968056	0	1.64278	0	2.47616	1.48739	2.75437	2.69302	2.72993	2.6933	4.45578	5.33934	7.05905	3.89464	37.692	59.2054	59.4754
ENSG00000043039	protein_coding	33.0268	52.444	38.8661	37.6819	65.1336	79.9781	54.0948	54.0948	41.7477	44.659	40.0902	48.0632	6.72875	2.34095	6.81189	5.25661	3.55169	4.96259	4.96259	1.93611	0.97784	2.46417	6.21298	4.95232	2.97479	64.039	71.3651	79.1679	64.6393	48.271	45.003	40.5896	62.3142	23.9858	20.896	28.1726
ENSG00000043093	protein_coding	330.268	338.096	298.436	364.663	254.428	294.522	261.749	261.749	322.385	286.958	350.79	282.149	683.448	633.617	688.757	713.397	700.572	822.797	822.797	790.902	704.045	885.458	842.302	844.371	859.713	278.191	312.391	268.898	272.024	318.588	302.817	327.364	331.823	226.152	257.718	212.859
ENSG00000043143	protein_coding	55.8916	54.6756	56.911	32.8197	60.0451	87.595	44.4974	44.4974	78.8567	47.5096	65.9819	52.5135	98.0474	95.1986	94.6095	134.419	142.068	152.848	152.848	145.208	133.964	107.602	134.91	144.443	124.197	75.0565	61.9395	68.2482	68.0059	70.5499	70.1742	83.8263	88.0188	47.9717	80.1015	81.3874
ENSG00000043355	protein_coding	937.454	936.18	859.217	903.15	596.38	604.279	645.648	645.648	625.055	654.682	611.376	618.591	313.367	328.513	339.837	215.521	254.834	254.085	254.085	246.854	240.549	216.025	195.265	220.378	200.054	550.185	561.495	572.602	545.394	621.581	559.105	609.726	608.343	825.798	867.185	766.92
ENSG00000043462	protein_coding	2.54053	2.23166	0	0	0	0	0.872498	0.872498	3.47897	0	3.34085	1.78012	0	1.56063	0	0.750945	0	0	0	0	0.97784	0	0	0	0	0	1.34651	0	1.34665	1.48526	0	0	0	44.5451	17.4134	40.6937
ENSG00000043514	protein_coding	177.837	168.49	148.524	142.219	164.87	126.949	145.707	145.707	140.319	129.226	131.964	133.509	245.119	257.504	237.659	256.072	256.61	239.197	239.197	226.525	240.549	224.239	221.004	224.505	252.113	121.881	141.384	122.847	138.032	113.622	91.5315	89.1206	95.8081	174.754	149.755	128.342
ENSG00000043591	protein_coding	10.1621	18.9691	19.433	24.3109	18.3188	25.3899	16.5775	16.5775	5.79829	4.75096	5.84649	8.90059	29.7987	34.3339	37.8438	16.5208	18.6464	15.8803	15.8803	19.3611	14.6676	18.892	20.4141	16.5077	26.0294	20.6578	22.2174	13.6496	19.5264	20.7936	19.0691	17.6476	19.4732	17.1327	38.3094	18.7817
ENSG00000044012	protein_coding	1.27026	0	0	0	0	0	0	0	0	0	0	0	0	0	0	0	0	0	0	0	0	0	0	0	0	0	0	0	0	0	0	0	0.778928	0	0	0
ENSG00000044090	protein_coding	142.269	167.374	202.659	199.349	257.481	231.048	264.367	264.367	303.83	279.356	288.984	328.432	259.537	252.042	247.499	416.774	400.454	357.306	357.306	402.711	400.914	381.946	386.98	334.282	339.126	249.27	247.085	242.963	238.357	290.368	340.955	324.716	329.486	174.754	278.614	225.381
ENSG00000044115	protein_coding	1700.88	1622.42	1658.75	1570.48	1645.64	1669.38	1666.47	1666.47	1502.92	1469.95	1398.15	1490.85	2640.55	2561	2613.49	2484.88	2464.88	2431.67	2431.67	2504.36	2326.28	2568.48	2456.79	2651.14	2643.84	1107.26	1071.82	1088.56	1058.47	1092.41	1134.99	1142.68	1128.67	949.154	992.562	1051.78
ENSG00000044446	protein_coding	265.485	302.39	273.45	277.144	275.8	242.473	265.239	265.239	329.343	317.364	319.051	331.102	193.211	219.269	211.168	266.585	230.86	236.219	236.219	232.333	221.97	216.025	213.904	241.839	205.26	347.05	317.777	357.62	346.089	337.154	276.12	277.95	304.561	229.579	261.2	325.55
ENSG00000044459	protein_coding	195.62	197.502	166.569	175.038	214.737	233.587	189.332	189.332	186.705	192.889	197.946	201.153	196.095	184.935	184.678	211.015	211.326	250.114	250.114	189.739	227.837	253.809	233.43	245.965	252.113	196.249	194.571	193.825	193.244	188.628	217.387	196.771	195.511	150.768	149.755	172.166
ENSG00000044524	protein_coding	443.322	361.529	316.481	357.37	427.439	463.365	447.591	447.591	190.184	184.337	185.417	135.289	2.88375	3.90158	3.78438	0.750945	0	0	0	0.968056	0	1.64278	0	0.825387	0.743696	405.581	319.123	365.128	338.683	323.044	302.054	314.128	306.119	239.858	278.614	194.078
ENSG00000044574	protein_coding	2048.93	2267.36	2159.84	2459.05	2307.16	2233.04	2312.12	2312.12	2080.43	2060.02	2099.73	2102.32	3689.28	3921.09	3804.82	4681.39	4577.25	4347.23	4347.23	4332.05	4330.85	4081.48	4119.2	4173.98	3943.08	2629.73	2460.08	2593.43	2741.78	3320.3	3317.26	3457.17	3238	2809.77	2981.17	2867.34
ENSG00000046604	protein_coding	3287.44	3182.34	3114.84	3110.58	3402.21	3760.24	3557.17	3557.17	4188.68	4095.33	4120.11	3958.09	1256.35	1300.79	1296.53	1741.44	1600.93	1841.12	1841.12	1670.86	1901.9	1991.05	1994.37	2043.66	1992.36	3131.03	3018.88	2888.94	2886.55	3201.48	3208.94	3315.99	3315.9	2093.62	1943.33	2241.29
ENSG00000046647	protein_coding	80.0265	88.1505	66.6275	77.7949	60.0451	58.3967	60.2023	60.2023	88.134	95.9694	97.72	96.1264	164.374	171.67	154.403	147.936	163.378	147.885	147.885	160.697	141.787	156.885	171.301	171.681	160.638	111.552	115.8	104.42	99.6522	65.3514	60.2583	89.1206	91.1345	106.223	48.7574	84.5177
ENSG00000046651	protein_coding	307.404	266.683	272.062	246.756	277.836	293.253	232.084	232.084	358.334	323.065	311.535	328.432	67.2875	51.5009	53.7382	64.5812	62.1547	79.4014	79.4014	60.9875	66.4931	66.5325	76.3308	68.5072	80.3192	325.015	280.074	316.671	334.643	272.545	293.664	317.657	310.792	311.816	344.785	269.205
ENSG00000046653	protein_coding	565.267	532.25	471.945	566.444	456.953	550.96	513.029	513.029	227.293	194.789	249.729	234.976	10.5737	17.167	12.11	21.0265	15.9826	25.8055	25.8055	24.2014	26.4017	22.1775	23.0768	22.2855	22.3109	474.44	463.2	464.77	417.462	376.513	375.279	398.837	392.58	284.404	219.408	262.944
ENSG00000046774	protein_coding	1.27026	2.23166	1.38807	3.64663	1.01771	1.26949	2.61749	2.61749	25.5125	38.9579	32.5733	38.2725	2.88375	3.90158	5.29813	4.50567	0.887924	0	0	0.968056	0.97784	0.821389	0.887568	0	0	0.688592	0	1.36496	0.673326	0.74263	0	2.64715	2.33678	23.9858	13.9307	6.26057
ENSG00000046889	protein_coding	186.729	153.984	136.031	156.805	182.171	203.119	150.07	150.07	39.4283	38.9579	45.9367	48.0632	0	0	0	3.75472	4.43962	3.97007	3.97007	3.87222	7.82272	7.39251	4.43784	7.42849	4.46218	206.578	207.363	189.047	186.511	120.306	165.52	144.711	162.796	109.65	132.342	115.821
ENSG00000047056	protein_coding	201.972	205.313	210.987	215.151	193.365	229.778	244.299	244.299	243.528	258.452	253.07	218.955	260.499	230.193	244.471	298.125	299.23	334.478	334.478	295.257	319.754	330.199	343.489	306.219	327.97	162.508	156.195	186.317	187.858	183.43	193.742	215.301	171.364	243.285	247.27	200.338
ENSG00000047188	protein_coding	792.644	834.64	732.903	780.38	706.293	710.916	766.053	766.053	700.433	767.755	709.096	641.733	602.703	561.048	613.07	677.352	667.719	744.388	744.388	787.03	719.69	803.319	865.379	808.88	820.297	506.115	489.457	509.814	550.107	493.849	501.898	493.251	505.524	592.793	532.849	529.018
ENSG00000047230	protein_coding	228.647	228.745	294.272	271.066	191.33	229.778	239.064	239.064	266.721	227.096	245.553	255.447	292.22	316.808	270.962	253.819	275.256	262.025	262.025	244.918	231.748	256.274	260.945	250.918	240.214	320.195	341.341	321.449	350.129	304.478	290.613	299.127	285.866	270.697	219.408	184.687
ENSG00000047249	protein_coding	295.971	270.031	262.346	213.936	278.853	302.139	258.259	258.259	295.713	266.054	263.927	259.007	277.801	232.534	254.31	298.125	310.773	323.561	323.561	323.331	291.396	352.376	315.974	314.473	348.05	278.88	251.124	235.456	232.971	312.647	282.985	296.48	329.486	212.446	205.478	215.99
ENSG00000047315	protein_coding	2208.99	2199.3	2087.66	2229.31	1823.74	1885.2	1909.02	1909.02	1425.22	1517.46	1413.18	1403.62	1780.23	1690.95	1731.73	1788.75	1801.6	1917.54	1917.54	2001.94	1933.19	2016.51	1964.19	1905.82	2072.68	1471.52	1506.75	1478.26	1529.12	1505.31	1474.42	1506.23	1426.22	1332.93	1288.59	1536.97
ENSG00000047346	protein_coding	130.837	167.374	127.703	113.046	183.188	214.544	218.997	218.997	267.881	252.751	238.871	240.316	1021.81	1001.15	1032.38	1154.2	1239.54	1269.43	1269.43	1383.35	1259.46	1506.43	1464.49	1499.73	1551.35	152.179	129.265	155.606	142.072	195.312	205.183	182.653	177.596	140.488	132.342	162.775
ENSG00000047365	protein_coding	210.864	204.197	195.718	188.409	195.401	218.353	205.909	205.909	247.007	228.996	219.661	229.635	50.9462	46.0387	55.252	60.0756	75.4735	67.4912	67.4912	72.6042	76.2715	79.6748	74.5557	65.2056	88.4999	165.262	192.551	179.493	167.658	210.164	184.589	195.889	179.932	188.46	174.134	187.817
ENSG00000047410	protein_coding	3297.6	3330.75	3155.09	3176.22	3085.71	3086.14	3156.7	3156.7	3554.35	3514.76	3306.61	3250.5	1396.7	1415.49	1273.82	1178.23	1204.91	1082.84	1082.84	1156.83	1091.27	1171.3	1144.96	1174.53	1218.92	3113.12	3004.07	3097.1	3194.26	3461.4	3434.72	3368.93	3391.45	2535.65	2542.35	2407.19
ENSG00000047457	protein_coding	0	3.34749	5.55229	4.86218	3.05314	1.26949	7.85248	7.85248	0	0.950192	2.50564	4.45029	3.845	0	1.51375	1.50189	0	1.98504	1.98504	0	4.8892	3.28556	0.887568	0	2.23109	0	0	0	0	0	0	1.76476	1.55786	61.6779	34.8267	31.3029
ENSG00000047578	protein_coding	130.837	151.753	158.24	159.236	179.118	167.573	166.647	166.647	220.335	231.847	217.991	247.436	307.6	319.93	314.861	278.6	275.256	251.107	251.107	266.215	293.352	231.632	244.081	245.965	226.084	210.021	219.481	190.412	209.404	193.826	197.556	178.241	186.943	167.901	198.512	222.25
ENSG00000047579	protein_coding	66.0537	62.4864	69.4037	82.657	76.3285	71.0916	64.5648	64.5648	97.4112	100.72	114.424	108.587	66.3262	61.645	56.0088	63.0794	57.715	59.5511	59.5511	52.275	54.759	59.14	55.9168	47.8725	48.3403	132.21	107.721	120.117	138.705	118.078	143.399	128.828	105.934	92.5168	104.48	103.299
ENSG00000047597	protein_coding	72.405	70.2972	87.4486	87.5192	125.179	128.219	130.002	130.002	77.697	100.72	70.1579	91.6761	0	0	0	0	0	0	0	0	0	0	0	0	0	164.573	152.156	183.588	173.718	172.29	215.862	171.182	183.048	58.2513	97.5148	53.2149
ENSG00000047617	protein_coding	1.27026	2.23166	0	0	2.03543	0	2.61749	2.61749	5.79829	0.950192	1.67043	0.890059	3.845	0.780316	2.27063	1.50189	1.77585	0.992518	0.992518	0.968056	0.97784	1.64278	2.6627	4.12694	2.97479	13.7718	7.40581	8.87226	9.42656	17.8231	10.6787	13.2357	10.905	37.692	10.448	71.9966
ENSG00000047621	protein_coding	417.916	386.077	376.168	354.939	359.253	374.5	370.811	370.811	322.385	324.966	309.029	262.567	253.77	203.663	237.659	271.842	241.515	266.987	266.987	307.842	285.529	310.485	310.649	330.155	343.588	249.959	276.035	298.244	270.677	360.176	374.517	329.128	315.466	366.641	417.921	341.201
ENSG00000047634	protein_coding	1662.77	1529.8	1654.58	1531.59	1516.39	1618.6	1469.29	1469.29	1348.68	1415.79	1296.25	1304.83	358.546	326.953	325.457	366.461	372.928	404.947	404.947	410.456	402.87	435.336	475.736	439.106	506.457	1175.43	1149.25	1098.8	1075.97	1082.01	1066.34	1076.51	1010.27	894.329	940.322	979.78
ENSG00000047644	protein_coding	5.08105	5.57914	2.77615	0	3.05314	2.53899	2.61749	2.61749	27.8318	24.705	42.5959	31.1521	553.68	499.403	554.033	413.771	410.221	393.037	393.037	428.849	468.385	404.945	404.731	412.694	367.386	76.4337	98.9686	94.8649	87.5323	83.1746	102.973	83.8263	89.5767	47.9717	76.6188	62.6057
ENSG00000047648	protein_coding	3.81079	2.23166	2.77615	1.21554	0	0	0	0	1.15966	5.70115	3.34085	3.56024	859.357	870.833	843.917	657.077	646.408	734.463	734.463	679.575	736.314	740.072	704.729	699.929	707.999	26.8551	26.257	20.4744	13.4665	18.5658	18.3063	12.3533	8.56821	34.2655	17.4134	21.912
ENSG00000047662	protein_coding	2.54053	2.23166	8.32844	9.72436	9.15942	1.26949	9.59747	9.59747	5.79829	3.80077	10.0226	5.34035	8.65124	8.58348	6.05501	15.0189	16.8705	13.8952	13.8952	9.68056	12.7119	18.892	20.4141	15.6824	31.9789	0	0.673256	0	0.673326	1.48526	0	0	0.778928	23.9858	34.8267	25.0423
ENSG00000047849	protein_coding	2211.53	2284.1	2175.11	2325.34	2069.01	1843.3	1942.18	1942.18	1729.05	1860.48	1828.28	1853.99	2824.15	2948.04	2829.2	3142.7	3232.93	3105.59	3105.59	3224.6	3085.09	2923.33	3051.46	3012.66	2907.85	2277.86	2365.15	2227.62	2331.73	2230.12	2244.05	2297.72	2208.26	1730.41	1922.44	1821.83
ENSG00000047932	protein_coding	651.645	641.602	680.156	695.292	509.874	618.243	591.553	591.553	541.56	503.602	478.577	461.051	240.312	198.981	227.82	232.042	208.662	209.421	209.421	233.302	233.704	247.238	240.531	261.648	275.911	322.95	337.301	356.255	319.156	317.846	337.141	320.305	350.517	373.494	452.747	344.332
ENSG00000047936	protein_coding	0	0	1.38807	3.64663	4.07085	3.80848	2.61749	2.61749	93.9322	44.659	74.334	77.4351	0	0	0	0	0	0	0	0	0	0	0.887568	0	0	1.37718	1.34651	0	0	0	0.762763	2.64715	0.778928	102.796	59.2054	78.2572
ENSG00000048028	protein_coding	738.023	844.683	806.471	747.56	612.663	630.938	622.091	622.091	580.988	576.766	518.667	555.397	309.522	281.694	325.457	293.619	331.196	315.621	315.621	327.203	332.466	327.734	335.501	339.234	344.331	715.447	740.581	735.715	752.778	692.874	705.556	683.846	641.058	404.333	383.094	369.374
ENSG00000048052	protein_coding	52.0808	47.9806	36.0899	40.113	47.8325	87.595	68.9273	68.9273	255.125	263.203	284.808	238.536	0	0	0	1.50189	0	0	0	2.90417	0	0	0	0	0	44.7585	43.0884	48.4562	35.6863	45.3004	32.7988	37.06	31.1571	47.9717	62.6881	109.56
ENSG00000048140	protein_coding	187.999	224.282	205.435	181.116	227.968	220.892	192.822	192.822	238.889	268.904	297.336	273.248	338.36	337.097	360.273	354.446	368.488	339.441	339.441	332.043	332.466	319.52	281.359	311.171	282.605	270.617	285.46	265.485	274.717	350.521	370.703	322.069	345.065	250.138	233.339	278.595
ENSG00000048162	protein_coding	203.242	258.872	222.092	193.272	136.374	140.914	123.895	123.895	97.4112	117.824	119.436	108.587	264.344	277.012	280.801	294.37	272.593	241.182	241.182	300.097	290.419	274.344	273.371	293.013	291.529	197.626	193.224	175.398	175.738	225.76	160.18	195.006	215.763	226.152	181.099	244.162
ENSG00000048342	protein_coding	80.0265	79.2239	88.8367	60.7772	105.842	112.985	106.445	106.445	137.999	152.031	128.623	140.629	36.5275	25.7504	38.6007	94.619	75.4735	96.2742	96.2742	74.5403	76.2715	80.4962	78.106	89.1418	78.0881	96.4029	112.434	122.164	114.465	126.99	118.991	151.77	132.418	133.635	128.859	112.69
ENSG00000048392	protein_coding	398.862	373.803	406.705	313.611	329.739	389.734	329.804	329.804	499.812	472.245	506.974	443.249	529.648	509.547	510.135	533.171	550.513	579.63	579.63	579.866	618.973	622.613	622.185	652.882	658.915	373.905	354.133	349.431	309.056	490.136	497.321	458.839	500.851	366.641	271.648	319.289
ENSG00000048405	protein_coding	416.646	387.193	423.362	386.543	352.129	426.55	432.759	432.759	604.181	550.161	585.485	502.883	548.873	570.411	572.955	507.639	502.565	575.66	575.66	581.802	526.078	618.506	663.013	595.93	597.188	420.041	468.586	461.358	402.649	528.01	536.985	525.017	514.871	280.977	278.614	319.289
ENSG00000048462	protein_coding	0	1.11583	0	0	1.01771	0	0	0	0	0	0	0	0	0	0	0	0	0	0	0	0	0	0.887568	0.825387	0	0	0	0	0	0	0.762763	0	0	10.2796	3.48267	3.13029
ENSG00000048471	protein_coding	168.945	150.637	184.614	164.099	200.489	218.353	215.507	215.507	144.957	174.835	176.23	184.242	172.064	192.738	171.054	199.751	178.473	188.578	188.578	219.749	215.125	203.705	169.525	177.458	178.487	233.433	245.738	261.39	257.884	236.899	299.003	265.597	313.908	215.873	282.096	244.162
ENSG00000048540	protein_coding	60.9726	39.054	48.5826	43.7596	28.496	24.1204	43.6249	43.6249	0	0.950192	2.50564	0.890059	0.961249	0	0	0	0	0	0	0	0	0	0	0	2.23109	33.0524	30.9698	20.4744	20.1998	10.3968	15.2553	9.7062	8.56821	37.692	48.7574	62.6057
ENSG00000048544	protein_coding	312.485	341.444	323.421	301.455	252.393	303.409	255.642	255.642	241.209	207.142	231.354	222.515	149.955	147.48	164.242	247.812	214.878	202.474	202.474	238.142	221.97	232.453	261.833	236.061	200.054	216.906	273.342	236.821	283.47	190.113	228.829	202.948	214.205	226.152	170.651	241.032
ENSG00000048545	protein_coding	0	0	0	0	0	0	0	0	0	0	0	0	0	0	0	0	0	0	0	0	0	0	0	0	0	0	0	0	0	0	0	0	0	10.2796	0	3.13029
ENSG00000048649	protein_coding	670.699	658.339	653.783	673.412	593.327	599.201	622.091	622.091	764.214	754.452	795.958	710.267	499.85	557.146	530.57	536.925	453.729	494.274	494.274	484.996	494.787	538.01	493.488	543.105	549.592	580.483	583.713	574.649	628.213	576.281	556.054	555.901	586.533	620.205	585.089	679.272
ENSG00000048707	protein_coding	804.076	874.81	832.844	864.252	988.199	1039.71	1019.08	1019.08	1290.7	1335.02	1246.14	1360.9	801.682	694.482	724.331	821.534	809.786	858.528	858.528	836.401	811.607	776.213	860.053	814.657	879.049	1063.19	1105.49	1108.35	1061.16	1061.96	1046.51	1048.27	1085.83	777.826	780.119	810.744
ENSG00000048740	protein_coding	718.969	873.694	834.232	837.51	981.075	959.737	924.847	924.847	654.047	667.985	719.119	616.811	0	0	0	0	0	0	0	0	0	0	0	0	0	767.091	733.849	695.449	693.525	827.29	794.799	803.85	799.18	620.205	508.47	594.754
ENSG00000048828	protein_coding	2151.83	1776.4	1854.47	1730.94	1443.12	1426.91	1537.34	1537.34	1412.46	1337.87	1383.95	1352.89	3202.88	3258.6	3235.65	2888.13	2927.48	3090.7	3090.7	3173.29	3019.57	3255.17	3244.95	3263.58	3233.59	1780.7	1683.81	1702.11	1618	1698.4	1719.27	1663.29	1712.08	1226.7	1020.42	1233.33
ENSG00000048991	protein_coding	1188.97	1148.19	1056.32	1108.58	1028.91	1025.75	1032.16	1032.16	741.021	739.249	636.433	666.654	1136.2	1268.01	1095.96	1057.33	1006.91	1063.98	1063.98	1080.35	1078.56	984.846	1011.83	1113.45	1026.3	1320.72	1351.22	1345.85	1329.82	1212.71	1237.96	1182.39	1226.03	709.295	811.463	957.868
ENSG00000049089	protein_coding	7.62158	4.46332	6.94037	8.50881	12.2126	22.8509	25.3024	25.3024	22.0335	25.6552	31.7381	37.3825	28.8375	38.2355	23.4632	35.2944	35.5169	41.6857	41.6857	38.7222	51.8255	25.4631	20.4141	31.3647	24.542	11.7061	14.1384	15.0146	17.5065	20.7936	32.036	22.0595	18.6943	27.4124	31.3441	25.0423
ENSG00000049130	protein_coding	398.862	272.262	265.122	342.784	299.208	344.033	295.777	295.777	216.856	209.042	200.451	205.604	140.342	127.972	130.183	34.5435	47.06	53.596	53.596	42.5945	47.9142	59.14	49.7038	57.7771	67.6764	319.507	282.767	290.055	253.844	244.325	252.474	262.067	263.278	171.327	208.96	203.469
ENSG00000049167	protein_coding	214.674	237.672	199.883	184.763	208.631	212.005	191.077	191.077	194.822	168.184	191.264	164.661	59.5975	77.2513	59.0363	66.0831	63.0426	65.5062	65.5062	70.6681	83.1164	78.8534	89.6444	89.1418	105.605	141.161	136.671	150.146	152.845	147.041	145.688	130.592	151.112	99.3699	111.446	140.863
ENSG00000049192	protein_coding	39.3781	42.4015	52.7468	48.6218	78.3639	78.7086	53.2224	53.2224	18.5545	26.6054	27.562	22.2515	0	0	3.0275	4.50567	1.77585	0.992518	0.992518	2.90417	0.97784	0.821389	0.887568	2.47616	2.97479	50.9558	55.8802	58.6934	51.8461	79.4614	66.3604	69.7082	63.8721	95.9434	80.1015	100.169
ENSG00000049239	protein_coding	379.809	303.505	353.959	331.844	352.129	307.217	336.784	336.784	353.695	325.916	305.688	360.474	1056.41	1087.76	1002.1	1030.3	1111.68	1060.01	1060.01	1174.25	1111.8	1022.63	1051.77	1051.54	1062.74	384.923	363.558	350.113	373.696	348.294	369.94	325.599	362.98	301.536	250.752	244.162
ENSG00000049245	protein_coding	1345.21	1407.06	1349.21	1261.74	1207.01	1270.76	1238.07	1238.07	1171.25	1183.94	1206.05	1192.68	789.186	760.028	777.312	715.65	725.434	721.56	721.56	812.199	741.203	909.278	883.13	851.8	816.579	1050.79	993.052	1045.56	981.709	986.955	1090.75	1042.09	1033.64	904.609	818.428	842.047
ENSG00000049246	protein_coding	33.0268	47.9806	47.1945	52.2684	58.0096	45.7017	47.1149	47.1149	55.6635	39.9081	45.9367	31.1521	427.756	429.954	410.984	345.435	346.29	382.119	382.119	351.404	352.022	374.554	355.027	373.075	382.26	26.8551	40.3953	36.854	32.993	41.5873	35.8498	39.7072	48.2935	61.6779	87.0668	84.5177
ENSG00000049247	protein_coding	0	2.23166	0	0	1.01771	1.26949	0	0	2.31931	1.90038	4.17607	1.78012	0.961249	0	0.756876	0.750945	0	0	0	0	0	0	1.77514	1.65077	0.743696	0	0	0	0.673326	0	0	0	0	10.2796	13.9307	6.26057
ENSG00000049249	protein_coding	6.35131	5.57914	1.38807	7.29327	35.62	57.1272	53.2224	53.2224	1308.09	1313.16	1323.81	1329.75	10.5737	5.46222	11.3531	3.00378	4.43962	8.93266	8.93266	3.87222	0	3.28556	4.43784	5.77771	2.97479	148.047	127.245	144.686	152.845	49.0136	59.4955	57.3548	55.3039	30.8389	55.7228	56.3452
ENSG00000049283	protein_coding	0	0	0	1.21554	1.01771	5.07797	1.745	1.745	0	1.90038	0.835213	1.78012	1072.75	1084.64	1086.87	901.885	883.484	922.049	922.049	939.983	959.261	780.32	738.457	718.913	681.226	1.37718	4.03953	2.04744	2.6933	0	3.05105	0.882382	3.11571	0	20.896	3.13029
ENSG00000049323	protein_coding	421.727	406.162	363.675	448.536	549.565	549.69	513.029	513.029	413.998	348.72	390.88	374.715	18.2637	10.9244	18.9219	10.5132	14.2068	20.8429	20.8429	12.5847	13.6898	18.0706	12.426	14.0316	7.43696	766.403	688.067	717.971	702.952	653.514	638.432	573.548	628.595	294.683	271.648	328.68
ENSG00000049449	protein_coding	248.971	238.787	260.958	268.635	223.897	258.977	222.487	222.487	361.813	439.939	410.925	408.537	142.265	157.624	124.885	259.827	284.136	276.912	276.912	242.014	241.527	257.095	284.022	255.87	228.315	498.541	515.041	453.168	457.861	644.603	598.769	570.019	627.037	256.991	257.718	244.162
ENSG00000049540	protein_coding	0	0	0	0	0	0	0	0	0	0	0	2.67018	0.961249	2.34095	1.51375	4.50567	7.10339	2.97755	2.97755	3.87222	3.91136	4.92834	0.887568	2.47616	0	4.13155	0	0	0	2.22789	1.52553	0	0	51.3982	27.8614	40.6937
ENSG00000049541	protein_coding	586.861	579.115	546.901	589.539	556.689	536.996	536.586	536.586	408.199	383.877	416.771	423.668	477.741	479.895	453.369	388.238	399.566	432.738	432.738	387.222	425.36	410.695	423.37	359.869	407.546	572.22	587.752	594.441	589.833	422.557	421.808	482.663	440.873	291.257	397.025	397.546
ENSG00000049618	protein_coding	791.374	730.868	874.486	767.009	772.444	762.965	808.805	808.805	1046.01	1117.43	1060.72	1042.26	839.171	809.188	756.119	803.511	843.527	851.58	851.58	859.634	830.186	791.819	830.764	841.895	809.885	963.34	951.31	1059.21	977.669	968.39	970.234	1018.27	1008.71	1021.11	982.114	1180.12
ENSG00000049656	protein_coding	1086.07	1041.07	953.606	979.729	833.507	754.079	820.148	820.148	808.281	813.364	873.633	799.273	1214.06	1253.97	1217.81	1212.02	1164.07	1201.94	1201.94	1261.38	1214.48	1176.23	1132.54	1149.76	1240.49	911.696	889.371	949.332	865.223	934.971	956.504	960.914	1019.62	897.756	985.596	801.353
ENSG00000049759	protein_coding	205.783	213.123	238.749	250.402	368.412	356.728	386.516	386.516	644.769	619.525	570.451	649.743	1653.35	1743.23	1707.51	2416.54	2419.59	2409.83	2409.83	2295.26	2398.64	2259.64	2339.63	2316.04	2313.64	419.352	442.329	433.376	442.375	357.948	355.447	377.659	336.497	280.977	226.374	262.944
ENSG00000049768	protein_coding	6.35131	12.2741	9.71651	2.43109	11.1948	1.26949	3.48999	3.48999	2.31931	8.55173	3.34085	7.12047	10.5737	12.4851	10.5963	17.2717	12.4309	14.8878	14.8878	18.3931	17.6011	8.21389	17.7514	16.5077	17.8487	12.3947	8.75232	7.5073	6.05993	10.3968	12.2042	9.7062	10.1261	10.2796	6.96535	12.5211
ENSG00000049769	protein_coding	8.89184	14.5058	13.8807	34.0353	34.6022	22.8509	20.9399	20.9399	41.7477	38.9579	36.7494	34.7123	53.83	44.478	45.4126	39.8001	45.2841	54.5885	54.5885	34.85	61.6039	23.8203	30.1773	34.6663	40.9033	16.5262	25.5837	23.8869	20.8731	21.5363	15.2553	25.5891	24.1468	54.8248	59.2054	43.824
ENSG00000049860	protein_coding	704.996	791.123	735.679	726.896	813.153	920.382	872.498	872.498	913.81	912.184	866.951	889.169	663.262	766.271	749.307	682.609	673.934	737.441	737.441	655.374	745.114	804.962	763.308	790.721	790.549	663.114	659.117	655.865	708.339	677.279	655.976	669.728	668.32	531.115	532.849	472.673
ENSG00000049883	protein_coding	289.62	343.675	342.854	319.688	301.243	345.302	348.127	348.127	262.083	225.195	243.882	203.824	330.67	323.831	343.622	301.88	313.437	315.621	315.621	320.427	308.02	303.914	354.14	314.473	369.617	255.468	244.392	229.996	251.824	227.245	244.847	265.597	225.11	256.991	268.166	225.381
ENSG00000050030	protein_coding	54.6213	40.1698	31.9257	35.2508	33.5845	31.7373	27.0474	27.0474	23.1931	20.9042	40.0902	27.5918	34.605	34.3339	28.7613	39.0491	31.9653	32.7531	32.7531	30.9778	36.1801	45.9978	38.1654	44.5709	34.9537	51.6444	45.1081	55.9635	41.0729	53.4694	47.2913	37.9424	49.0724	65.1044	83.5841	118.951
ENSG00000050130	protein_coding	257.863	307.969	298.436	295.377	271.729	276.749	286.179	286.179	194.822	183.387	198.781	204.714	472.935	447.121	423.094	440.054	456.393	471.446	471.446	499.517	439.05	528.153	552.067	525.772	572.646	208.643	172.353	170.62	167.658	207.936	196.793	202.065	223.552	185.034	198.512	175.296
ENSG00000050165	protein_coding	13.9729	15.6216	20.8211	12.1554	19.3365	19.0424	24.4299	24.4299	17.3949	16.1533	9.18735	12.4608	0	0	1.51375	0.750945	0	0.992518	0.992518	0	0.97784	0	0.887568	0	0	26.1665	32.3163	30.7117	41.7462	30.4478	25.1712	23.8243	24.1468	23.9858	24.3787	34.4332
ENSG00000050327	protein_coding	0	0	0	0	0	0	0.872498	0.872498	1.15966	0.950192	1.67043	0	171.102	163.866	168.027	144.932	204.222	165.75	165.75	143.272	164.277	118.28	142.898	145.268	118.991	1.37718	0	0	0	0	0	0	0	3.42655	38.3094	34.4332
ENSG00000050344	protein_coding	146.08	232.092	220.704	249.187	211.684	217.083	191.949	191.949	111.327	102.621	101.061	125.498	132.652	144.359	140.779	99.8756	97.6716	106.199	106.199	81.3167	93.8727	82.9603	92.3071	94.9196	86.2688	225.858	245.065	260.025	243.744	195.312	201.369	192.359	174.48	99.3699	97.5148	103.299
ENSG00000050393	protein_coding	459.835	427.362	440.019	387.759	437.617	402.429	385.644	385.644	441.829	465.594	430.135	429.898	396.035	420.591	435.204	545.186	476.815	492.289	492.289	494.677	555.413	565.116	551.18	499.359	574.134	450.339	409.339	427.233	458.535	449.291	449.267	444.72	447.883	339.228	379.611	375.634
ENSG00000050405	protein_coding	678.32	618.169	606.588	556.719	702.222	735.036	685.783	685.783	346.738	370.575	395.056	383.615	428.717	415.909	417.039	388.238	365.825	425.79	425.79	438.529	445.895	450.943	468.636	411.868	490.096	506.115	480.031	558.27	577.04	496.077	449.267	513.546	483.714	335.802	358.715	356.853
ENSG00000050426	protein_coding	335.349	341.444	340.078	320.904	359.253	392.273	413.564	413.564	661.005	609.073	655.642	646.183	372.004	387.817	336.81	325.91	280.584	327.531	327.531	320.427	284.551	354.84	296.448	350.79	325.739	349.116	367.598	322.131	319.83	240.612	254	243.537	258.604	294.683	247.27	253.553
ENSG00000050438	protein_coding	43.1889	55.7914	41.6422	40.113	72.2576	63.4746	56.7123	56.7123	44.067	37.0575	22.5508	28.4819	2.88375	0	0.756876	1.50189	0.887924	0.992518	0.992518	1.93611	5.86704	0	0.887568	1.65077	0	44.7585	39.7221	40.2664	44.4395	26.7347	35.0871	30.8834	41.2832	92.5168	87.0668	103.299
ENSG00000050555	protein_coding	38.1079	31.2432	43.0303	59.5617	42.7439	48.2407	63.6923	63.6923	60.3022	79.8161	63.4762	55.1837	1.9225	1.56063	0	3.75472	7.99131	3.97007	3.97007	0.968056	4.8892	1.64278	7.98811	3.30155	1.48739	117.749	119.84	120.117	109.752	83.9172	67.1231	90.8853	89.5767	41.1186	87.0668	50.0846
ENSG00000050628	protein_coding	6.35131	0	4.16422	3.64663	8.1417	5.07797	10.47	10.47	8.1176	5.70115	6.68171	3.56024	0.961249	0	0	0.750945	0.887924	0.992518	0.992518	0.968056	0.97784	0.821389	0.887568	0	2.23109	2.75437	5.38605	10.9197	14.8132	6.68367	6.86486	8.82382	10.1261	89.0903	41.7921	100.169
ENSG00000050730	protein_coding	0	2.23166	1.38807	0	0	1.26949	1.745	1.745	0	0	0	0	0	0	0	0	0	0	0	0	0	0	0	0	0	4.13155	0.673256	2.72993	1.34665	1.48526	3.05105	0.882382	2.33678	10.2796	10.448	21.912
ENSG00000050748	protein_coding	736.752	718.594	674.604	687.998	649.301	713.455	628.198	628.198	541.56	519.755	552.911	519.794	768.038	721.012	709.95	738.93	673.934	802.947	802.947	776.381	742.181	754.036	724.255	818.784	827.734	555.005	593.138	572.602	568.96	584.45	604.871	615.02	559.27	579.087	508.47	472.673
ENSG00000050767	protein_coding	15.2432	10.0425	12.4927	13.371	10.1771	11.4254	20.9399	20.9399	3.47897	5.70115	11.693	5.34035	2.88375	2.34095	0.756876	3.00378	3.55169	1.98504	1.98504	3.87222	0	4.10695	0.887568	4.12694	5.20588	37.8726	36.3558	43.6788	49.1528	13.3673	21.3574	16.7653	17.9153	27.4124	10.448	56.3452
ENSG00000050820	protein_coding	190.539	222.05	223.48	258.911	235.092	219.622	205.037	205.037	272.519	278.406	307.359	311.521	571.943	589.139	615.34	624.035	659.727	606.428	606.428	575.993	627.773	455.871	451.772	467.995	470.76	309.178	342.014	335.098	349.456	418.843	382.144	355.6	358.307	256.991	341.302	406.937
ENSG00000051009	protein_coding	137.188	181.88	209.599	213.936	217.791	163.765	163.157	163.157	295.713	302.161	307.359	318.641	259.537	303.543	274.746	220.778	266.377	226.294	226.294	212.972	259.128	216.847	234.318	235.235	217.903	256.845	227.56	186.317	216.138	248.038	239.508	220.595	256.267	188.46	219.408	231.641
ENSG00000051108	protein_coding	252.782	265.567	254.017	224.876	210.667	228.509	223.359	223.359	224.974	206.192	239.706	230.525	532.532	550.903	497.268	717.903	759.175	693.77	693.77	683.448	675.688	666.968	743.782	656.183	688.663	327.081	358.172	343.288	340.029	351.264	369.94	389.13	362.201	294.683	337.819	241.032
ENSG00000051128	protein_coding	24.135	30.1274	33.3138	42.5441	37.6554	30.4678	31.4099	31.4099	41.7477	36.1073	43.4311	39.1626	39.4112	30.4323	47.6832	52.5661	45.2841	38.7082	38.7082	33.882	37.1579	38.6053	31.0649	39.6186	35.6974	27.5437	33.6628	35.489	32.993	37.1315	26.6967	35.2953	38.9464	23.9858	31.3441	28.1726
ENSG00000051180	protein_coding	91.4589	112.699	93.0009	93.5969	113.984	120.602	110.807	110.807	89.2936	131.126	106.907	113.037	95.1637	95.1986	111.261	109.638	101.223	90.3191	90.3191	77.4445	103.651	99.3881	88.7568	100.697	87.0125	99.8458	107.048	118.752	113.792	103.226	103.736	92.6501	88.7978	95.9434	118.411	90.7783
ENSG00000051341	protein_coding	539.862	556.799	534.408	529.978	687.974	745.192	695.381	695.381	716.668	756.353	724.965	766.341	376.81	362.847	356.489	370.216	387.135	379.142	379.142	385.286	417.538	426.301	457.985	460.566	466.298	442.076	451.081	426.551	447.762	441.122	429.435	396.189	427.631	462.584	501.505	494.585
ENSG00000051382	protein_coding	255.323	294.579	267.898	257.695	219.826	242.473	225.977	225.977	251.646	226.146	236.365	193.143	736.317	759.248	718.276	834.3	816.89	885.326	885.326	864.474	871.256	977.453	963.011	948.37	957.881	210.709	212.076	201.332	206.038	202.738	196.03	205.595	198.627	253.565	229.856	184.687
ENSG00000051523	protein_coding	1.27026	5.57914	4.16422	2.43109	1.01771	0	3.48999	3.48999	3.47897	3.80077	5.84649	3.56024	0	0	0.756876	0	0	0	0	1.93611	0	0	1.77514	0	0.743696	3.44296	0.673256	2.04744	2.01998	0	1.52553	2.64715	0.778928	10.2796	13.9307	25.0423
ENSG00000051596	protein_coding	88.9184	121.625	105.494	106.968	105.842	83.7865	101.21	101.21	73.0584	80.7663	65.1466	73.8749	85.5512	81.9332	91.582	101.378	102.999	74.4388	74.4388	98.7417	98.7619	75.5678	78.106	68.5072	78.8318	98.4686	113.78	100.325	109.079	130.703	107.55	107.651	126.186	78.8106	97.5148	118.951
ENSG00000051620	protein_coding	571.618	572.42	570.498	559.151	501.733	534.457	499.069	499.069	621.576	589.119	516.997	506.444	1026.61	1052.65	1039.95	1061.08	988.259	1078.87	1078.87	1127.79	1076.6	1157.34	1131.65	1162.15	1155.7	451.028	430.21	439.518	502.974	452.262	437.063	451.779	447.883	404.333	393.542	460.152
ENSG00000051825	protein_coding	1126.72	1161.58	1110.46	1086.7	1179.53	1207.29	1205.79	1205.79	1041.37	953.042	1037.33	963.934	947.792	965.251	943.068	1111.4	1085.93	1061.99	1061.99	1176.19	1134.29	1179.52	1230.17	1234.78	1212.97	885.529	894.084	831.263	817.417	781.247	829.886	762.378	810.864	664.75	773.153	713.705
ENSG00000052126	protein_coding	316.295	322.475	310.928	251.618	333.81	369.422	336.784	336.784	298.032	269.854	292.325	292.829	214.359	233.315	225.549	256.072	237.964	251.107	251.107	291.385	253.261	288.308	245.856	261.648	284.092	265.108	274.015	281.182	298.283	258.435	278.408	330.011	275.74	277.55	289.062	303.638
ENSG00000052344	protein_coding	0	3.34749	2.77615	0	15.2657	7.61696	4.36249	4.36249	3.47897	4.75096	8.35213	7.12047	322.98	326.172	306.535	380.729	415.548	380.134	380.134	411.424	416.56	323.627	363.903	348.314	323.508	4.13155	2.69302	1.36496	2.6933	2.97052	1.52553	6.17667	5.45249	10.2796	3.48267	12.5211
ENSG00000052723	protein_coding	1756.77	1642.5	1694.84	1630.05	1537.76	1647.8	1565.26	1565.26	1369.56	1393.93	1249.48	1235.4	727.666	670.292	716.005	663.835	628.65	784.089	784.089	753.148	755.87	816.461	912.42	810.531	890.948	1555.53	1570.03	1533.54	1500.84	1456.3	1481.29	1504.46	1402.85	1168.45	1065.7	1036.12
ENSG00000052749	protein_coding	684.672	658.339	727.35	662.472	690.009	636.016	683.166	683.166	775.811	923.586	864.446	847.336	856.473	835.719	839.376	747.941	732.537	686.822	686.822	751.212	766.627	726.93	773.072	716.436	764.52	894.481	873.213	896.781	885.423	836.944	835.225	868.264	845.916	870.343	853.255	760.66
ENSG00000052795	protein_coding	295.971	335.865	297.048	296.593	351.111	373.231	363.831	363.831	590.266	572.966	593.001	564.297	277.801	266.868	315.617	380.729	380.919	390.059	390.059	354.309	391.136	383.589	409.169	444.058	412.008	292.652	323.836	294.15	296.263	345.323	335.616	341.482	307.676	195.313	261.2	187.817
ENSG00000052802	protein_coding	345.511	357.065	281.779	340.353	133.32	133.297	143.962	143.962	105.529	112.123	123.612	97.0164	463.322	473.652	494.997	684.111	682.813	711.635	711.635	697.969	711.868	860.816	840.527	846.848	883.511	129.455	118.493	121.482	122.545	108.424	110.601	117.357	110.608	126.782	111.446	103.299
ENSG00000052841	protein_coding	616.077	583.579	594.095	656.394	697.133	682.987	635.178	635.178	1148.06	1205.79	1100.81	1132.16	526.765	490.819	470.777	489.616	506.116	528.019	528.019	562.441	527.056	589.758	596.446	579.422	548.104	745.745	750.68	812.153	790.484	742.63	766.577	744.73	665.204	541.395	592.054	660.49
ENSG00000052850	protein_coding	128.297	155.1	141.583	158.021	147.568	97.751	116.915	116.915	75.3777	66.5134	59.3001	62.3041	53.83	63.986	62.8207	48.8114	55.9392	44.6633	44.6633	47.4348	47.9142	42.7123	47.9287	37.9678	43.8781	186.608	156.869	175.398	173.718	168.577	118.228	182.653	150.333	109.65	83.5841	90.7783
ENSG00000053108	protein_coding	30.4863	22.3166	38.8661	15.8021	123.143	99.0204	120.405	120.405	57.9829	48.4598	85.1918	83.6655	0.961249	2.34095	2.27063	0.750945	1.77585	4.96259	4.96259	1.93611	0	0.821389	1.77514	0	0.743696	228.613	253.817	219.077	226.911	173.775	158.655	180.888	193.953	20.5593	34.8267	12.5211
ENSG00000053254	protein_coding	636.402	675.077	700.977	724.465	527.175	552.229	496.451	496.451	412.838	436.138	380.857	371.155	475.818	489.258	482.13	488.865	514.108	546.877	546.877	539.207	500.654	463.264	505.026	480.376	525.05	698.921	699.513	707.051	676.019	657.97	674.282	680.316	642.615	479.717	511.953	460.152
ENSG00000053328	protein_coding	1.27026	0	1.38807	0	7.12399	2.53899	2.61749	2.61749	8.1176	7.60153	10.0226	2.67018	0	0	0	0	0	0	0	0	0	0	0	0	0	6.19733	4.71279	4.09489	10.0999	8.16893	2.28829	7.94144	10.1261	0	6.96535	3.13029
ENSG00000053371	protein_coding	166.404	177.417	224.868	172.607	190.312	151.07	170.137	170.137	78.8567	67.4636	86.027	97.0164	198.979	207.564	207.384	146.434	196.231	154.833	154.833	162.633	140.809	96.1026	137.573	100.697	116.017	258.222	251.798	291.42	286.163	215.363	209.76	220.595	221.215	154.195	104.48	150.254
ENSG00000053372	protein_coding	326.458	310.2	341.466	282.006	240.18	234.856	215.507	215.507	168.15	154.881	176.23	139.739	343.166	325.392	329.241	298.125	271.705	250.114	250.114	272.024	283.574	221.775	273.371	250.092	258.806	274.748	306.331	305.752	307.036	293.339	276.883	296.48	303.003	298.11	257.718	300.507
ENSG00000053438	protein_coding	0	0	0	0	0	0	0	0	0	0.950192	0	0.890059	0	0	0	0	0	0	0	0	0	0	0	1.65077	0	0	0	0	0	0	1.52553	0.882382	0	13.7062	10.448	3.13029
ENSG00000053501	protein_coding	34.2971	45.749	45.8064	36.4663	66.1513	44.4323	48.8599	48.8599	63.7811	54.1609	63.4762	40.9427	101.892	85.8348	93.0958	102.128	99.4474	87.3416	87.3416	74.5403	99.7397	74.7464	98.52	88.3165	77.3444	60.5961	46.4546	51.1861	54.5394	66.8367	58.7327	47.6486	47.5146	47.9717	69.6535	56.3452
ENSG00000053524	protein_coding	11.4324	23.4324	20.8211	26.742	34.6022	30.4678	33.1549	33.1549	34.7897	52.2605	35.079	36.4924	3.845	4.6819	8.32564	3.00378	6.21547	5.95511	5.95511	9.68056	5.86704	4.10695	9.76325	7.42849	5.20588	15.149	27.6035	27.9817	26.2597	19.3084	16.7808	16.7653	14.7996	61.6779	66.1708	71.9966
ENSG00000053702	protein_coding	0	0	0	0	3.05314	2.53899	0.872498	0.872498	0	0	3.34085	2.67018	0	0	0	0	0	0	0	0	0	0.821389	1.77514	2.47616	0.743696	0	0	1.36496	0	0	0	1.76476	1.55786	17.1327	17.4134	0
ENSG00000053747	protein_coding	311.214	324.706	298.436	365.879	532.264	533.187	490.344	490.344	770.012	781.058	795.123	792.152	664.223	619.571	614.584	1263.84	1275.06	1164.22	1164.22	1177.16	1183.19	1122.02	1213.31	1183.61	1146.78	702.364	704.226	736.398	744.025	692.131	726.913	670.61	683.12	373.494	463.195	441.37
ENSG00000053770	protein_coding	694.834	632.675	667.663	652.748	552.618	646.172	585.446	585.446	609.98	513.104	567.11	565.187	532.532	542.32	490.456	388.989	396.014	470.453	470.453	503.389	464.474	511.726	552.067	539.803	579.34	446.896	418.765	381.507	395.242	448.549	471.387	480.016	408.937	428.319	393.542	522.758
ENSG00000053900	protein_coding	204.512	248.83	249.853	262.558	201.507	236.126	232.084	232.084	212.217	200.49	167.043	203.824	238.39	230.193	231.604	258.325	246.843	245.152	245.152	260.407	220.014	288.308	263.608	267.426	266.987	201.069	175.046	204.744	201.998	192.341	192.979	170.3	200.963	202.166	163.686	178.426
ENSG00000053918	protein_coding	7.62158	13.3899	8.32844	6.07772	9.15942	8.88645	6.10748	6.10748	3.47897	9.50192	5.84649	5.34035	20.1862	21.8489	18.165	31.5397	22.1981	25.8055	25.8055	21.2972	31.2909	27.9272	24.8519	14.857	20.0798	27.5437	38.3756	27.9817	36.3596	23.0215	16.018	22.0595	24.1468	27.4124	6.96535	28.1726
ENSG00000054116	protein_coding	251.512	281.189	273.45	280.791	312.438	311.026	246.917	246.917	279.477	292.659	278.126	297.28	397.957	440.879	406.443	412.269	400.454	393.037	393.037	395.935	378.424	400.838	418.045	395.361	356.974	335.344	344.707	354.208	396.589	387.653	334.09	377.659	331.823	205.593	254.235	259.814
ENSG00000054118	protein_coding	2316.96	2033.04	2151.51	2100.46	1643.61	1585.6	1565.26	1565.26	1509.87	1497.5	1439.07	1481.95	2429.08	2454.88	2336.48	2369.98	2402.72	2398.92	2398.92	2420.14	2424.07	2247.32	2282.82	2365.56	2340.41	2003.11	1986.1	2074.06	2132.42	2069.71	1923.69	1992.42	1967.57	1706.42	1661.23	1677.83
ENSG00000054148	protein_coding	43.1889	70.2972	136.031	102.106	192.348	115.524	150.942	150.942	202.94	182.437	258.081	251.887	573.866	557.146	575.983	392.744	499.901	412.887	412.887	372.702	394.07	299.807	299.998	328.504	316.071	298.849	307.005	296.879	296.937	443.35	480.541	436.779	449.441	236.432	170.651	162.775
ENSG00000054179	protein_coding	2.54053	0	0	2.43109	16.2834	15.2339	12.215	12.215	6.95794	14.2529	11.693	5.34035	110.544	108.464	108.233	102.128	107.439	90.3191	90.3191	97.7737	81.1607	86.2459	78.9935	97.3957	85.5251	13.7718	14.1384	11.6022	24.2397	18.5658	20.5946	9.7062	12.4628	10.2796	10.448	15.6514
ENSG00000054219	protein_coding	0	0	0	0	0	0	0	0	0	0	0	0	0	0	0	0	0	0	0	0.968056	0	0	0	0	0	0	0	0	0	0	0	0	0	13.7062	10.448	6.26057
ENSG00000054267	protein_coding	768.509	706.32	628.797	715.956	729.7	709.647	725.045	725.045	824.516	877.977	874.468	837.545	436.407	417.469	441.259	371.718	415.548	436.708	436.708	444.338	440.028	450.943	452.66	488.629	451.424	524.707	525.813	574.649	533.947	631.236	613.261	579.725	592.764	853.211	825.393	782.572
ENSG00000054277	protein_coding	33.0268	47.9806	59.6872	36.4663	28.496	19.0424	24.4299	24.4299	26.6721	38.0077	31.7381	29.3719	9.61249	14.826	14.3806	3.00378	6.21547	3.97007	3.97007	4.84028	2.93352	4.92834	4.43784	3.30155	1.48739	26.1665	24.2372	22.5219	15.4865	18.5658	10.6787	15.8829	13.2418	17.1327	24.3787	18.7817
ENSG00000054282	protein_coding	153.702	131.668	144.36	123.986	183.188	185.346	198.929	198.929	202.94	229.946	207.968	225.185	104.776	99.1002	115.045	108.136	125.197	105.207	105.207	117.135	111.474	125.673	101.183	108.951	130.147	144.604	170.334	164.478	150.152	149.269	162.468	156.182	147.217	178.181	205.478	231.641
ENSG00000054356	protein_coding	0	4.46332	0	0	2.03543	2.53899	0.872498	0.872498	0	2.85058	0	1.78012	1.9225	0.780316	0	0	0	0.992518	0.992518	1.93611	3.91136	0	0	0	0	2.06578	0	0	0	0.74263	0	0	0.778928	23.9858	13.9307	21.912
ENSG00000054392	protein_coding	29.216	52.444	54.1349	37.6819	83.4525	92.673	66.3098	66.3098	86.9743	114.973	118.6	88.1158	2.88375	4.6819	0	1.50189	1.77585	5.95511	5.95511	6.77639	4.8892	2.46417	5.32541	4.12694	3.71848	99.1572	98.9686	99.6423	96.9589	112.88	111.363	105.886	103.597	44.5451	83.5841	81.3874
ENSG00000054523	protein_coding	1664.04	1707.22	1560.19	1479.32	1592.72	1637.65	1656	1656	1320.85	1320.77	1325.48	1349.33	1861.94	1817.36	1857.37	1494.38	1583.17	1584.06	1584.06	1618.59	1538.14	1726.56	1705.91	1655.73	1697.86	1384.07	1331.7	1394.31	1372.91	1321.88	1382.89	1368.57	1358.45	1089.64	978.631	1054.91
ENSG00000054598	protein_coding	2678.98	2497.23	2512.41	2472.42	2396.71	2507.25	2449.1	2449.1	2523.41	2410.64	2587.49	2386.25	0.961249	0	1.51375	2.25283	0.887924	0	0	3.87222	1.95568	1.64278	4.43784	4.12694	2.23109	4184.57	4228.05	4270.97	3837.28	3422.78	3231.06	3550.7	3597.09	2631.59	2448.32	2463.54
ENSG00000054611	protein_coding	69.8644	75.8764	87.4486	88.7348	88.541	69.8221	88.9948	88.9948	84.655	79.8161	92.7087	96.1264	209.552	174.011	191.49	139.676	169.593	119.102	119.102	148.113	143.743	122.387	118.047	132.887	119.735	78.4995	107.721	88.0401	87.5323	97.2845	79.3273	96.1796	103.597	133.635	100.998	106.43
ENSG00000054654	protein_coding	616.077	634.907	563.558	613.85	748.019	689.335	786.12	786.12	866.264	787.709	853.588	827.755	335.476	338.657	334.539	509.141	483.03	509.162	509.162	519.846	530.967	512.547	534.316	503.486	480.428	855.92	873.886	881.084	866.57	669.852	698.691	705.905	722.066	603.072	686.087	654.23
ENSG00000054690	protein_coding	358.214	339.212	295.66	302.671	369.43	425.28	395.241	395.241	469.661	476.046	478.577	493.983	865.124	861.469	814.399	912.398	979.38	1009.39	1009.39	907.069	978.818	996.345	910.645	959.1	995.81	743.679	647.672	634.025	685.446	588.163	557.58	590.313	592.764	328.949	306.475	297.377
ENSG00000054793	protein_coding	585.591	602.548	631.573	626.006	524.122	525.57	462.424	462.424	550.837	515.954	582.979	536.706	773.806	736.619	730.386	775.726	767.166	809.894	809.894	757.988	748.048	692.431	764.196	806.404	703.537	656.228	649.019	685.211	663.226	779.762	805.477	805.615	802.296	633.911	612.95	566.582
ENSG00000054796	protein_coding	0	0	0	0	0	0	0	0	0	0	0	0	0	0	0	0	0.887924	0	0	0	0	0	0	0	0	0	0	0	0	0	0	0	0	23.9858	13.9307	6.26057
ENSG00000054803	protein_coding	0	0	0	0	0	0	0	0	0	0	0	0.890059	0	0	0	0.750945	0	0	0	0	0	0	0	0	0	0.688592	0	0	0	0	0.762763	0.882382	0	20.5593	38.3094	21.912
ENSG00000054938	protein_coding	7.62158	0	0	3.64663	0	2.53899	1.745	1.745	0	0.950192	0	0	0	0	0	0	0	1.98504	1.98504	0	0	0	0	0	0	0	0.673256	0.682482	1.34665	1.48526	0.762763	2.64715	2.33678	13.7062	17.4134	25.0423
ENSG00000054965	protein_coding	659.266	628.212	612.14	691.645	588.238	597.931	595.043	595.043	417.477	440.889	476.072	456.6	801.682	840.401	793.206	850.069	883.484	866.468	866.468	937.078	853.654	887.101	885.793	921.958	850.789	665.18	625.455	662.007	689.485	584.45	626.228	578.842	580.301	476.29	571.158	516.497
ENSG00000054967	protein_coding	118.134	104.888	129.091	110.615	106.86	112.985	135.237	135.237	146.117	175.785	168.713	194.033	52.8687	58.5237	58.2795	65.3322	69.258	69.4762	69.4762	77.4445	68.4488	51.7475	44.3784	56.9517	53.5461	106.043	114.453	111.244	137.358	153.724	131.958	140.299	144.102	164.474	163.686	169.035
ENSG00000054983	protein_coding	11.4324	14.5058	6.94037	14.5865	38.6731	25.3899	20.0674	20.0674	31.3107	36.1073	25.8916	32.9322	0	0	0	3.00378	2.66377	0	0	4.84028	0.97784	2.46417	0.887568	0.825387	0.743696	34.4296	28.95	30.0292	30.973	36.3889	23.6456	25.5891	24.9257	30.8389	45.2747	78.2572
ENSG00000055044	protein_coding	1211.83	1122.52	1114.62	1049.02	775.497	868.333	802.698	802.698	565.913	604.322	550.406	575.868	1097.75	1037.82	1082.33	904.137	871.941	843.64	843.64	888.676	863.433	930.634	931.059	968.18	919.953	683.772	641.613	695.449	666.592	655	608.685	659.139	634.826	788.106	933.356	785.702
ENSG00000055070	protein_coding	622.429	708.551	705.141	759.715	542.441	459.556	506.049	506.049	484.737	572.966	586.32	550.056	1368.82	1339.02	1268.52	1049.07	1119.67	1042.14	1042.14	1057.12	1076.6	914.206	887.568	908.752	945.238	641.079	630.841	635.39	653.126	578.509	540.036	666.198	582.638	613.352	609.468	588.494
ENSG00000055118	protein_coding	134.648	128.32	133.255	134.925	240.18	243.743	218.997	218.997	113.646	100.72	131.128	92.5661	46.14	53.0615	47.6832	50.3133	52.3875	41.6857	41.6857	37.7542	46.9363	47.6406	46.1535	31.3647	33.4663	239.63	236.986	196.555	208.731	218.333	231.117	185.3	233.678	51.3982	48.7574	68.8663
ENSG00000055130	protein_coding	1102.59	1066.73	1000.8	960.28	868.109	888.645	879.478	879.478	1037.89	1092.72	1052.37	966.604	642.115	671.852	675.134	618.778	665.055	672.927	672.927	641.821	602.35	623.435	686.978	677.643	642.554	868.314	864.46	827.168	843.004	956.508	887.856	923.854	892.651	870.343	874.151	957.868
ENSG00000055147	protein_coding	167.675	175.185	152.688	147.081	154.692	153.609	185.842	185.842	154.234	117.824	115.259	122.828	165.335	156.063	134.724	173.468	166.042	209.421	209.421	157.793	158.41	217.668	205.916	168.379	209.722	141.85	147.443	154.241	144.765	135.159	138.823	129.71	145.659	126.782	156.72	178.426
ENSG00000055163	protein_coding	858.698	1023.22	1018.85	1083.05	1553.03	1420.56	1428.28	1428.28	1338.24	1294.16	1333.84	1335.09	910.303	848.984	815.156	845.564	854.183	816.842	816.842	795.742	874.189	732.679	820.113	842.721	792.037	2063.71	2177.98	2155.96	2184.94	2778.18	2701.71	2585.38	2619.53	938.874	1079.63	1048.65
ENSG00000055208	protein_coding	1291.86	1224.06	1200.68	1187.59	1295.55	1326.62	1307	1307	1809.07	1774.01	1655.39	1670.64	720.937	751.445	793.963	895.877	905.682	1001.45	1001.45	979.673	924.059	994.703	999.402	997.893	1032.25	1000.52	959.389	975.949	1003.93	1009.98	1021.34	980.326	961.197	1319.22	1239.83	1211.42
ENSG00000055211	protein_coding	541.132	560.146	488.602	503.236	548.547	649.98	629.071	629.071	633.173	645.18	567.945	575.868	274.917	307.445	323.186	349.94	363.161	383.112	383.112	391.095	340.288	411.516	449.997	404.44	428.369	388.366	424.824	411.536	389.856	444.093	453.081	445.603	422.179	304.963	299.51	309.898
ENSG00000055332	protein_coding	1321.07	1180.55	1161.82	1130.46	1134.75	1259.34	1222.37	1222.37	1519.15	1483.25	1537.63	1451.69	632.502	601.624	579.01	639.054	648.184	663.002	663.002	662.15	722.624	790.177	713.605	750.277	763.776	1525.23	1465.68	1468.02	1457.75	1410.25	1349.33	1483.28	1364.68	1086.22	905.495	1054.91
ENSG00000055483	protein_coding	745.644	782.196	800.918	810.768	730.718	684.257	739.878	739.878	981.07	991.05	1003.93	1040.48	723.821	696.823	658.482	645.812	665.055	630.249	630.249	591.482	611.15	633.291	601.771	597.581	623.961	992.261	962.082	965.029	854.45	799.07	859.634	837.38	822.548	866.917	846.289	773.181
ENSG00000055609	protein_coding	1963.83	1785.33	1714.27	1817.24	2416.05	2385.38	2436.89	2436.89	3001.19	2918.04	2818.01	2929.18	950.676	942.622	983.182	1039.31	926.992	1056.04	1056.04	990.321	1060.96	1040.7	1028.69	1002.02	1063.49	2383.22	2324.08	2333.4	2548.54	2741.79	2724.59	2830.68	2621.87	1802.36	1960.74	2081.64
ENSG00000055732	protein_coding	158.783	177.417	159.628	164.099	239.163	218.353	239.937	239.937	475.459	479.847	478.577	469.951	0	0	0	0	0	0	0	0	0	0	0	0	0	212.086	175.72	198.602	199.978	270.317	273.832	261.185	230.563	161.048	181.099	197.208
ENSG00000055813	protein_coding	0	6.69497	2.77615	8.50881	12.2126	7.61696	10.47	10.47	2.31931	5.70115	6.68171	2.67018	97.0862	83.4939	131.696	4.50567	5.32754	2.97755	2.97755	9.68056	6.84488	3.28556	4.43784	6.6031	0.743696	6.88592	12.7919	11.6022	13.4665	7.4263	12.967	8.82382	10.1261	13.7062	10.448	0
ENSG00000055917	protein_coding	1328.69	1318.91	1249.27	1278.75	1111.34	1175.55	1285.19	1285.19	1489	1569.72	1525.93	1471.27	1179.45	1155.65	1224.63	1413.28	1424.23	1435.18	1435.18	1487.9	1374.84	1679.74	1648.21	1597.95	1649.52	1035.64	1044.89	983.456	941.309	981.757	977.099	973.267	1001.7	781.253	884.599	826.396
ENSG00000055950	protein_coding	268.025	345.907	372.004	398.699	293.101	300.87	308.864	308.864	294.553	342.069	286.478	287.489	220.126	222.39	211.168	244.057	245.067	227.287	227.287	192.643	231.748	166.742	197.04	183.236	168.819	446.896	502.249	503.671	445.068	468.6	450.03	484.428	436.2	346.081	247.27	300.507
ENSG00000055955	protein_coding	2.54053	2.23166	1.38807	2.43109	3.05314	2.53899	1.745	1.745	8.1176	2.85058	2.50564	5.34035	1.9225	1.56063	3.0275	2.25283	1.77585	0.992518	0.992518	2.90417	0	1.64278	0.887568	2.47616	4.46218	1.37718	0.673256	1.36496	2.01998	1.48526	0.762763	1.76476	4.67357	13.7062	13.9307	12.5211
ENSG00000055957	protein_coding	0	0	0	0	0	1.26949	1.745	1.745	0	1.90038	0.835213	0	0	0	0	0	0	0	0	0	0	0	0	0	0	0	0.673256	0.682482	0	0	2.28829	0	3.11571	47.9717	59.2054	31.3029
ENSG00000056050	protein_coding	64.7834	82.5713	65.2394	61.9928	54.9565	67.2831	44.4974	44.4974	45.2266	42.7586	50.948	46.2831	76.9	96.7592	77.9583	108.887	121.646	109.177	109.177	77.4445	87.0278	87.0673	108.283	107.3	119.735	48.89	62.6128	72.343	76.0858	45.3004	41.952	50.2958	42.0621	47.9717	90.5495	71.9966
ENSG00000056097	protein_coding	1604.34	1609.03	1672.63	1639.77	1342.36	1445.95	1358.48	1358.48	1614.24	1669.49	1530.11	1555.82	1073.72	1085.42	1095.2	1131.67	1141.87	1170.18	1170.18	1220.72	1155.81	1293.69	1332.24	1290.91	1335.68	1202.28	1186.95	1198.44	1187.07	1241.68	1262.37	1304.16	1298.47	1236.98	1267.69	1342.89
ENSG00000056277	protein_coding	328.998	367.108	396.989	364.663	337.881	318.643	332.422	332.422	285.276	297.41	299.006	294.61	163.412	124.851	118.073	108.887	145.619	148.878	148.878	117.135	114.407	165.921	134.023	136.189	142.79	228.613	252.471	212.934	239.704	263.634	284.511	268.244	263.278	277.55	268.166	325.55
ENSG00000056291	protein_coding	3.81079	4.46332	9.71651	4.86218	3.05314	10.1559	1.745	1.745	27.8318	18.0536	21.7155	16.9111	0	0	0	0.750945	0	0	0	0	0	0	0	0	0	8.2631	5.38605	6.14233	5.38661	2.97052	7.62763	12.3533	4.67357	20.5593	6.96535	18.7817
ENSG00000056487	protein_coding	76.2158	87.0347	112.434	93.5969	148.586	153.609	167.52	167.52	171.629	182.437	200.451	206.494	5.7675	12.4851	5.29813	9.01134	2.66377	12.9027	12.9027	4.84028	7.82272	1.64278	2.6627	9.07926	2.97479	224.481	220.828	213.617	249.13	183.43	172.384	178.241	207.974	137.062	104.48	147.123
ENSG00000056558	protein_coding	10.1621	20.0849	15.2688	19.4487	31.5491	16.5034	20.9399	20.9399	151.915	198.59	217.991	200.263	2.88375	3.12127	3.0275	3.00378	3.55169	0	0	2.90417	0	1.64278	1.77514	1.65077	2.23109	53.7102	46.4546	55.9635	32.3196	35.6462	42.7147	35.2953	37.3885	37.692	10.448	34.4332
ENSG00000056586	protein_coding	1074.64	1084.59	1121.56	1100.07	1023.82	1054.95	1020.82	1020.82	1197.93	1164.94	1198.53	1178.44	1157.34	1245.39	1251.87	1417.78	1489.94	1473.89	1473.89	1435.63	1380.71	1503.14	1563.01	1598.78	1541.68	902.744	833.491	812.836	854.45	877.046	899.297	937.972	850.589	818.945	895.047	898.392
ENSG00000056736	protein_coding	88.9184	64.7181	80.5083	66.855	107.878	76.1696	104.7	104.7	68.4198	76.9655	66.8171	54.2936	128.807	152.942	146.834	104.381	102.999	131.012	131.012	128.751	130.053	147.85	134.023	133.713	133.122	78.4995	86.85	77.8029	72.0458	62.3809	60.2583	64.4139	60.7564	82.2372	83.5841	68.8663
ENSG00000056972	protein_coding	147.35	150.637	140.195	160.452	177.082	194.232	184.097	184.097	139.159	145.379	172.889	185.132	419.105	328.513	349.677	308.638	307.222	295.77	295.77	277.832	348.111	253.809	296.448	316.949	336.895	150.802	169.66	149.463	147.458	138.872	141.111	135.887	138.649	126.782	153.238	112.69
ENSG00000056998	protein_coding	238.809	188.575	177.673	199.349	163.852	154.878	164.902	164.902	57.9829	39.9081	54.2889	50.7334	43.2562	46.0387	36.3301	63.0794	66.5943	73.4463	73.4463	69.7	67.471	70.6395	69.2303	61.0787	72.1386	153.556	150.809	169.255	181.125	167.834	123.568	127.945	154.228	109.65	125.376	122.081
ENSG00000057019	protein_coding	608.456	750.953	712.082	705.016	735.807	769.313	755.583	755.583	1345.2	1322.67	1355.55	1426.76	54.7912	65.5466	60.5501	79.6001	71.0339	61.5361	61.5361	74.5403	50.8477	73.1037	71.893	82.5387	78.8318	951.634	938.519	973.901	923.803	1242.42	1337.89	1354.46	1226.81	746.988	713.948	760.66
ENSG00000057149	protein_coding	0	0	0	0	0	0	0	0	0	0	0	0	0	0	0	0	0	1.98504	1.98504	0	0	0	0	0	0	0	0	0	0	0	0	0	0	6.8531	10.448	9.39086
ENSG00000057252	protein_coding	1049.24	1081.24	1074.37	991.885	943.42	1028.29	991.157	991.157	597.223	591.019	586.32	622.151	379.694	423.712	465.479	551.193	543.409	552.832	552.832	579.866	511.41	682.575	677.214	640.501	663.377	862.117	898.796	885.861	841.657	770.107	855.057	839.145	853.705	647.618	689.569	707.445
ENSG00000057294	protein_coding	453.484	463.069	438.631	470.416	349.076	391.004	374.301	374.301	207.579	195.739	178.736	218.064	70.1712	49.1599	52.9813	84.8568	82.5769	100.244	100.244	109.39	88.9835	103.495	102.07	97.3957	113.786	343.607	368.271	353.525	317.81	382.455	351.634	357.365	338.834	178.181	243.787	228.511
ENSG00000057468	protein_coding	11.4324	11.1583	0	4.86218	23.4074	24.1204	19.1949	19.1949	28.9914	26.6054	38.4198	39.1626	0.961249	2.34095	0.756876	3.75472	1.77585	1.98504	1.98504	3.87222	6.84488	2.46417	4.43784	2.47616	1.48739	7.57451	4.71279	10.9197	6.73326	8.16893	12.2042	15.0005	8.56821	61.6779	87.0668	75.1269
ENSG00000057593	protein_coding	0	0	0	0	1.01771	0	0	0	0	0	0	0	0.961249	0	0.756876	0	0	0	0	0	0	0	0.887568	0	0	0	0.673256	0	0.673326	0.74263	0	0	0	27.4124	24.3787	12.5211
ENSG00000057608	protein_coding	1147.05	1288.78	1224.28	1369.92	1075.72	1047.33	1080.15	1080.15	1029.78	974.897	1015.62	1068.96	2323.34	2422.88	2413.68	2393.26	2329.91	2469.38	2469.38	2499.52	2460.25	2469.1	2468.33	2485.24	2440.81	1598.91	1591.58	1532.17	1664.46	1478.58	1424.84	1526.52	1514.24	1017.68	957.735	1004.82
ENSG00000057657	protein_coding	1.27026	2.23166	0	6.07772	5.08857	5.07797	4.36249	4.36249	9.27726	2.85058	4.17607	4.45029	9.61249	1.56063	6.81189	1.50189	5.32754	9.92518	9.92518	5.80834	3.91136	4.10695	5.32541	0.825387	8.18066	0.688592	3.36628	3.41241	4.03995	7.4263	4.57658	4.41191	7.78928	58.2513	45.2747	21.912
ENSG00000057663	protein_coding	375.998	261.104	320.645	301.455	242.216	253.899	234.702	234.702	273.679	270.805	246.388	235.866	282.607	301.982	339.837	310.14	265.489	255.077	255.077	287.513	290.419	335.127	341.714	319.425	350.281	278.191	263.243	252.518	253.844	227.245	247.898	263.832	230.563	209.019	170.651	212.859
ENSG00000057704	protein_coding	130.837	120.51	127.703	116.692	129.25	139.644	151.815	151.815	195.982	203.341	234.695	198.483	23.07	17.167	18.165	15.0189	17.7585	15.8803	15.8803	15.4889	19.5568	20.5347	10.6508	17.3331	17.105	154.933	159.562	152.193	148.805	120.306	152.553	156.182	148.775	54.8248	83.5841	90.7783
ENSG00000057757	protein_coding	320.106	361.529	366.451	354.939	240.18	256.438	225.977	225.977	295.713	288.858	292.325	285.709	323.941	286.376	317.888	281.604	285.911	253.092	253.092	284.609	261.083	286.665	310.649	293.838	284.836	240.319	239.006	243.646	231.624	190.856	183.826	156.182	182.269	311.816	306.475	294.247
ENSG00000057935	protein_coding	290.89	299.042	302.6	249.187	290.048	319.912	351.617	351.617	321.225	239.448	270.609	279.479	270.111	296.52	311.076	247.061	279.696	293.785	293.785	267.184	257.172	260.38	276.034	241.839	255.088	333.967	353.459	336.463	366.962	368.345	376.805	322.952	332.602	287.83	254.235	269.205
ENSG00000058056	protein_coding	703.726	651.644	652.394	650.316	557.707	564.924	595.043	595.043	364.132	405.732	349.119	333.772	701.712	718.671	672.106	691.62	649.96	702.703	702.703	692.16	660.042	737.608	741.119	765.96	743.696	493.72	523.12	491.387	517.114	422.557	437.826	472.957	458.01	558.527	424.886	444.501
ENSG00000058063	protein_coding	736.752	680.656	671.828	687.998	709.346	859.447	747.73	747.73	759.575	687.939	691.557	660.424	1082.37	1077.62	1117.91	1351.7	1247.53	1322.03	1322.03	1316.56	1367.02	1485.07	1502.65	1455.16	1504.5	660.36	676.622	698.179	634.946	709.954	765.814	744.73	683.899	489.996	508.47	494.585
ENSG00000058085	protein_coding	15.2432	5.57914	9.71651	7.29327	8.1417	11.4254	11.3425	11.3425	39.4283	26.6054	34.2437	29.3719	245.119	259.845	227.82	0.750945	1.77585	0	0	0.968056	0	0.821389	0.887568	0	1.48739	11.7061	12.7919	10.9197	11.4465	8.16893	13.7297	12.3533	10.1261	102.796	83.5841	81.3874
ENSG00000058091	protein_coding	203.242	232.092	222.092	207.858	207.613	229.778	221.614	221.614	273.679	257.502	227.178	224.295	535.416	535.297	515.433	234.295	241.515	251.107	251.107	236.206	263.039	291.593	265.383	262.473	287.811	218.284	233.62	217.029	240.377	203.481	183.826	208.242	221.994	212.446	177.616	162.775
ENSG00000058262	protein_coding	2136.58	2055.36	2076.56	2116.26	1898.03	1876.31	1877.61	1877.61	1781.23	1772.11	1786.52	1926.98	5184.02	5260.89	5102.1	5292.66	5284.92	5553.14	5553.14	5601.17	5608.89	5697.16	5683.99	5742.22	5834.3	2154.6	2083.73	2124.57	2129.06	2343.74	2421.77	2408.02	2529.96	2539.07	2737.38	2379.02
ENSG00000058272	protein_coding	1091.16	1039.95	954.994	903.15	938.331	1006.71	1027.8	1027.8	1012.38	951.142	988.893	968.384	703.635	733.497	762.174	979.983	960.733	1067.95	1067.95	1048.4	1044.33	1093.27	1151.18	1122.53	1196.61	833.196	787.036	705.003	801.258	805.754	827.598	862.087	761.791	712.722	703.5	726.226
ENSG00000058335	protein_coding	7.62158	8.92663	6.94037	8.50881	23.4074	22.8509	30.5374	30.5374	8.1176	18.0536	15.8691	12.4608	0.961249	0.780316	0	0	0.887924	0.992518	0.992518	0.968056	1.95568	0	3.55027	0.825387	0	75.7451	72.0384	92.135	75.4125	41.5873	33.5616	35.2953	52.1882	34.2655	45.2747	53.2149
ENSG00000058404	protein_coding	49.5402	43.5173	38.8661	59.5617	54.9565	45.7017	61.9473	61.9473	18.5545	25.6552	35.9142	18.6912	207.63	198.2	202.086	139.676	154.499	155.825	155.825	155.857	152.543	165.921	132.248	159.3	118.248	99.8458	101.662	86.6752	96.2856	81.6893	92.2943	91.7677	91.9135	58.2513	66.1708	75.1269
ENSG00000058453	protein_coding	17.7837	27.8957	16.6569	20.6643	36.6377	22.8509	25.3024	25.3024	46.3863	35.1571	65.9819	62.3041	37.4887	59.3041	67.362	33.0416	37.2928	37.7157	37.7157	29.0417	37.1579	20.5347	26.627	39.6186	31.2353	59.2189	47.8012	49.1387	46.4595	54.9546	62.5465	55.5901	49.8514	78.8106	100.998	68.8663
ENSG00000058600	protein_coding	542.402	533.366	558.005	560.366	501.733	418.933	449.336	449.336	462.703	454.192	412.595	503.773	550.796	596.942	573.712	627.039	619.771	559.78	559.78	585.674	596.483	499.405	542.304	559.613	585.289	524.707	497.536	498.894	491.528	425.527	459.946	465.015	423.737	424.892	498.022	507.106
ENSG00000058668	protein_coding	1149.59	1154.88	1117.4	1124.38	1011.61	961.006	1013.84	1013.84	964.835	935.939	1018.13	931.892	469.09	496.281	486.671	497.125	519.435	581.615	581.615	548.888	542.701	554.438	552.955	576.12	543.642	1262.19	1219.27	1219.59	1227.47	1196.38	1231.86	1235.33	1189.42	945.727	915.943	1076.82
ENSG00000058673	protein_coding	5.08105	8.92663	8.32844	3.64663	3.05314	3.80848	2.61749	2.61749	11.5966	4.75096	7.51692	13.3509	4.80625	6.24253	2.27063	2.25283	3.55169	2.97755	2.97755	2.90417	7.82272	7.39251	1.77514	2.47616	9.66805	5.50874	2.01977	2.04744	4.03995	5.19841	3.81381	7.94144	3.11571	23.9858	13.9307	9.39086
ENSG00000058729	protein_coding	315.025	301.274	344.242	308.748	286.995	248.821	264.367	264.367	294.553	279.356	260.587	230.525	192.25	191.178	199.058	241.804	209.55	203.466	203.466	230.397	230.77	255.452	232.543	241.839	250.626	220.349	228.907	250.471	234.991	181.202	229.592	197.654	208.753	284.404	163.686	215.99
ENSG00000058799	protein_coding	171.485	136.131	163.793	122.77	159.781	130.758	140.472	140.472	189.024	158.682	162.867	169.111	328.747	321.49	358.759	292.868	326.756	310.658	310.658	348.5	344.2	356.483	368.341	361.52	345.075	193.494	198.61	209.522	197.958	198.282	186.877	195.006	167.469	109.65	135.824	131.472
ENSG00000058804	protein_coding	1656.42	1584.48	1725.38	1569.27	1196.83	1308.85	1246.8	1246.8	963.675	852.322	829.367	835.765	1168.88	1129.9	1141.37	1105.39	1067.28	1135.44	1135.44	1209.1	1129.41	1284.65	1378.39	1304.94	1331.96	1157.52	1213.88	1178.65	1185.73	1084.24	1119.74	1158.57	1110.75	1113.63	978.631	964.128
ENSG00000058866	protein_coding	1.27026	0	4.16422	2.43109	3.05314	1.26949	0.872498	0.872498	3.47897	7.60153	6.68171	8.90059	1.9225	0	0	0	0	0.992518	0.992518	0	0	0	0	0	0	6.88592	4.71279	8.18978	3.36663	1.48526	0.762763	1.76476	1.55786	41.1186	34.8267	40.6937
ENSG00000059122	protein_coding	207.053	324.706	320.645	302.671	325.668	265.324	296.649	296.649	317.746	380.077	360.812	404.087	412.376	419.81	430.663	383.733	368.488	376.164	376.164	371.734	368.646	335.127	320.412	359.044	302.684	433.124	472.626	449.755	426.215	403.991	395.111	362.659	412.053	301.536	268.166	322.42
ENSG00000059145	protein_coding	181.648	190.807	179.061	199.349	180.135	192.963	184.097	184.097	150.755	128.276	177.9	141.519	508.501	504.084	512.405	595.499	654.4	548.862	548.862	584.706	547.59	495.298	501.476	496.883	477.453	108.798	98.2953	96.2299	87.5323	107.681	112.889	121.769	134.755	157.621	247.27	231.641
ENSG00000059377	protein_coding	17.7837	22.3166	8.32844	13.371	24.4251	19.0424	24.4299	24.4299	12.7562	13.3027	13.3634	14.2409	48.0625	63.986	65.0914	36.7963	35.5169	19.8504	19.8504	30.0097	27.3795	30.3914	31.0649	37.1424	38.6722	22.7235	22.2174	27.2993	31.6463	23.0215	22.8829	22.0595	21.81	41.1186	94.0322	68.8663
ENSG00000059378	protein_coding	1.27026	1.11583	0	0	0	0	0	0	0	1.90038	1.67043	0.890059	290.297	300.422	293.668	183.231	198.007	199.496	199.496	188.771	184.812	208.633	177.514	165.903	211.953	0.688592	0	0	0	0	0	0.882382	0	54.8248	41.7921	31.3029
ENSG00000059573	protein_coding	1937.15	1986.18	2012.71	1926.64	1586.61	1640.18	1721.44	1721.44	959.037	1020.51	963.001	1012.89	1262.12	1255.53	1313.18	1325.42	1372.73	1414.34	1414.34	1330.11	1367.02	1391.43	1406.8	1413.89	1495.57	1599.6	1582.15	1609.29	1615.98	1457.04	1461.45	1436.52	1398.95	1113.63	1086.59	1255.24
ENSG00000059588	protein_coding	729.131	691.814	656.559	683.136	593.327	567.463	542.693	542.693	547.358	510.253	520.338	492.203	419.105	427.613	402.658	293.619	278.808	277.905	277.905	339.788	301.175	350.733	354.14	359.869	312.353	497.852	482.724	439.518	461.901	401.763	435.538	426.19	393.359	582.513	501.505	500.846
ENSG00000059691	protein_coding	153.702	186.343	201.271	159.236	177.082	196.771	160.54	160.54	148.436	131.126	137.81	135.289	134.575	147.48	140.022	196.748	189.128	193.541	193.541	206.196	190.679	201.24	219.229	205.521	203.029	126.701	119.166	135.131	132.645	138.872	130.432	125.298	120.734	188.46	135.824	194.078
ENSG00000059728	protein_coding	110.513	79.2239	101.329	91.1659	104.824	135.836	120.405	120.405	287.595	308.812	274.785	278.588	141.304	130.313	118.83	118.649	114.542	116.125	116.125	149.081	134.942	140.458	127.81	141.967	152.458	130.144	160.908	114.657	119.179	207.194	204.42	200.301	216.542	260.418	226.374	306.768
ENSG00000059758	protein_coding	217.215	229.861	222.092	182.332	256.464	245.012	220.742	220.742	221.495	257.502	255.575	247.436	87.4737	92.8577	76.4445	129.162	129.637	150.863	150.863	119.071	106.585	134.708	150.887	143.617	125.685	252.025	214.095	175.398	223.544	220.561	277.646	223.243	223.552	226.152	208.96	200.338
ENSG00000059769	protein_coding	60.9726	49.0965	65.2394	54.6995	49.8679	86.3255	61.0748	61.0748	52.1846	57.9617	43.4311	43.6129	66.3262	81.9332	80.9858	92.3662	93.232	120.095	120.095	85.1889	80.1829	101.852	103.845	121.332	91.4747	58.5303	38.3756	38.9014	41.0729	41.5873	46.5285	38.8248	40.5042	71.9575	59.2054	78.2572
ENSG00000059804	protein_coding	115.594	137.247	117.986	137.357	260.535	255.168	240.809	240.809	394.283	349.671	320.722	341.783	7.69	7.80316	9.08251	13.517	6.21547	13.8952	13.8952	9.68056	9.7784	4.92834	10.6508	10.73	8.92436	210.021	226.214	197.92	230.277	219.076	170.859	202.065	204.858	71.9575	87.0668	78.2572
ENSG00000059915	protein_coding	16.5134	8.92663	19.433	15.8021	33.5845	34.2763	36.6449	36.6449	31.3107	37.0575	45.1015	48.0632	17.3025	18.7276	15.8944	22.5283	15.0947	22.8279	22.8279	10.6486	14.6676	9.85667	10.6508	7.42849	13.3865	42.0041	37.0291	43.6788	26.933	40.8447	39.6637	47.6486	49.0724	85.6637	34.8267	78.2572
ENSG00000060069	protein_coding	97.8102	97.0771	137.419	103.321	104.824	79.9781	85.5048	85.5048	95.0919	84.5671	91.8735	96.1264	113.427	131.873	123.371	162.204	147.395	159.795	159.795	119.071	126.141	127.315	114.496	134.538	123.454	113.618	125.899	108.515	129.279	123.277	131.195	122.651	111.387	123.356	121.894	178.426
ENSG00000060138	protein_coding	3377.63	3241.48	3017.67	3066.82	3052.12	3035.36	3079.04	3079.04	2766.94	2787.86	2621.73	2733.37	1691.8	1641.79	1776.39	1622.04	1609.81	1605.89	1605.89	1621.49	1707.31	1369.26	1371.29	1492.3	1481.44	2921.01	3112.46	3518.87	3386.15	3243.81	3237.17	3302.75	3618.9	2240.96	2406.53	2128.59
ENSG00000060140	protein_coding	10.1621	16.7374	11.1046	17.0176	12.2126	25.3899	29.6649	29.6649	23.1931	10.4521	12.5282	19.5813	68.2487	81.1529	91.582	64.5812	91.4561	67.4912	67.4912	96.8056	89.9613	68.1753	91.4195	91.618	86.2688	18.592	12.1186	15.6971	20.1998	16.3379	12.2042	12.3533	14.7996	3.42655	41.7921	43.824
ENSG00000060237	protein_coding	2793.31	2858.75	2803.91	2931.89	2924.91	2856.36	2882.73	2882.73	4264.06	4448.8	4301.35	4460.09	2293.54	2355.78	2344.05	2808.53	2854.67	2964.65	2964.65	2956.44	2842.58	2865.83	2772.76	2944.16	2830.51	3898.81	3851.02	3985.69	4012.35	4236.7	4201.3	4405.73	4296.57	2885.15	2702.55	2857.95
ENSG00000060339	protein_coding	992.075	939.528	909.188	967.574	790.763	845.482	750.348	750.348	1023.98	1013.85	990.563	995.976	1399.58	1589.5	1457.74	1435.81	1372.73	1503.66	1503.66	1434.66	1457.96	1493.29	1419.22	1476.62	1368.4	686.526	710.958	670.879	662.552	940.912	909.976	918.559	897.325	986.846	804.497	954.737
ENSG00000060491	protein_coding	166.404	179.648	165.181	167.745	133.32	165.034	179.734	179.734	163.512	148.23	170.384	144.19	237.429	230.193	234.632	222.28	247.731	210.414	210.414	215.877	206.324	170.849	196.153	184.061	185.924	164.573	176.393	161.748	163.618	146.298	157.892	165.888	172.143	140.488	139.307	131.472
ENSG00000060558	protein_coding	1.27026	0	0	0	0	2.53899	0	0	2.31931	2.85058	2.50564	2.67018	0	0	0	0	0	0	0	0	0	0	0	0	0	3.44296	4.71279	1.36496	2.01998	5.19841	7.62763	2.64715	4.67357	0	6.96535	3.13029
ENSG00000060566	protein_coding	0	0	0	0	0	1.26949	0.872498	0.872498	0	0.950192	0	0.890059	0	0	0	0	0	0	0	0	0	0.821389	0	0	0	1.37718	6.73256	4.77737	2.01998	2.97052	11.4414	1.76476	0.778928	3.42655	6.96535	9.39086
ENSG00000060642	protein_coding	82.5671	62.4864	54.1349	75.3638	72.2576	78.7086	76.7798	76.7798	56.8232	79.8161	54.2889	53.4035	170.141	156.063	162.728	186.234	168.705	171.706	171.706	174.25	173.078	198.776	215.679	166.728	202.285	57.8417	74.7314	65.5182	70.6992	68.322	71.6997	60.002	59.9774	47.9717	80.1015	65.736
ENSG00000060656	protein_coding	1230.88	1292.13	1364.48	1310.36	1474.67	1244.1	1298.28	1298.28	651.727	689.839	697.403	720.058	370.081	371.431	345.136	343.182	361.385	376.164	376.164	332.043	353.978	306.378	321.3	297.139	291.529	1446.73	1469.72	1463.24	1505.56	1046.37	1004.56	1106.51	1051.55	675.03	706.983	657.36
ENSG00000060688	protein_coding	703.726	695.161	694.037	763.362	642.177	600.47	617.728	617.728	513.728	540.659	513.656	541.156	623.851	617.23	618.368	520.405	546.961	493.281	493.281	483.06	505.543	554.438	547.629	584.374	514.638	305.735	317.103	303.704	340.029	313.39	299.766	293.833	313.129	579.087	459.713	488.325
ENSG00000060709	protein_coding	0	1.11583	2.77615	0	0	0	1.745	1.745	3.47897	3.80077	3.34085	0	0	0	0	0	0	0.992518	0.992518	0	0	0.821389	0	0	0	13.7718	5.38605	8.18978	9.42656	5.19841	3.81381	7.94144	2.33678	41.1186	20.896	34.4332
ENSG00000060718	protein_coding	0	0	1.38807	0	0	0	2.61749	2.61749	0	0	0.835213	0.890059	0.961249	0	0	0	0	0	0	0	0	0	0.887568	0	0	0	0.673256	0.682482	2.01998	0.74263	0	0	0	68.531	80.1015	56.3452
ENSG00000060749	protein_coding	2502.42	2407.96	2270.89	2311.97	1873.61	2141.63	2025.07	2025.07	2385.41	2415.39	2250.9	2292.79	838.209	750.664	765.202	631.545	589.581	680.867	680.867	730.882	708.934	755.678	786.385	694.151	743.696	2232.42	2224.44	2262.43	2238.81	2281.36	2283.71	2363.02	2327.44	1572.79	1567.2	1731.05
ENSG00000060762	protein_coding	332.809	352.602	319.257	295.377	246.287	280.558	283.562	283.562	195.982	178.636	184.582	148.64	152.839	132.654	153.646	129.913	113.654	134.982	134.982	136.496	135.92	170.028	120.709	159.3	125.685	344.985	319.796	342.606	334.643	337.154	324.174	328.246	327.15	304.963	330.854	341.201
ENSG00000060971	protein_coding	142.269	130.552	124.927	137.357	164.87	151.07	143.09	143.09	137.999	123.525	123.612	142.409	560.408	515.789	511.648	552.695	552.288	481.371	481.371	457.891	525.1	413.159	444.672	438.281	460.348	102.6	105.701	99.6423	111.772	130.703	135.772	141.181	130.081	188.46	188.064	200.338
ENSG00000060982	protein_coding	1126.72	1083.47	967.487	1024.7	1055.37	1127.31	1172.64	1172.64	960.196	923.586	924.581	896.289	3.845	2.34095	0.756876	1.50189	0	0	0	0.968056	0	2.46417	0	1.65077	0	1092.8	1054.99	1061.26	1094.83	1250.59	1305.85	1318.28	1249.4	568.807	748.775	594.754
ENSG00000061273	protein_coding	170.215	179.648	194.33	213.936	209.649	220.892	177.99	177.99	198.301	227.096	233.86	237.646	446.981	437.758	489.699	451.318	427.091	414.872	414.872	422.072	476.208	346.626	379.879	389.583	356.231	239.63	254.491	211.569	232.297	265.862	276.12	265.597	276.519	215.873	236.822	197.208
ENSG00000061337	protein_coding	43.1889	59.1389	59.6872	72.9327	102.789	116.793	109.062	109.062	17.3949	22.8046	31.7381	32.9322	2.88375	2.34095	4.54126	12.0151	4.43962	10.9177	10.9177	10.6486	6.84488	10.6781	5.32541	5.77771	12.6428	75.7451	78.7709	86.6752	81.4724	60.153	69.4114	60.002	52.9671	71.9575	27.8614	28.1726
ENSG00000061455	protein_coding	217.215	251.062	204.047	250.402	242.216	219.622	225.104	225.104	137.999	146.33	153.679	132.619	0	0	0.756876	0	0.887924	0.992518	0.992518	0	0	0	0	0	0	249.959	243.719	240.916	247.111	199.025	214.336	185.3	191.616	164.474	170.651	134.602
ENSG00000061492	protein_coding	0	0	0	0	1.01771	0	0	0	0	1.90038	0	0	0	0	0	0	0	0	0	0	0	0	0	0	0	0	0	0	0	0	0	0	0	6.8531	6.96535	3.13029
ENSG00000061656	protein_coding	13.9729	15.6216	16.6569	9.72436	20.3543	17.7729	18.3224	18.3224	41.7477	40.8582	51.7832	48.0632	13.4575	10.1441	3.0275	6.00756	6.21547	1.98504	1.98504	2.90417	5.86704	9.03528	11.5384	4.95232	8.92436	11.7061	20.8709	19.1095	13.4665	19.3084	9.15315	35.2953	31.1571	34.2655	17.4134	9.39086
ENSG00000061676	protein_coding	1896.5	1987.29	1816.99	1892.6	2106.67	2244.46	2073.93	2073.93	2261.33	2367.88	2331.92	2269.65	1458.22	1626.18	1571.28	1458.33	1479.28	1562.22	1562.22	1513.07	1517.61	1742.99	1698.81	1753.12	1677.78	1753.84	1795.57	1816.77	1774.21	1980.59	2003.78	2067.42	1923.17	1524.81	1476.65	1605.84
ENSG00000061794	protein_coding	420.457	368.224	378.944	361.017	340.934	330.068	300.139	300.139	321.225	325.916	338.261	342.673	1008.35	1033.14	970.315	1059.58	1032.66	944.877	944.877	949.663	935.793	1051.38	1086.38	1099.42	1120.75	247.205	252.471	259.343	222.197	261.406	228.829	248.832	239.91	226.152	229.856	272.335
ENSG00000061918	protein_coding	148.621	179.648	181.838	188.409	155.71	165.034	184.969	184.969	147.276	107.372	100.226	102.357	23.07	31.2127	28.0044	25.5321	35.5169	29.7755	29.7755	36.7861	34.2244	42.7123	35.5027	38.7932	34.21	162.508	170.334	156.971	162.271	100.255	123.568	103.239	121.513	102.796	66.1708	109.56
ENSG00000061936	protein_coding	365.836	372.687	412.258	391.405	374.518	364.344	310.609	310.609	418.636	473.195	483.589	499.323	299.91	305.104	298.209	313.895	294.791	335.471	335.471	310.746	317.798	294.057	282.247	265.775	275.911	372.528	366.251	376.73	338.009	383.197	372.991	421.778	420.621	476.29	466.678	444.501
ENSG00000061938	protein_coding	91.4589	82.5713	102.717	128.848	122.126	107.907	113.425	113.425	156.554	195.739	192.934	191.363	493.121	497.062	496.511	485.11	484.806	406.932	406.932	447.242	388.203	312.949	331.063	368.123	313.096	179.722	163.601	189.73	176.411	178.974	189.928	145.593	191.616	123.356	118.411	128.342
ENSG00000061987	protein_coding	556.375	681.771	644.066	687.998	649.301	718.533	697.998	697.998	751.458	680.337	695.733	696.026	563.292	565.729	549.492	645.812	690.805	696.747	696.747	761.86	734.358	772.106	866.266	773.388	843.352	558.448	554.763	573.285	498.934	631.236	626.991	640.609	588.869	681.883	592.054	613.536
ENSG00000062038	protein_coding	8.89184	4.46332	9.71651	7.29327	22.3897	20.3119	13.96	13.96	19.7142	13.3027	21.7155	16.9111	2.88375	2.34095	4.54126	11.2642	10.6551	13.8952	13.8952	14.5208	6.84488	9.03528	7.98811	7.42849	7.43696	16.5262	12.7919	15.6971	17.5065	20.051	15.2553	17.6476	18.6943	27.4124	48.7574	37.5634
ENSG00000062096	protein_coding	0	0	0	0	1.01771	0	0	0	0	0	0	0	0	0	0	0	0	0.992518	0.992518	0	0	0	0	0	0	0	0	0	0	0.74263	0	0	0	13.7062	10.448	12.5211
ENSG00000062194	protein_coding	1100.05	1026.56	992.472	1001.61	1112.36	1053.68	1073.17	1073.17	1425.22	1426.24	1399.82	1354.67	705.557	710.868	673.62	766.715	724.546	740.418	740.418	740.563	708.934	761.428	799.699	778.34	811.373	912.384	912.935	921.35	950.736	1013.69	1026.68	966.208	958.86	904.609	867.185	788.832
ENSG00000062282	protein_coding	5.08105	10.0425	15.2688	9.72436	8.1417	19.0424	12.215	12.215	64.9408	54.1609	62.641	62.3041	298.949	351.142	287.613	229.789	244.179	239.197	239.197	187.803	217.081	216.025	234.318	212.95	229.802	56.4645	45.1081	60.0584	45.1128	46.7857	57.2072	55.5901	62.3142	20.5593	31.3441	25.0423
ENSG00000062370	protein_coding	43.1889	32.359	37.478	21.8798	45.7971	39.3543	39.2624	39.2624	40.588	59.8621	51.7832	63.1942	24.9925	14.0457	25.7338	16.5208	14.2068	7.94014	7.94014	21.2972	11.7341	19.7133	28.4022	19.8093	14.8739	15.149	22.8907	23.2044	27.6064	24.5068	25.1712	24.7067	27.2625	51.3982	59.2054	53.2149
ENSG00000062485	protein_coding	3424.63	3253.76	3379.96	3241.86	2510.7	2522.48	2513.67	2513.67	2298.44	2473.35	2437.99	2420.07	3754.64	3891.44	3766.22	3814.05	3977.01	4008.78	4008.78	4092.94	3821.4	4056.02	3994.06	4049.35	4072.48	2969.9	3055.23	2744.94	3110.09	2692.78	2695.6	2681.56	2758.18	2018.24	1856.26	1881.3
ENSG00000062524	protein_coding	17.7837	17.8533	13.8807	15.8021	35.62	21.5814	22.6849	22.6849	60.3022	51.3104	55.1241	60.524	0	0	0	0	0.887924	0	0	1.93611	0	0.821389	0	0	0	26.1665	29.6233	38.219	39.0529	40.102	56.4444	47.6486	35.8307	44.5451	24.3787	34.4332
ENSG00000062582	protein_coding	7.62158	1.11583	12.4927	2.43109	2.03543	5.07797	6.10748	6.10748	4.63863	3.80077	10.0226	6.23041	0.961249	2.34095	3.0275	4.50567	0.887924	1.98504	1.98504	2.90417	0.97784	4.92834	6.21298	4.12694	1.48739	2.75437	2.69302	6.14233	6.05993	2.97052	3.81381	6.17667	2.33678	0	13.9307	12.5211
ENSG00000062598	protein_coding	370.917	332.517	316.481	305.102	342.969	338.955	308.864	308.864	397.762	455.142	425.959	431.679	437.368	481.455	460.181	433.295	436.858	509.162	509.162	475.316	465.452	490.37	464.198	496.058	503.483	360.822	351.44	361.033	355.516	411.417	424.096	412.955	440.873	322.096	320.406	325.55
ENSG00000062650	protein_coding	1117.83	1101.32	979.98	1068.46	1021.78	1005.44	1012.1	1012.1	1152.7	1023.36	962.166	954.143	425.833	425.272	423.094	462.582	445.738	461.521	461.521	433.689	467.408	539.653	488.162	524.946	496.046	877.266	850.995	873.576	832.231	955.022	930.571	909.736	903.556	712.722	759.223	826.396
ENSG00000062716	protein_coding	851.076	755.416	692.649	764.578	658.46	856.908	732.025	732.025	741.021	782.008	723.295	705.817	1390.93	1431.1	1329.83	1647.57	1578.73	1748.82	1748.82	1781.22	1709.26	2059.22	2135.49	1987.53	2042.93	734.039	700.186	769.157	751.431	754.512	725.387	798.555	701.035	616.779	410.955	485.194
ENSG00000062725	protein_coding	478.889	475.343	462.228	488.649	371.465	323.721	386.516	386.516	387.326	343.969	398.397	372.935	644.998	643.761	635.019	681.107	717.442	665.979	665.979	715.394	671.776	694.074	725.143	702.405	766.751	468.243	464.546	471.595	430.928	418.843	470.625	467.662	438.536	335.802	445.782	500.846
ENSG00000062822	protein_coding	529.7	469.764	512.199	523.9	575.008	460.826	495.579	495.579	601.862	628.077	663.995	653.303	468.128	429.954	440.502	424.284	447.514	442.663	442.663	420.136	410.693	340.877	387.867	344.187	321.277	669.311	700.859	662.007	645.719	544.348	501.898	534.723	569.396	483.143	574.641	560.321
ENSG00000063015	protein_coding	1.27026	0	0	1.21554	4.07085	2.53899	2.61749	2.61749	1.15966	9.50192	5.84649	7.12047	3.845	0.780316	0.756876	1.50189	0.887924	1.98504	1.98504	1.93611	2.93352	2.46417	0.887568	7.42849	3.71848	5.50874	10.7721	3.41241	6.73326	7.4263	9.15315	9.7062	27.2625	17.1327	10.448	9.39086
ENSG00000063046	protein_coding	4487.84	4367.35	4137.85	4332.2	3799.12	3934.16	4029.19	4029.19	5279.92	5110.13	5320.31	5157.89	6665.3	6681.07	6581.04	6490.42	6235	6134.75	6134.75	6158.77	6187.77	5932.07	5658.25	5855.3	6055.18	6391.51	6584.44	6369.6	6680.06	5596.46	5431.63	5398.41	5535.06	2480.82	2479.66	2713.96
ENSG00000063127	protein_coding	25.4053	12.2741	27.7615	31.6042	32.5668	22.8509	20.9399	20.9399	55.6635	51.3104	57.6297	66.7544	7.69	7.80316	4.54126	6.00756	8.87924	3.97007	3.97007	3.87222	4.8892	4.10695	4.43784	4.95232	5.94957	51.6444	47.8012	36.1715	49.1528	34.161	40.4264	44.1191	36.6096	20.5593	41.7921	46.9543
ENSG00000063169	protein_coding	168.945	234.324	205.435	220.014	244.251	224.7	222.487	222.487	193.663	209.992	251.399	205.604	289.336	275.452	275.503	278.6	289.463	317.606	317.606	298.161	284.551	205.347	221.004	185.712	212.697	302.98	315.084	309.847	309.056	326.757	307.393	279.715	327.15	267.271	358.715	212.859
ENSG00000063176	protein_coding	58.4321	51.3281	86.0605	80.226	73.2753	66.0136	73.2898	73.2898	78.8567	92.1686	100.226	78.3252	217.242	215.367	227.82	234.295	259.274	218.354	218.354	226.525	249.349	163.457	194.377	170.03	174.769	80.5653	88.1965	90.77	82.1457	84.6598	93.0571	82.9439	95.8081	150.768	146.272	122.081
ENSG00000063177	protein_coding	1281.7	1179.43	1141	1170.57	1021.78	992.743	1082.77	1082.77	1175.89	1080.37	1069.07	996.866	857.434	868.492	895.385	930.421	896.803	749.351	749.351	661.182	770.538	701.467	681.652	732.119	740.722	971.603	1117.6	1257.81	1344.63	1238.71	1070.16	973.267	1090.5	702.442	675.638	644.839
ENSG00000063180	protein_coding	43.1889	42.4015	55.5229	32.8197	84.4702	59.6662	76.7798	76.7798	53.3442	41.8084	57.6297	59.634	10.5737	7.80316	8.32564	17.2717	23.9739	12.9027	12.9027	16.457	15.6454	16.4278	11.5384	16.5077	17.105	117.061	109.067	98.2773	109.752	115.85	114.414	121.769	138.649	44.5451	34.8267	18.7817
ENSG00000063241	protein_coding	259.134	268.915	297.048	269.851	248.322	234.856	209.399	209.399	125.243	131.126	145.327	143.299	771.883	745.983	779.583	659.329	720.994	742.403	742.403	786.062	728.491	668.611	661.238	645.453	648.503	232.055	232.946	210.887	201.324	196.054	193.742	213.536	216.542	260.418	289.062	222.25
ENSG00000063244	protein_coding	1526.86	1553.23	1572.69	1606.95	1309.8	1127.31	1341.03	1341.03	960.196	991.05	979.705	1006.66	2086.87	1992.15	1923.98	2258.84	2439.13	2237.13	2237.13	2205.23	2232.41	1861.27	1927.8	1877.76	1915.76	1323.47	1341.8	1276.92	1446.98	1475.61	1366.87	1417.99	1409.86	1627.61	1556.75	1508.8
ENSG00000063245	protein_coding	407.754	511.05	495.542	557.935	646.248	530.648	615.111	615.111	524.165	496	606.365	616.811	1572.6	1636.32	1631.07	1641.57	1755.43	1450.07	1450.07	1479.19	1476.54	997.988	1018.04	1063.92	1035.23	948.88	911.588	873.576	875.997	965.419	939.724	980.326	950.292	723.002	720.913	723.096
ENSG00000063322	protein_coding	481.43	407.278	459.452	415.716	397.926	388.465	403.094	403.094	440.67	437.088	413.431	445.92	916.071	913.751	899.926	759.205	792.916	810.887	810.887	871.251	804.762	810.711	836.977	820.435	838.146	426.927	427.517	415.631	416.789	412.902	421.045	402.366	426.073	486.57	508.47	457.022
ENSG00000063438	protein_coding	5.08105	5.57914	20.8211	19.4487	25.4428	17.7729	20.0674	20.0674	46.3863	39.9081	40.9255	35.6024	0.961249	0	0.756876	0	0.887924	0	0	0	0	1.64278	0.887568	0.825387	0	14.4604	8.07907	12.9671	6.05993	9.65419	15.2553	16.7653	15.5786	23.9858	45.2747	43.824
ENSG00000063515	protein_coding	0	0	1.38807	0	1.01771	0	0	0	0	0	0.835213	0	0	0	0	0	0	0	0	0	0	1.64278	0	0.825387	0	0	0	0	0	0	0	0.882382	0	3.42655	17.4134	6.26057
ENSG00000063587	protein_coding	416.646	548.988	499.706	529.978	448.811	451.939	502.559	502.559	504.451	512.153	534.537	543.826	440.252	442.439	432.933	551.193	496.349	533.975	533.975	544.048	553.458	587.293	582.245	592.628	580.827	450.339	494.843	479.785	474.695	545.091	567.495	540.018	518.766	541.395	438.817	507.106
ENSG00000063601	protein_coding	524.618	515.513	465.005	511.744	395.89	437.975	411.819	411.819	452.266	429.487	466.049	442.359	404.686	422.151	386.007	455.823	476.815	439.685	439.685	511.134	435.139	463.264	464.198	463.042	433.575	400.072	405.3	379.46	443.048	406.219	422.571	442.956	412.053	356.361	403.99	344.332
ENSG00000063660	protein_coding	114.324	137.247	181.838	139.788	195.401	161.226	143.962	143.962	180.907	152.031	210.474	191.363	124.962	98.3199	87.7976	111.891	103.887	94.2892	94.2892	136.496	119.297	105.138	97.6325	80.0626	104.118	207.266	218.135	208.157	204.018	214.62	225.778	195.006	220.437	178.181	118.411	97.0389
ENSG00000063761	protein_coding	62.2429	106.004	63.8514	75.3638	52.9211	79.9781	65.4373	65.4373	106.688	99.7701	85.1918	94.3463	120.156	117.828	122.614	112.642	100.335	89.3266	89.3266	103.582	77.2494	103.495	88.7568	97.3957	91.4747	134.964	133.305	132.401	162.945	121.791	134.246	146.475	107.492	82.2372	114.928	125.211
ENSG00000063854	protein_coding	73.6752	103.772	81.8963	87.5192	117.037	95.212	97.7197	97.7197	121.764	125.425	141.986	152.2	206.669	217.708	190.733	250.065	256.61	206.444	206.444	197.483	197.524	190.562	180.176	160.951	172.538	124.635	156.195	160.383	156.212	195.312	161.706	162.358	187.722	99.3699	132.342	118.951
ENSG00000063978	protein_coding	678.32	577.999	546.901	574.953	705.275	698.221	694.508	694.508	549.678	645.18	522.008	554.507	1066.03	1025.34	1036.16	1020.53	1098.36	1105.66	1105.66	1126.82	1125.49	1173.77	1216.86	1145.64	1212.23	417.287	422.805	418.361	411.402	484.195	449.267	497.663	511.756	466.011	428.369	419.458
ENSG00000064012	protein_coding	100.351	103.772	106.882	119.123	117.037	154.878	125.64	125.64	124.083	171.035	146.162	137.069	273.956	298.081	295.939	245.559	264.601	264.01	264.01	241.046	271.84	309.664	285.797	291.362	295.991	165.951	175.046	137.179	154.192	171.548	156.366	152.652	190.058	113.076	107.963	140.863
ENSG00000064042	protein_coding	210.864	195.27	187.39	205.427	243.233	285.636	249.534	249.534	104.369	100.72	102.731	100.577	5283.99	5318.64	5214.88	6666.14	6607.93	6644.91	6644.91	6719.28	6683.54	6635.18	6725.99	6724.43	6707.4	344.985	327.876	341.923	309.73	278.486	276.883	266.479	274.961	161.048	111.446	175.296
ENSG00000064102	protein_coding	851.076	778.849	775.933	804.691	757.179	774.391	807.06	807.06	689.996	629.027	669.841	570.528	311.445	289.497	317.888	336.423	298.342	342.419	342.419	360.117	300.197	387.696	372.779	399.488	366.642	819.424	883.312	877.671	867.243	803.526	729.964	785.32	795.285	510.556	459.713	503.976
ENSG00000064115	protein_coding	818.049	758.764	852.277	762.147	800.94	795.972	770.415	770.415	661.005	610.023	587.155	620.371	505.617	554.805	584.308	455.823	467.936	493.281	493.281	512.102	506.521	487.905	542.304	501.01	517.613	852.477	805.887	775.982	760.858	1024.83	1066.34	1120.62	1078.04	616.779	578.124	457.022
ENSG00000064195	protein_coding	12.7026	6.69497	2.77615	6.07772	11.1948	5.07797	4.36249	4.36249	3.47897	2.85058	1.67043	3.56024	0	1.56063	0	1.50189	0	0.992518	0.992518	2.90417	0	0.821389	0.887568	2.47616	2.23109	14.4604	18.1779	21.8394	14.8132	14.11	13.7297	10.5886	20.2521	10.2796	17.4134	9.39086
ENSG00000064199	protein_coding	323.917	287.884	259.57	288.084	202.525	228.509	212.017	212.017	202.94	205.241	202.122	173.561	216.281	216.928	252.797	185.483	169.593	200.489	200.489	220.717	207.302	230.81	203.253	212.125	232.777	207.266	206.016	199.285	193.244	151.497	162.468	157.946	166.691	260.418	184.582	247.293
ENSG00000064201	protein_coding	0	1.11583	0	0	1.01771	0	0	0	0	0.950192	0	0	0	0	0	0	0	0	0	0	0	0	0	0	0	0	0	1.36496	0.673326	1.48526	1.52553	0	0.778928	6.8531	20.896	18.7817
ENSG00000064205	protein_coding	0	0	0	0	1.01771	1.26949	0	0	2.31931	0.950192	0	0	0	0	0	0	0	0	0	0	0	0	0	0	0	0	0	0	1.34665	0	0	0.882382	0	13.7062	3.48267	12.5211
ENSG00000064218	protein_coding	2.54053	2.23166	1.38807	2.43109	6.10628	0	3.48999	3.48999	0	3.80077	1.67043	4.45029	0	0	0	0	0	0	0	0	0	2.46417	0	0	0	13.7718	6.0593	5.45985	8.75323	6.68367	9.15315	7.94144	10.1261	6.8531	6.96535	3.13029
ENSG00000064225	protein_coding	171.485	203.081	148.524	131.279	138.409	151.07	128.257	128.257	114.806	111.172	71.8283	87.2258	0	0	0	3.75472	0	0	0	0	0	0.821389	2.6627	0.825387	1.48739	128.767	123.879	120.117	149.478	98.0272	112.126	110.298	109.829	119.929	118.411	137.733
ENSG00000064270	protein_coding	5.08105	0	0	1.21554	1.01771	1.26949	0.872498	0.872498	1.15966	1.90038	2.50564	0	451.787	475.213	469.263	292.118	302.782	310.658	310.658	304.938	286.507	287.486	254.732	283.108	239.47	0	0	0.682482	0.673326	0.74263	0	0.882382	1.55786	27.4124	10.448	15.6514
ENSG00000064300	protein_coding	24.135	30.1274	19.433	24.3109	104.824	76.1696	63.6923	63.6923	75.3777	76.9655	50.948	48.9532	0	0	0	0	0	0.992518	0.992518	0.968056	0	0	3.55027	0	2.23109	633.505	671.909	721.383	663.899	749.314	788.697	735.906	741.539	51.3982	13.9307	46.9543
ENSG00000064309	protein_coding	556.375	524.44	530.244	528.762	536.335	535.726	513.901	513.901	177.428	198.59	193.769	186.022	124.001	97.5396	120.343	82.6039	97.6716	85.3565	85.3565	105.518	96.8062	113.352	98.52	108.126	104.861	487.523	471.952	509.814	513.074	467.114	475.201	488.839	442.431	394.053	393.542	369.374
ENSG00000064313	protein_coding	894.265	887.084	835.62	863.037	873.198	809.936	820.148	820.148	804.802	783.908	811.827	718.278	356.624	350.362	354.975	352.193	332.083	391.052	391.052	346.564	393.092	392.624	363.903	411.043	393.415	778.109	761.452	823.755	801.931	759.711	755.135	783.555	792.948	623.632	585.089	657.36
ENSG00000064393	protein_coding	2203.91	2380.06	2315.31	2223.23	2943.23	2904.6	3004.01	3004.01	2310.04	2405.89	2262.59	2458.34	3995.91	4091.2	4080.32	2909.91	2976.32	2912.05	2912.05	3037.76	3057.71	2681.84	2748.8	2691.59	2700.36	2938.22	2952.23	2932.62	3140.39	3551.26	3362.26	3482.76	3449.87	1949.71	1950.3	1903.21
ENSG00000064419	protein_coding	955.238	960.729	974.428	935.969	869.127	898.801	844.578	844.578	889.457	956.843	968.012	892.729	928.567	930.918	975.613	829.043	877.269	904.184	904.184	860.602	914.281	904.35	860.941	918.656	966.805	838.016	784.343	764.379	789.138	621.581	591.904	645.021	616.132	585.94	689.569	597.885
ENSG00000064489	protein_coding	0	0	0	0	0	1.26949	0	0	0	1.90038	0.835213	0	0	0	0.756876	2.25283	0	0	0	0	0.97784	0.821389	0.887568	0	0	1.37718	0.673256	1.36496	2.01998	2.22789	2.28829	1.76476	1.55786	0	0	0
ENSG00000064490	protein_coding	125.756	129.436	148.524	127.632	157.746	110.446	147.452	147.452	117.125	114.973	137.81	139.739	252.809	248.141	235.389	203.506	258.386	222.324	222.324	224.589	220.992	179.884	174.851	192.315	179.975	205.889	213.422	210.204	218.831	240.612	231.117	213.536	236.015	150.768	163.686	147.123
ENSG00000064545	protein_coding	143.54	170.722	235.972	205.427	196.419	177.729	207.654	207.654	110.167	119.724	131.128	134.399	244.157	224.731	234.632	274.846	313.437	235.227	235.227	235.238	237.615	202.883	189.052	190.665	175.512	288.52	287.48	281.182	272.697	220.561	196.793	228.537	229.005	202.166	205.478	212.859
ENSG00000064547	protein_coding	69.8644	61.3706	94.389	70.5016	65.1336	69.8221	75.9073	75.9073	71.8987	94.069	85.1918	101.467	210.514	193.518	187.705	217.023	228.196	245.152	245.152	233.302	239.571	228.346	222.78	216.252	196.336	48.2014	65.3058	43.6788	49.1528	48.271	50.3423	61.7667	46.7357	85.6637	80.1015	56.3452
ENSG00000064601	protein_coding	359.484	466.416	385.884	438.812	479.343	464.634	515.646	515.646	578.669	515.954	594.672	566.078	247.041	286.376	280.044	295.872	279.696	246.144	246.144	304.938	310.953	257.095	242.306	262.473	261.781	424.173	438.289	412.901	436.315	453.004	498.847	537.37	495.398	524.262	428.369	500.846
ENSG00000064607	protein_coding	979.373	981.929	971.651	1011.33	1221.26	1256.8	1166.53	1166.53	1348.68	1430.04	1449.1	1473.05	1326.52	1292.2	1284.42	1320.16	1324.78	1347.84	1347.84	1363.99	1319.11	1386.51	1267.45	1295.03	1302.21	1100.37	1149.92	1226.42	1086.07	1099.84	1001.51	1018.27	1002.48	832.651	727.879	835.786
ENSG00000064651	protein_coding	707.536	740.91	680.156	634.514	614.699	596.662	655.246	655.246	553.157	525.456	509.48	472.621	1042.96	1034.7	1011.94	590.243	561.168	601.466	601.466	591.482	606.261	660.397	616.86	651.231	649.247	614.224	552.07	567.142	513.747	559.2	577.411	653.845	563.944	483.143	435.334	472.673
ENSG00000064652	protein_coding	196.891	188.575	186.002	184.763	183.188	223.431	195.439	195.439	157.713	186.238	165.372	186.022	26.915	39.0158	37.0869	37.5472	47.06	44.6633	44.6633	33.882	45.9585	45.9978	33.7276	54.4756	54.2898	208.643	220.828	211.569	195.264	200.51	183.826	195.889	181.49	92.5168	97.5148	125.211
ENSG00000064655	protein_coding	52.0808	82.5713	47.1945	65.6394	51.9034	71.0916	52.3499	52.3499	25.5125	45.6092	32.5733	36.4924	12.4962	17.167	21.9494	17.2717	6.21547	22.8279	22.8279	17.425	7.82272	11.4995	5.32541	18.9839	14.8739	113.618	113.78	137.861	119.852	119.563	112.126	98.8268	117.618	85.6637	87.0668	103.299
ENSG00000064666	protein_coding	304.863	281.189	349.794	317.257	391.82	298.331	353.362	353.362	170.47	160.582	149.503	153.98	461.4	437.758	413.254	525.661	513.22	548.862	548.862	488.868	496.743	349.912	395.855	396.186	425.394	345.673	337.974	332.369	386.489	302.25	267.73	275.303	291.319	260.418	222.891	272.335
ENSG00000064687	protein_coding	133.378	164.027	170.733	130.063	211.684	187.885	180.607	180.607	282.956	319.264	330.744	310.631	350.856	355.044	345.892	360.453	340.075	343.411	343.411	337.852	359.845	340.877	310.649	297.965	342.844	143.227	168.314	151.511	148.805	250.266	196.03	226.772	227.447	185.034	191.547	241.032
ENSG00000064692	protein_coding	43.1889	40.1698	30.5376	38.8974	47.8325	29.1983	34.0274	34.0274	105.529	146.33	95.2143	107.697	4.80625	3.90158	2.27063	0	1.77585	0	0	0.968056	0	2.46417	1.77514	0.825387	0	39.2497	35.0093	34.1241	39.7262	18.5658	19.8318	17.6476	14.0207	30.8389	55.7228	21.912
ENSG00000064703	protein_coding	600.834	591.389	651.006	544.564	515.981	570.002	499.069	499.069	546.199	564.414	531.196	526.915	141.304	145.139	151.375	173.468	145.619	162.773	162.773	176.186	168.189	204.526	192.602	185.712	214.928	461.357	473.299	449.755	474.021	445.578	430.961	391.777	405.042	510.556	393.542	469.543
ENSG00000064726	protein_coding	2090.85	1899.14	1922.48	1887.74	1806.44	1772.21	1882.85	1882.85	1233.88	1075.62	1127.54	1006.66	1080.44	1077.62	1068.71	999.507	1044.2	1080.85	1080.85	1153.92	1123.54	1161.44	1239.04	1196.81	1253.13	1270.45	1275.15	1333.57	1260.47	1278.81	1293.65	1352.69	1290.68	1442.58	1354.76	1192.64
ENSG00000064763	protein_coding	266.755	222.05	238.749	245.54	246.287	229.778	232.084	232.084	148.436	151.08	129.458	151.31	3.845	2.34095	0.756876	3.75472	7.10339	3.97007	3.97007	1.93611	0.97784	8.21389	10.6508	3.30155	7.43696	361.511	377.696	336.463	344.069	253.237	260.102	293.833	289.761	161.048	107.963	122.081
ENSG00000064787	protein_coding	0	0	1.38807	1.21554	1.01771	1.26949	0	0	2.31931	7.60153	0.835213	2.67018	43.2562	40.5765	38.6007	29.2868	29.3015	29.7755	29.7755	16.457	25.4238	23.8203	25.7395	13.2062	28.2605	2.06578	4.03953	3.41241	3.36663	0	1.52553	0.882382	3.11571	30.8389	34.8267	6.26057
ENSG00000064835	protein_coding	0	0	0	1.21554	0	0	0	0	0	0	0	0	0	0	0	0	0	0	0	0	0	0	0	0	0	0	0	0	0	0	0	0	0	10.2796	3.48267	0
ENSG00000064886	protein_coding	0	0	0	0	0	0	0.872498	0.872498	0	0.950192	0	0	0	1.56063	3.0275	0	0	0	0	0	0	0	0	0	0.743696	0	0	0	0.673326	0	0	0	0	10.2796	20.896	31.3029
ENSG00000064932	protein_coding	176.567	197.502	273.45	232.169	278.853	253.899	271.347	271.347	269.04	258.452	277.291	266.128	1563.95	1505.23	1546.3	1303.64	1289.27	1348.83	1348.83	1268.15	1302.48	1008.67	963.011	1027.61	960.112	274.748	255.164	271.628	263.27	268.089	276.12	238.243	264.057	253.565	275.131	203.469
ENSG00000064933	protein_coding	381.079	363.76	338.69	361.017	388.766	430.358	373.429	373.429	331.662	345.87	305.688	316.861	282.607	285.596	264.15	215.521	234.412	218.354	218.354	217.813	208.28	220.954	253.844	220.378	246.907	284.388	277.381	292.785	289.53	271.06	228.829	221.478	230.563	229.579	198.512	197.208
ENSG00000064961	protein_coding	315.025	417.32	451.124	414.501	432.528	401.16	416.181	416.181	320.065	377.226	446.839	451.26	1613.94	1544.25	1599.28	1512.4	1600.93	1494.73	1494.73	1453.05	1530.32	1002.1	1078.4	1063.1	1018.12	561.891	537.931	607.409	585.793	539.149	482.066	465.898	539.018	579.087	477.126	538.409
ENSG00000064989	protein_coding	50.8105	42.4015	37.478	38.8974	39.6908	43.1628	41.0074	41.0074	26.6721	30.4061	29.2325	26.7018	7.69	5.46222	9.08251	0.750945	7.99131	0.992518	0.992518	6.77639	6.84488	7.39251	5.32541	4.95232	4.46218	63.3505	80.1174	58.0109	59.926	72.0351	63.3093	60.8843	45.9567	37.692	41.7921	37.5634
ENSG00000064995	protein_coding	340.43	328.054	338.69	354.939	262.57	255.168	282.689	282.689	236.57	238.498	241.377	247.436	179.754	177.912	177.866	227.536	232.636	251.107	251.107	212.004	214.147	298.986	222.78	231.108	258.063	252.025	212.076	249.106	239.031	234.671	252.474	209.124	225.11	229.579	201.995	215.99
ENSG00000064999	protein_coding	469.997	441.868	445.572	469.2	522.087	443.053	430.141	430.141	387.326	412.383	406.749	396.966	292.22	308.225	332.269	358.952	365.825	338.449	338.449	341.724	350.067	330.199	330.175	365.647	403.083	407.646	422.805	434.058	425.542	395.079	422.571	375.012	410.495	301.536	351.75	416.328
ENSG00000065000	protein_coding	1972.72	2115.61	2269.5	2191.63	2091.4	1911.86	2017.21	2017.21	1838.06	1769.26	1931.01	1917.19	2494.44	2537.59	2558.24	2484.88	2535.02	2515.04	2515.04	2481.13	2416.24	2215.29	2162.12	2212.86	2246.71	2035.48	2080.36	2105.46	2175.52	2081.59	2089.21	1995.07	2062.6	1726.98	1699.54	1571.4
ENSG00000065029	protein_coding	181.648	191.923	176.285	147.081	226.95	154.878	203.292	203.292	206.419	212.843	207.133	242.096	319.135	316.028	319.402	406.261	390.686	407.925	407.925	393.031	386.247	331.02	381.654	366.472	327.226	180.411	187.838	187.682	186.511	167.834	185.351	184.418	224.331	267.271	212.443	169.035
ENSG00000065054	protein_coding	208.323	213.123	229.032	232.169	210.667	181.537	205.037	205.037	96.2516	86.4674	109.413	117.488	679.603	686.679	671.349	684.862	726.322	677.89	677.89	721.202	727.513	605.364	554.73	623.168	605.369	273.371	219.481	262.755	283.47	221.304	201.369	198.536	178.374	89.0903	156.72	137.733
ENSG00000065057	protein_coding	41.9187	63.6022	101.329	60.7772	72.2576	58.3967	47.9874	47.9874	19.7142	40.8582	21.7155	29.3719	119.195	92.8577	92.3389	73.5926	102.111	69.4762	69.4762	100.678	68.4488	56.6759	66.5676	62.7294	49.8277	71.6136	70.6919	69.6131	84.839	52.7267	65.5976	43.2367	73.2192	51.3982	73.1361	87.648
ENSG00000065060	protein_coding	906.968	823.482	757.888	777.949	713.417	766.774	732.025	732.025	844.23	956.843	925.416	1004.88	912.226	942.622	940.797	1435.06	1374.51	1375.63	1375.63	1412.39	1368	1480.97	1444.07	1463.41	1485.91	906.187	835.51	897.463	905.623	855.51	871.838	887.676	870.841	740.134	571.158	616.666
ENSG00000065135	protein_coding	1191.51	1169.39	1121.56	1135.32	1034	1188.25	1071.43	1071.43	1159.66	1146.88	1139.23	1058.28	924.722	976.176	947.609	1037.81	945.639	1089.78	1089.78	1015.49	1053.13	1053.02	1102.36	1039.99	1115.54	908.253	876.579	906.336	855.124	823.577	816.156	941.501	861.494	962.86	1124.9	964.128
ENSG00000065150	protein_coding	4832.08	5190.84	5196.95	5164.85	4223.51	4353.09	4301.41	4301.41	4091.27	4101.03	3997.33	3914.48	2512.71	2462.68	2605.92	2103.4	2120.36	2172.62	2172.62	2118.11	2148.31	2311.39	2255.31	2304.48	2202.09	3469.13	3432.93	3329.15	3628.55	3255.69	3334.04	3355.7	3239.56	2878.3	2810.52	2908.04
ENSG00000065154	protein_coding	947.616	942.875	949.442	976.082	1019.75	1046.06	944.042	944.042	528.804	488.399	486.929	461.051	146.11	128.752	132.453	96.1209	70.146	71.4613	71.4613	90.0292	91.917	79.6748	94.0822	84.1895	87.0125	771.912	747.987	809.423	827.517	753.027	717.76	757.084	787.496	784.68	734.844	685.533
ENSG00000065183	protein_coding	1027.64	892.663	966.099	903.15	753.108	755.348	807.933	807.933	345.578	391.479	402.573	374.715	760.348	701.505	751.578	559.454	573.599	587.57	587.57	536.303	532.923	658.754	618.635	685.897	650.734	575.663	534.565	575.332	504.321	386.168	407.315	375.012	425.295	579.087	466.678	575.973
ENSG00000065243	protein_coding	1293.13	1372.47	1260.37	1261.74	1178.51	1316.46	1320.96	1320.96	1308.09	1332.17	1248.64	1220.27	674.797	703.065	626.694	673.597	681.925	671.935	671.935	677.639	698.178	765.535	810.35	814.657	766.007	999.147	945.251	957.522	998.542	1119.14	1140.33	1096.8	1093.61	942.301	626.881	920.304
ENSG00000065268	protein_coding	238.809	252.177	297.048	309.964	232.039	241.204	243.427	243.427	189.024	225.195	224.672	218.955	378.732	364.408	351.191	363.457	345.402	313.636	313.636	317.522	285.529	294.057	330.175	289.711	278.886	261.665	233.62	269.58	229.604	251.009	244.847	207.36	261.72	229.579	257.718	222.25
ENSG00000065308	protein_coding	212.134	236.556	256.794	237.031	221.861	200.58	205.037	205.037	277.158	244.199	258.081	242.986	146.11	145.919	146.077	213.268	196.231	193.541	193.541	217.813	240.549	248.881	266.27	204.696	214.185	349.805	337.974	340.558	323.87	406.961	391.297	373.247	405.042	263.844	327.371	275.465
ENSG00000065320	protein_coding	346.782	322.475	344.242	361.017	409.121	427.819	378.664	378.664	525.325	497.9	512.821	516.234	0	3.12127	1.51375	1.50189	2.66377	0	0	1.93611	2.93352	3.28556	7.10054	0	0	275.437	305.658	311.212	287.51	302.993	297.477	306.186	278.077	277.55	271.648	275.465
ENSG00000065325	protein_coding	0	1.11583	1.38807	0	0	0	0	0	0	0	4.17607	0	0	1.56063	1.51375	1.50189	4.43962	4.96259	4.96259	2.90417	3.91136	2.46417	4.43784	3.30155	5.20588	0	0.673256	0	0	0.74263	0	0	0	23.9858	20.896	28.1726
ENSG00000065328	protein_coding	927.292	897.126	911.964	870.33	884.393	841.674	866.39	866.39	611.139	602.422	587.99	638.172	461.4	502.524	483.644	540.68	544.297	502.214	502.214	533.399	512.388	562.652	552.067	553.01	526.537	928.911	909.569	904.288	919.763	832.488	801.664	788.849	880.967	647.618	581.606	651.1
ENSG00000065357	protein_coding	82.5671	64.7181	56.911	92.3814	185.224	135.836	148.325	148.325	168.15	205.241	196.275	180.682	38.45	32.7733	30.275	27.785	37.2928	26.798	26.798	31.9459	25.4238	29.57	20.4141	42.0948	36.4411	156.999	145.423	156.971	150.825	177.489	168.571	190.594	162.796	75.3841	118.411	100.169
ENSG00000065361	protein_coding	97.8102	102.656	101.329	92.3814	200.489	224.7	240.809	240.809	99.7305	93.1188	98.5552	107.697	1806.19	1718.26	1804.39	1748.2	1673.74	1745.84	1745.84	1742.5	1769.89	1683.85	1711.23	1766.33	1733.56	235.498	275.362	233.409	255.19	245.068	277.646	239.125	239.91	54.8248	66.1708	93.9086
ENSG00000065371	protein_coding	0	0	0	0	0	0	0	0	0	0	0	0	0	0	0	0	0	0.992518	0.992518	0.968056	0	0	0	0	0	0	0	0	0.673326	0	0	0	0	17.1327	10.448	21.912
ENSG00000065413	protein_coding	58.4321	80.3397	80.5083	69.2861	78.3639	69.8221	74.1623	74.1623	73.0584	67.4636	81.0157	65.8644	87.4737	81.1529	95.3664	84.8568	87.9044	94.2892	94.2892	84.2209	86.0499	94.4598	100.295	97.3957	78.0881	72.3022	94.2558	85.3102	65.9859	98.0272	83.9039	66.1786	79.4506	85.6637	94.0322	78.2572
ENSG00000065427	protein_coding	2104.83	1919.23	1822.54	1803.87	1550.99	1528.47	1549.56	1549.56	1356.8	1296.06	1246.97	1340.43	2009.97	2000.73	2026.16	1936.69	1966.75	1837.15	1837.15	1912.88	1856.92	1931.91	1970.4	1908.3	1993.85	1481.85	1397.68	1351.31	1449.67	1351.59	1353.14	1328.87	1284.45	1082.79	1100.52	1092.47
ENSG00000065457	protein_coding	335.349	301.274	348.406	309.964	391.82	366.883	378.664	378.664	284.116	294.559	271.444	287.489	376.81	375.332	345.136	425.035	376.48	404.947	404.947	446.274	397.981	497.762	497.926	484.502	464.067	389.743	380.39	361.715	405.342	489.393	419.52	414.719	479.041	383.773	365.681	259.814
ENSG00000065485	protein_coding	171.485	171.838	147.136	181.116	217.791	161.226	235.574	235.574	120.604	122.575	131.128	130.839	352.779	334.756	324.7	314.646	342.739	341.426	341.426	318.49	367.668	314.592	347.927	344.187	356.231	143.227	135.998	157.653	177.758	152.239	135.772	142.063	147.996	130.209	121.894	169.035
ENSG00000065491	protein_coding	147.35	151.753	165.181	170.176	167.923	172.651	153.56	153.56	226.133	193.839	223.002	247.436	81.7062	105.343	77.9583	106.634	103.887	117.117	117.117	112.295	102.673	105.959	116.271	92.4434	107.836	222.415	221.501	218.394	250.477	199.025	192.216	205.595	221.994	130.209	146.272	172.166
ENSG00000065518	protein_coding	436.97	416.204	370.616	397.483	406.068	392.273	402.221	402.221	351.376	313.563	319.887	323.981	1221.75	1232.9	1277.61	1128.67	1040.65	1082.84	1082.84	967.088	1014.02	919.956	982.538	1006.97	1059.02	451.716	532.545	532.336	612.053	511.672	441.64	485.31	429.189	280.977	383.094	313.029
ENSG00000065526	protein_coding	5309.7	5208.69	5316.32	5443.21	5489.54	5314.1	5458.34	5458.34	4099.39	4286.31	4234.53	4252.7	1009.31	1052.65	1012.7	990.496	990.035	1023.29	1023.29	965.152	1004.24	886.279	942.597	939.291	878.306	4484.8	4457.63	4576.04	4673.55	3732.46	3854.24	3847.18	3853.36	4382.56	4482.2	4661
ENSG00000065534	protein_coding	69.8644	68.0656	68.0156	61.9928	100.754	92.673	94.2297	94.2297	44.067	57.0115	46.7719	49.8433	22.1087	14.826	28.0044	45.0567	34.629	45.6558	45.6558	30.9778	43.025	35.3197	40.8281	42.0948	33.4663	115.683	115.127	105.785	126.585	97.2845	111.363	105.003	113.723	95.9434	97.5148	134.602
ENSG00000065548	protein_coding	1152.13	977.466	981.368	918.952	779.568	770.582	762.563	762.563	714.349	729.747	648.126	609.69	811.295	752.225	772.771	658.579	625.098	737.441	737.441	734.755	674.71	767.178	747.332	765.96	825.503	697.544	667.196	653.135	717.765	634.949	651.399	596.49	617.69	664.75	644.294	748.138
ENSG00000065559	protein_coding	839.644	815.671	714.858	765.793	706.293	765.504	719.81	719.81	839.592	776.307	709.931	765.451	513.307	520.471	519.974	647.314	649.96	723.545	723.545	676.671	659.064	753.214	757.983	704.056	739.234	520.575	543.991	578.062	604.646	703.271	662.841	665.316	718.95	644.191	599.02	532.149
ENSG00000065600	protein_coding	509.375	493.196	512.199	510.529	481.378	512.875	456.316	456.316	264.402	343.969	326.568	330.212	137.459	146.699	149.105	123.906	126.085	143.915	143.915	115.199	126.141	163.457	153.549	136.189	149.483	388.366	367.598	365.81	376.389	317.103	307.393	294.716	302.224	250.138	282.096	237.902
ENSG00000065609	protein_coding	81.2968	88.1505	83.2844	77.7949	126.196	129.488	136.982	136.982	125.243	128.276	106.072	141.519	0.961249	0.780316	1.51375	3.00378	1.77585	3.97007	3.97007	2.90417	3.91136	3.28556	3.55027	9.07926	0.743696	82.631	118.493	116.022	100.326	110.652	82.3784	87.3558	111.387	82.2372	125.376	115.821
ENSG00000065613	protein_coding	1495.1	1474.01	1482.46	1441.64	1016.7	1167.93	1089.75	1089.75	1460.01	1502.25	1415.69	1336.87	672.875	717.111	656.969	682.609	694.356	743.396	743.396	692.16	701.111	746.643	817.45	765.134	819.554	1158.9	1165.41	1197.76	1145.33	1027.8	997.694	1065.92	1001.7	997.126	922.908	889.001
ENSG00000065615	protein_coding	280.728	273.378	287.331	285.653	213.72	276.749	206.782	206.782	178.587	203.341	193.769	202.043	79.7837	73.3497	86.2839	135.921	110.103	97.2667	97.2667	146.176	114.407	126.494	137.573	132.062	121.223	119.815	133.305	135.131	129.952	139.614	128.907	139.416	127.744	161.048	201.995	181.557
ENSG00000065618	protein_coding	0	1.11583	0	2.43109	1.01771	1.26949	0.872498	0.872498	5.79829	8.55173	1.67043	0.890059	0	0	0	1.50189	0.887924	0	0	0.968056	0	0.821389	0.887568	0.825387	0	2.75437	3.36628	1.36496	2.01998	2.97052	3.81381	3.52953	1.55786	51.3982	76.6188	68.8663
ENSG00000065621	protein_coding	64.7834	62.4864	63.8514	74.1482	126.196	125.68	101.21	101.21	41.7477	38.0077	50.948	51.6234	24.9925	29.652	37.8438	11.2642	14.2068	26.798	26.798	10.6486	17.6011	13.9636	15.9762	9.90465	12.6428	90.8941	88.1965	90.77	90.899	124.019	99.1592	118.239	91.1345	113.076	48.7574	84.5177
ENSG00000065665	protein_coding	288.35	289	258.182	263.773	245.269	265.324	265.239	265.239	218.016	160.582	182.077	170.891	95.1637	86.6151	100.665	84.1058	81.689	102.229	102.229	109.39	89.9613	119.923	95.8573	98.2211	127.172	169.394	161.581	164.478	160.252	193.826	185.351	180.888	200.963	263.844	156.72	184.687
ENSG00000065675	protein_coding	88.9184	44.6332	49.9706	41.3285	38.6731	44.4323	34.8999	34.8999	44.067	34.2069	33.4085	32.9322	0	0	0	0	0.887924	0	0	0.968056	0	0	0	0	0	53.0216	76.7512	49.8212	69.3525	60.153	79.3273	70.5905	81.0085	30.8389	31.3441	43.824
ENSG00000065717	protein_coding	58.4321	65.8339	74.956	72.9327	131.285	91.4035	116.915	116.915	92.7726	116.874	133.634	117.488	153.8	156.844	164.999	174.219	136.74	159.795	159.795	144.24	144.72	128.958	126.035	117.205	129.403	174.214	169.66	195.872	204.691	147.783	157.129	154.417	134.755	102.796	48.7574	21.912
ENSG00000065802	protein_coding	175.296	189.691	197.106	184.763	220.844	195.502	212.889	212.889	219.175	192.889	178.736	168.221	242.235	230.193	253.554	242.555	258.386	221.331	221.331	209.1	195.568	232.453	232.543	205.521	197.08	121.192	131.285	144.686	138.705	155.952	147.976	183.535	178.374	154.195	198.512	200.338
ENSG00000065809	protein_coding	345.511	316.895	337.302	345.215	292.084	342.763	334.167	334.167	265.562	252.751	284.808	302.62	281.646	233.315	232.361	266.585	253.946	259.047	259.047	232.333	291.396	300.629	289.347	288.06	284.092	265.796	265.936	285.96	266.637	283.685	328.751	300.01	288.982	246.711	208.96	269.205
ENSG00000065833	protein_coding	482.7	454.142	460.84	384.112	411.156	429.089	412.691	412.691	335.141	324.966	313.205	277.698	1001.62	1029.24	1027.84	1329.17	1244.87	1400.44	1400.44	1399.81	1402.22	1712.6	1614.49	1633.44	1731.33	225.858	239.006	239.551	239.704	288.14	300.529	282.362	284.309	308.389	362.198	294.247
ENSG00000065882	protein_coding	444.592	440.752	438.631	443.674	463.059	432.897	487.726	487.726	451.107	515.954	506.974	485.972	495.043	512.668	514.676	622.533	601.124	640.174	640.174	656.342	620.929	576.615	644.374	592.628	608.344	614.224	638.92	662.007	669.286	539.149	514.865	472.074	508.64	294.683	247.27	222.25
ENSG00000065883	protein_coding	792.644	764.343	702.365	686.783	730.718	747.731	827.128	827.128	1001.94	941.64	951.308	864.247	647.882	667.951	640.317	609.767	647.296	620.324	620.324	622.46	675.688	666.147	709.167	682.595	649.991	963.34	918.994	890.638	954.776	1007.75	1000.74	982.091	988.459	832.651	769.671	863.959
ENSG00000065911	protein_coding	2179.77	2033.04	1968.29	2028.74	1552.01	1692.23	1658.62	1658.62	1897.2	1850.02	1852.5	1798.81	1747.55	1834.52	1869.48	1589.75	1489.94	1490.76	1490.76	1510.17	1481.43	1605.82	1650.88	1591.35	1561.76	1729.74	1871.65	1796.29	1905.51	1831.33	1863.43	1853	1790.75	1230.13	1100.52	1173.86
ENSG00000065923	protein_coding	574.159	605.895	605.2	553.073	684.921	695.682	657.863	657.863	505.611	459.893	493.611	491.313	444.097	512.668	512.405	587.99	567.383	583.6	583.6	575.025	566.169	621.792	636.386	633.072	661.89	692.723	770.205	754.825	773.651	787.188	754.372	717.376	805.411	387.2	327.371	400.677
ENSG00000065970	protein_coding	245.161	248.83	281.779	251.618	207.613	201.849	210.272	210.272	273.679	253.701	261.422	242.096	402.764	412.787	376.924	458.827	467.048	547.87	547.87	500.485	581.815	485.441	455.322	484.502	493.814	296.783	311.044	341.923	342.723	280.714	282.985	301.775	274.961	277.55	285.579	259.814
ENSG00000065978	protein_coding	5002.29	4615.07	4391.86	4386.9	3588.46	3402.24	3382.67	3382.67	2475.87	2451.49	2316.88	2295.46	3513.37	3682.31	3785.89	3497.15	3422.06	3289.2	3289.2	3078.42	3197.54	2782.87	2712.41	2697.37	2959.17	3774.86	4087.34	4044.39	4450.68	4642.92	4453.01	4412.79	4481.17	3121.59	3353.81	3314.97
ENSG00000065989	protein_coding	167.675	158.448	184.614	216.367	222.879	184.076	185.842	185.842	67.2601	96.9196	70.1579	82.7755	11.535	14.0457	14.3806	15.7698	7.10339	9.92518	9.92518	7.74445	9.7784	12.3208	5.32541	9.90465	8.92436	233.433	252.471	255.931	259.23	229.473	230.354	229.419	240.689	126.782	83.5841	87.648
ENSG00000066027	protein_coding	435.7	450.795	349.794	396.268	322.615	333.877	342.019	342.019	322.385	267.954	257.246	266.128	509.462	504.865	544.951	444.559	449.289	414.872	414.872	393.031	432.205	523.225	489.938	536.502	494.558	369.085	350.766	385.602	366.962	422.557	387.483	370.6	351.296	318.669	250.752	215.99
ENSG00000066032	protein_coding	0	0	0	0	0	0	0.872498	0.872498	1.15966	0.950192	0	0	2.88375	0.780316	1.51375	0.750945	3.55169	0.992518	0.992518	3.87222	0	1.64278	0.887568	0.825387	2.23109	3.44296	3.36628	5.45985	8.07991	5.94104	1.52553	4.41191	8.56821	68.531	55.7228	50.0846
ENSG00000066044	protein_coding	1384.59	1313.33	1279.8	1265.38	1144.93	1093.03	1104.58	1104.58	802.483	782.008	767.561	778.802	1281.35	1332.78	1305.61	1403.52	1324.78	1328.98	1328.98	1224.59	1291.73	1258.37	1317.15	1310.72	1297.01	986.064	991.706	1010.76	1034.23	956.508	957.267	990.915	901.219	979.993	947.287	898.392
ENSG00000066056	protein_coding	0	0	0	0	0	0	0	0	0	0	0	0.890059	0	0	0.756876	0	0	0.992518	0.992518	0	0	0	0	0	0	2.75437	0	0	2.01998	0.74263	0.762763	0.882382	3.89464	44.5451	20.896	15.6514
ENSG00000066084	protein_coding	992.075	991.972	1043.83	977.298	944.438	1016.86	999.882	999.882	1036.73	1139.28	1036.5	932.782	656.533	696.042	604.744	715.65	681.037	750.343	750.343	722.17	764.671	903.528	792.598	858.403	835.915	718.201	725.096	645.628	696.219	683.22	717.76	677.669	729.855	822.372	675.638	663.621
ENSG00000066117	protein_coding	1159.75	1279.86	1171.53	1209.47	1097.09	999.091	1078.41	1078.41	918.449	933.088	1001.42	981.735	466.206	430.735	473.805	449.816	470.6	452.588	452.588	429.817	442.962	416.444	442.009	392.059	454.399	1156.83	1139.15	1130.19	1185.05	1119.89	1122.79	1117.98	1067.13	863.49	856.737	954.737
ENSG00000066135	protein_coding	259.134	208.66	197.106	230.954	183.188	181.537	164.03	164.03	209.898	189.088	176.23	172.671	173.986	181.814	166.513	195.246	202.447	189.571	189.571	192.643	202.413	170.849	182.839	158.474	159.151	223.792	204.67	197.92	222.871	231.701	227.303	235.596	232.12	215.873	170.651	228.511
ENSG00000066136	protein_coding	247.701	215.355	254.017	272.282	216.773	209.466	181.479	181.479	211.058	214.743	193.769	204.714	546.951	596.162	548.735	493.371	454.617	512.139	512.139	507.261	503.588	459.978	512.127	534.851	507.945	296.783	300.272	303.022	282.797	305.221	284.511	303.539	269.509	400.906	362.198	341.201
ENSG00000066185	protein_coding	0	0	0	0	1.01771	2.53899	2.61749	2.61749	0	0	1.67043	0	20.1862	31.2127	26.4907	31.5397	28.4136	40.6932	40.6932	30.0097	20.5346	34.4984	31.0649	44.5709	38.6722	0	1.34651	1.36496	2.01998	0.74263	1.52553	0.882382	1.55786	3.42655	6.96535	6.26057
ENSG00000066230	protein_coding	5.08105	1.11583	2.77615	2.43109	3.05314	12.6949	7.85248	7.85248	2.31931	7.60153	1.67043	4.45029	0.961249	4.6819	3.0275	3.00378	5.32754	3.97007	3.97007	5.80834	2.93352	7.39251	5.32541	6.6031	3.71848	0.688592	0.673256	0	0.673326	0	0.762763	0.882382	0.778928	30.8389	3.48267	40.6937
ENSG00000066248	protein_coding	130.837	128.32	116.598	136.141	198.454	151.07	188.459	188.459	69.5794	49.41	51.7832	50.7334	70.1712	65.5466	70.3895	89.3624	90.5682	88.3341	88.3341	59.0514	91.917	69.8181	64.7925	86.6657	74.3696	180.411	189.185	187.682	198.631	154.467	118.991	128.828	126.186	78.8106	66.1708	90.7783
ENSG00000066279	protein_coding	2276.31	2334.31	2240.35	2235.39	1984.54	2107.36	2125.4	2125.4	3633.21	3448.25	3421.03	3423.17	570.982	525.153	525.272	475.348	484.806	496.259	496.259	527.591	559.325	530.618	536.979	565.39	549.592	1673.28	1626.59	1631.13	1608.57	1854.35	1770.37	1778.88	1823.47	1956.56	1835.37	1746.7
ENSG00000066294	protein_coding	0	0	0	0	0	1.26949	0	0	0	0	0.835213	0	0	0	0	1.50189	0	0	0	0	0	0	0.887568	0	0	0	0	0	0	0	0	0	0	37.692	34.8267	34.4332
ENSG00000066322	protein_coding	212.134	234.324	215.151	229.738	220.844	190.424	193.694	193.694	201.78	218.544	228.013	217.174	1019.89	1023.78	959.719	838.054	909.234	824.782	824.782	864.474	837.031	878.887	834.314	813.007	768.238	241.007	218.808	227.266	226.911	226.502	282.985	275.303	247.699	178.181	174.134	172.166
ENSG00000066336	protein_coding	0	1.11583	1.38807	1.21554	0	0	1.745	1.745	1.15966	2.85058	1.67043	0.890059	0	0	2.27063	0.750945	0	0	0	0.968056	0	0	0	0.825387	0.743696	2.75437	0	1.36496	0	0.74263	3.05105	5.29429	2.33678	13.7062	17.4134	12.5211
ENSG00000066379	protein_coding	86.3779	81.4555	65.2394	77.7949	66.1513	76.1696	76.7798	76.7798	75.3777	85.5173	60.1354	72.0948	22.1087	45.2584	24.9769	45.0567	39.0686	32.7531	32.7531	42.5945	36.1801	31.2128	37.2779	42.0948	25.2857	59.9075	70.0186	77.1204	79.4524	74.263	64.8348	51.1781	73.2192	54.8248	83.5841	71.9966
ENSG00000066382	protein_coding	62.2429	74.7605	56.911	59.5617	69.2045	58.3967	62.8198	62.8198	41.7477	47.5096	30.9029	40.0527	0	0	0	0	0	0	0	0	0	0.821389	1.77514	0	1.48739	50.2672	38.3756	38.219	46.4595	31.1905	39.6637	41.4719	49.8514	47.9717	34.8267	84.5177
ENSG00000066405	protein_coding	0	0	0	0	0	0	0.872498	0.872498	1.15966	0	1.67043	0	0.961249	0	0	0	0	0	0	0	0	0.821389	0	0	0	0	0	0	0.673326	0.74263	0	0	0	20.5593	13.9307	0
ENSG00000066422	protein_coding	656.726	653.876	612.14	643.023	491.555	516.684	492.089	492.089	535.762	556.812	461.873	493.983	368.159	376.893	340.594	346.936	342.739	388.074	388.074	325.267	324.643	422.194	441.121	387.107	438.037	406.269	422.805	418.361	428.235	378.741	391.297	428.838	436.978	534.542	543.297	550.93
ENSG00000066427	protein_coding	318.836	286.768	265.122	266.204	279.871	283.097	307.119	307.119	369.931	288.858	359.977	307.07	173.986	166.988	190.733	190.74	203.335	232.249	232.249	207.164	177.967	210.276	224.555	196.442	225.34	236.876	260.55	252.518	218.158	263.634	237.982	265.597	267.951	246.711	174.134	181.557
ENSG00000066455	protein_coding	254.053	328.054	310.928	324.55	302.261	312.295	307.119	307.119	352.536	305.962	302.347	281.259	417.182	436.977	416.282	451.318	446.626	455.566	455.566	496.613	441.984	441.086	483.725	452.312	484.146	232.055	232.946	240.916	225.564	261.406	238.745	262.95	243.804	243.285	195.03	291.117
ENSG00000066468	protein_coding	379.809	395.003	413.646	382.897	417.262	483.677	405.711	405.711	375.729	380.077	433.476	377.385	0	2.34095	4.54126	0.750945	0.887924	9.92518	9.92518	2.90417	2.93352	5.74973	1.77514	2.47616	3.71848	492.343	519.753	513.909	500.281	392.109	410.366	401.484	412.832	407.759	369.163	410.068
ENSG00000066557	protein_coding	1389.67	1229.64	1177.09	1087.91	1178.51	1303.77	1252.91	1252.91	867.424	879.878	845.236	782.362	458.516	454.925	435.961	371.718	353.394	389.067	389.067	392.063	410.693	503.512	560.943	515.042	525.793	593.566	533.892	514.591	467.288	470.085	532.408	543.547	501.629	565.38	585.089	679.272
ENSG00000066583	protein_coding	369.646	412.857	385.884	382.897	366.377	316.104	339.402	339.402	242.368	219.494	249.729	219.845	269.15	234.095	254.31	216.272	222.869	229.272	229.272	236.206	245.438	263.666	236.093	278.981	243.189	316.064	321.143	293.467	350.803	268.089	361.55	315.01	310.792	212.446	201.995	225.381
ENSG00000066629	protein_coding	226.107	254.409	234.584	257.695	205.578	205.658	195.439	195.439	157.713	163.433	162.867	145.97	114.389	137.336	134.724	178.725	186.464	216.369	216.369	193.611	188.723	159.35	188.164	201.395	188.899	257.533	257.184	255.931	257.21	252.494	289.85	245.302	248.478	188.46	135.824	234.771
ENSG00000066651	protein_coding	442.051	328.054	322.033	376.819	323.633	396.082	335.039	335.039	337.46	362.973	305.688	306.18	176.87	142.018	160.458	163.706	156.275	166.743	166.743	161.665	156.454	188.92	164.2	193.141	169.563	176.28	183.126	172.668	190.551	151.497	158.655	206.477	149.554	198.74	247.27	190.947
ENSG00000066654	protein_coding	616.077	547.872	545.513	564.013	414.209	470.982	483.364	483.364	529.963	532.107	507.81	474.401	655.572	652.345	636.533	946.941	846.191	929.989	929.989	914.813	888.857	1029.2	1040.23	976.433	1043.41	451.028	449.735	452.485	432.275	441.865	399.688	456.191	468.136	479.717	546.78	491.455
ENSG00000066697	protein_coding	179.107	151.753	154.076	149.512	171.994	139.644	159.667	159.667	438.35	372.475	434.311	367.594	106.699	100.661	101.421	137.423	125.197	144.908	144.908	137.464	121.252	135.529	137.573	118.856	138.328	203.135	184.472	183.588	181.125	216.848	220.438	211.772	211.089	150.768	153.238	147.123
ENSG00000066735	protein_coding	236.269	264.451	274.839	322.119	303.278	232.317	277.454	277.454	155.394	159.632	205.462	175.342	0	1.56063	3.78438	11.2642	9.76716	11.9102	11.9102	4.84028	10.7562	6.57112	2.6627	6.6031	8.92436	328.458	386.449	374.682	333.296	315.618	277.646	300.892	285.866	229.579	205.478	228.511
ENSG00000066739	protein_coding	920.94	811.208	825.904	786.457	845.72	987.665	966.727	966.727	941.642	980.598	931.263	833.095	479.663	467.41	467.75	633.046	597.573	660.024	660.024	664.087	640.485	695.717	710.942	690.024	735.516	745.056	671.909	723.43	719.112	787.188	823.784	797.673	815.537	812.092	679.121	657.36
ENSG00000066777	protein_coding	730.401	700.741	635.738	628.437	606.557	674.101	622.091	622.091	879.02	857.073	883.656	872.258	811.295	783.438	738.711	816.277	751.183	742.403	742.403	834.464	812.585	920.778	882.243	921.958	950.444	727.153	729.136	681.117	710.359	627.522	639.195	674.14	697.14	476.29	407.473	488.325
ENSG00000066813	protein_coding	0	0	0	0	0	0	0	0	1.15966	1.90038	0.835213	0	0	2.34095	0	0	0	0.992518	0.992518	0.968056	0	0	2.6627	0	0	0	0.673256	0	0.673326	0	0	0.882382	0	44.5451	38.3094	81.3874
ENSG00000066827	protein_coding	71.1347	83.6872	94.389	94.8125	82.4348	86.3255	103.827	103.827	110.167	119.724	115.259	114.818	115.35	117.047	118.073	112.642	112.766	137.96	137.96	102.614	132.008	98.5667	110.058	118.03	110.067	95.7143	107.721	101.69	94.2656	113.622	107.55	134.122	105.934	137.062	90.5495	137.733
ENSG00000066855	protein_coding	666.888	650.528	645.454	618.712	525.14	528.109	526.989	526.989	328.183	366.774	372.505	333.772	536.377	608.647	574.469	588.741	542.521	588.563	588.563	557.6	535.856	712.145	672.777	721.389	658.171	437.944	443.676	449.073	418.809	349.036	333.327	357.365	333.381	263.844	292.544	259.814
ENSG00000066923	protein_coding	7.62158	7.8108	4.16422	9.72436	17.3011	20.3119	13.0875	13.0875	16.2352	10.4521	11.693	19.5813	6.72875	7.02285	7.56876	3.00378	9.76716	7.94014	7.94014	6.77639	3.91136	4.92834	3.55027	12.3808	12.6428	14.4604	16.1581	15.6971	12.1199	3.71315	12.967	11.471	10.1261	41.1186	80.1015	53.2149
ENSG00000066926	protein_coding	602.105	496.544	463.617	566.444	522.087	457.017	549.673	549.673	260.923	221.395	232.189	209.164	3264.4	3231.29	3373.4	3352.97	3257.79	3202.85	3202.85	3268.16	3355.95	3307.74	3299.98	3225.61	3335.48	441.387	428.864	438.836	404.669	395.822	377.568	396.189	345.065	366.641	337.819	325.55
ENSG00000066933	protein_coding	712.617	768.806	702.365	694.076	839.613	912.765	821.893	821.893	730.584	793.41	775.078	723.618	233.584	198.981	226.306	241.804	245.067	242.174	242.174	250.727	264.995	251.345	260.057	255.045	288.554	974.358	901.489	985.503	988.442	953.537	948.877	975.032	928.482	657.897	693.052	654.23
ENSG00000067048	protein_coding	0	0	0	0	0	0	0	0	0	0	0	0	449.865	479.114	455.639	889.87	895.915	1036.19	1036.19	966.12	887.879	1017.7	1090.82	1082.08	1029.28	0	0	0	0	0	0	0	0	0	0	0
ENSG00000067057	protein_coding	524.618	495.428	570.498	522.684	606.557	570.002	649.138	649.138	567.072	536.858	561.263	559.847	486.392	504.084	513.162	482.107	485.694	455.566	455.566	449.178	444.917	381.946	438.459	403.614	383.747	964.717	988.339	911.795	897.543	751.542	789.459	750.024	688.572	397.48	362.198	344.332
ENSG00000067064	protein_coding	1155.94	1004.25	999.413	915.305	293.101	248.821	254.769	254.769	284.116	231.847	221.332	230.525	754.581	744.422	734.927	859.832	803.571	792.029	792.029	847.049	770.538	993.06	1028.69	999.544	1015.89	328.458	304.985	272.31	270.004	300.765	270.018	272.656	272.625	277.55	282.096	334.941
ENSG00000067066	protein_coding	1.27026	0	0	1.21554	0	0	2.61749	2.61749	30.1511	35.1571	35.9142	27.5918	75.9387	67.8875	64.3345	69.8379	55.0513	77.4164	77.4164	64.8598	52.8034	70.6395	88.7568	75.1103	69.9075	2.06578	10.7721	2.04744	2.01998	11.1395	14.4925	7.94144	6.23142	47.9717	73.1361	65.736
ENSG00000067082	protein_coding	398.862	425.131	352.571	425.441	483.414	491.294	461.551	461.551	933.524	858.973	835.213	830.425	142.265	131.093	145.32	169.714	176.697	161.78	161.78	192.643	174.056	176.599	186.389	172.506	176.256	818.736	833.491	866.069	836.27	651.287	620.889	583.254	604.448	325.522	313.441	344.332
ENSG00000067113	protein_coding	92.7292	98.1929	61.0752	53.484	86.5056	88.8645	92.4847	92.4847	113.646	118.774	83.5213	108.587	1370.74	1413.93	1379.79	2083.12	2105.27	2265.92	2265.92	2319.46	2363.44	2365.6	2370.69	2357.31	2434.86	161.819	121.859	139.226	163.618	140.357	132.721	106.768	121.513	51.3982	38.3094	56.3452
ENSG00000067141	protein_coding	1053.05	1142.61	1107.68	1155.98	1174.44	1219.98	1174.38	1174.38	715.509	773.456	721.624	736.969	566.176	548.562	528.3	497.876	546.961	557.795	557.795	554.696	565.192	566.759	534.316	585.2	542.898	1235.33	1204.45	1240.75	1314.33	1292.92	1323.39	1294.45	1400.51	846.357	982.114	820.135
ENSG00000067167	protein_coding	2649.77	2603.23	2463.83	2303.46	2198.26	2535.18	2361.85	2361.85	2546.61	2482.85	2309.36	2253.63	1210.21	1332.78	1257.93	1460.59	1434.88	1594.98	1594.98	1703.78	1549.88	1923.69	1822.18	1864.55	1897.17	2309.54	2176.64	2133.44	2012.57	2718.03	2706.28	2788.33	2695.87	1829.78	1880.64	2015.9
ENSG00000067177	protein_coding	478.889	577.999	541.349	450.967	571.955	550.96	561.888	561.888	785.088	814.314	708.261	765.451	408.531	380.794	404.929	370.967	373.816	358.299	358.299	391.095	359.845	370.447	359.465	345.837	426.138	656.228	708.938	666.102	682.079	600.788	695.64	650.315	622.363	520.835	581.606	529.018
ENSG00000067182	protein_coding	124.486	171.838	188.778	148.296	243.233	189.154	228.594	228.594	213.377	212.843	214.65	234.976	468.128	422.932	420.066	474.597	455.505	456.558	456.558	432.721	424.383	377.018	388.755	368.123	427.625	212.086	216.115	215.664	228.931	237.642	204.42	206.477	221.994	246.711	257.718	203.469
ENSG00000067191	protein_coding	36.8376	29.0116	61.0752	37.6819	65.1336	68.5526	72.4173	72.4173	86.9743	79.8161	72.6636	72.9848	30.76	39.7961	30.275	33.7925	33.7411	11.9102	11.9102	29.0417	19.5568	17.2492	28.4022	21.4601	24.542	33.0524	47.8012	36.1715	26.2597	48.271	32.7988	30.001	39.7253	89.0903	45.2747	59.4754
ENSG00000067208	protein_coding	795.184	740.91	680.156	626.006	645.23	718.533	687.528	687.528	601.862	619.525	618.058	572.308	356.624	355.044	346.649	362.706	341.851	364.254	364.254	297.193	340.288	374.554	402.956	385.456	388.21	587.369	620.742	608.774	541.354	626.78	581.225	601.784	628.595	531.115	501.505	503.976
ENSG00000067221	protein_coding	26.6755	26.7799	34.7018	17.0176	22.3897	24.1204	49.7324	49.7324	59.1425	49.41	55.1241	58.7439	55.7525	61.645	62.0639	54.068	61.2667	42.6783	42.6783	39.6903	54.759	38.6053	44.3784	52.8248	60.9831	34.4296	26.257	32.0766	35.6863	32.6757	25.1712	30.8834	31.1571	65.1044	128.859	59.4754
ENSG00000067225	protein_coding	6662.53	5937.33	5968.72	6127.56	4569.53	4092.85	4276.98	4276.98	1992.29	2123.68	2149	2190.44	8393.63	8617.82	8265.09	7419.33	7749.8	6997.25	6997.25	7091.01	7027.74	6024.07	6086.05	6319.17	6117.65	5985.93	6208.09	6122.54	6068.01	6275.22	6370.59	6211.09	6574.93	4269.48	4151.35	4466.92
ENSG00000067248	protein_coding	561.456	540.061	545.513	522.684	389.784	399.89	375.174	375.174	359.494	323.065	313.205	323.981	430.64	438.538	407.199	416.023	449.289	490.304	490.304	439.498	467.408	519.118	567.156	514.216	557.772	433.124	425.498	407.441	436.315	429.24	378.33	382.071	367.654	510.556	508.47	431.98
ENSG00000067334	protein_coding	984.454	951.802	859.217	899.503	772.444	812.475	831.49	831.49	692.315	673.686	710.767	661.314	872.814	878.636	838.619	840.307	775.157	893.266	893.266	899.324	900.591	913.385	995.851	946.719	1001.02	704.43	690.76	743.905	752.105	707.726	789.459	794.144	705.709	788.106	891.564	826.396
ENSG00000067365	protein_coding	160.053	120.51	122.15	142.219	184.206	200.58	179.734	179.734	280.637	294.559	265.598	275.028	120.156	124.851	137.751	125.408	145.619	140.938	140.938	157.793	154.499	147.85	118.047	137.84	141.302	159.065	183.126	161.066	161.598	128.475	128.907	117.357	124.628	150.768	198.512	131.472
ENSG00000067369	protein_coding	665.618	723.057	677.38	664.903	737.842	785.816	747.73	747.73	800.164	768.705	842.73	794.823	406.609	404.984	370.112	427.288	411.997	404.947	404.947	463.699	392.114	462.442	397.63	453.138	438.781	757.451	736.542	727.525	777.691	832.488	794.799	817.968	754.781	637.338	536.332	629.188
ENSG00000067445	protein_coding	246.431	242.135	234.584	233.385	276.818	248.821	258.259	258.259	227.293	280.307	248.058	239.426	0	0.780316	0	0	0	0	0	0	0	0	0	0	1.48739	300.915	300.272	316.671	342.723	311.905	312.733	315.893	270.288	222.726	215.926	256.683
ENSG00000067533	protein_coding	880.292	851.377	855.053	760.931	614.699	637.285	631.688	631.688	438.35	408.582	380.857	359.584	296.065	322.271	324.7	268.087	289.463	323.561	323.561	286.545	303.13	330.199	323.962	358.218	308.634	510.247	567.555	475.69	482.101	395.822	405.79	392.66	382.454	479.717	581.606	529.018
ENSG00000067560	protein_coding	6928.01	6075.69	5878.49	5911.19	5529.24	5832.05	5860.57	5860.57	4609.64	4521.96	4638.77	4344.38	2362.75	2375.28	2468.93	2680.12	2596.29	2851.5	2851.5	2952.57	3000.01	3295.41	3165.07	3240.47	3232.85	5446.76	5552.34	5412.76	5225.68	5479.87	5559.01	5806.07	5653.46	3525.92	3259.78	3174.11
ENSG00000067596	protein_coding	898.076	966.308	889.755	917.736	939.349	912.765	944.042	944.042	945.121	934.038	911.218	971.944	441.213	525.153	492.726	579.729	545.185	526.034	526.034	485.964	536.834	488.727	510.352	488.629	532.487	513.001	493.496	538.478	527.214	509.444	502.661	535.606	530.45	681.883	741.809	813.874
ENSG00000067606	protein_coding	111.783	141.71	159.628	155.59	164.87	149.8	153.56	153.56	199.461	208.092	226.343	244.766	242.235	248.141	264.907	200.502	226.421	201.481	201.481	215.877	267.928	186.455	209.466	192.315	189.643	232.744	216.788	240.234	214.118	220.561	240.27	211.772	218.1	188.46	167.168	222.25
ENSG00000067646	protein_coding	0	0	0	0	0	0	0	0	0	0	0	0	214.359	230.193	183.164	279.351	280.584	307.68	307.68	320.427	291.396	380.303	378.104	394.535	342.844	0	0	0	0	0	0	0	0	0	0	0
ENSG00000067704	protein_coding	2165.8	2357.75	2195.93	2292.52	2053.74	2150.52	2159.43	2159.43	1349.84	1219.1	1311.28	1196.24	1442.84	1459.97	1472.88	1432.8	1432.22	1387.54	1387.54	1424.01	1380.71	1596.78	1563.89	1444.43	1478.47	1663.64	1592.92	1553.33	1650.32	1428.82	1398.91	1380.93	1369.35	1195.87	1107.49	1220.81
ENSG00000067715	protein_coding	172.756	150.637	140.195	162.883	282.924	250.09	223.359	223.359	175.108	192.889	167.878	175.342	0	3.12127	0.756876	0	0	0	0	0	0	0	0.887568	0.825387	0.743696	203.823	230.927	203.38	205.364	192.341	200.607	217.066	189.279	154.195	125.376	184.687
ENSG00000067798	protein_coding	10.1621	11.1583	15.2688	2.43109	20.3543	7.61696	18.3224	18.3224	18.5545	14.2529	17.5395	15.131	87.4737	90.5167	96.1233	28.5359	39.9566	42.6783	42.6783	45.4986	35.2022	31.2128	36.3903	42.0948	43.1344	11.0175	13.4651	8.18978	7.40658	8.16893	7.62763	6.17667	7.01035	65.1044	66.1708	65.736
ENSG00000067829	protein_coding	268.025	256.641	270.674	261.342	340.934	288.175	288.797	288.797	212.217	216.644	208.803	222.515	493.121	511.888	463.208	422.782	479.479	417.85	417.85	423.041	459.585	375.375	382.542	412.694	385.235	310.555	329.895	300.292	331.276	285.913	260.102	270.891	282.751	315.242	282.096	237.902
ENSG00000067836	protein_coding	8.89184	16.7374	23.5972	13.371	17.3011	12.6949	17.45	17.45	15.0755	23.7548	13.3634	16.0211	158.606	138.896	154.403	130.664	164.266	155.825	155.825	149.081	171.122	125.673	106.508	103.173	111.554	42.6927	32.9895	27.9817	34.3396	26.7347	32.036	37.06	35.0517	10.2796	0	34.4332
ENSG00000067840	protein_coding	34.2971	25.6641	43.0303	37.6819	64.1159	71.0916	76.7798	76.7798	39.4283	52.2605	55.1241	44.5029	10.5737	10.9244	10.5963	25.5321	26.6377	25.8055	25.8055	25.1695	27.3795	10.6781	15.9762	14.857	19.3361	142.539	148.116	151.511	151.498	157.438	133.483	129.71	154.228	68.531	38.3094	53.2149
ENSG00000067842	protein_coding	3.81079	3.34749	6.94037	9.72436	27.4783	29.1983	37.5174	37.5174	1.15966	0.950192	2.50564	5.34035	0	0	0.756876	0	0	0	0	0	0	0	0	0	0	3.44296	2.01977	0	4.03995	1.48526	3.05105	4.41191	0	17.1327	17.4134	31.3029
ENSG00000067900	protein_coding	810.428	777.733	802.306	779.164	909.835	906.418	859.41	859.41	984.549	1003.4	924.581	866.917	520.036	598.503	521.488	508.39	465.272	523.057	523.057	561.473	494.787	568.402	537.866	516.693	470.76	587.369	570.248	533.018	595.22	530.981	534.697	625.609	558.491	592.793	612.95	638.578
ENSG00000067955	protein_coding	1564.96	1450.58	1603.22	1414.89	1403.43	1528.47	1453.58	1453.58	1284.9	1220.05	1099.14	1090.32	765.155	777.976	831.807	801.258	787.588	819.82	819.82	853.826	813.563	1042.34	978.987	1040.81	946.726	1041.15	1030.75	1007.34	923.803	1311.48	1394.33	1449.75	1367.8	712.722	783.601	791.962
ENSG00000067992	protein_coding	1350.29	1326.72	1293.68	1278.75	934.261	1009.25	1005.12	1005.12	669.122	615.724	625.575	623.931	609.432	618.011	569.171	724.662	669.494	696.747	696.747	779.285	741.203	783.606	742.894	828.689	824.016	1034.95	988.339	999.835	995.849	1001.81	1003.8	1044.74	1059.34	770.973	720.913	788.832
ENSG00000068001	protein_coding	205.783	199.733	212.375	168.961	232.039	204.388	226.849	226.849	133.361	158.682	117.765	129.059	342.205	351.142	318.645	301.129	308.997	307.68	307.68	348.5	334.421	283.379	318.637	296.314	297.479	203.823	210.729	176.08	201.998	212.392	223.489	194.124	247.699	222.726	181.099	194.078
ENSG00000068024	protein_coding	74.9455	93.7296	72.1798	93.5969	94.6473	74.9001	64.5648	64.5648	64.9408	72.2146	66.8171	68.5345	246.08	196.64	189.219	148.687	153.611	155.825	155.825	158.761	131.031	123.208	117.159	147.744	142.046	108.798	94.2558	111.244	96.2856	92.8288	93.0571	80.2967	107.492	164.474	132.342	175.296
ENSG00000068028	protein_coding	60.9726	79.2239	123.539	76.5793	112.966	101.559	116.042	116.042	110.167	104.521	136.14	161.101	134.575	132.654	131.696	136.672	108.327	120.095	120.095	99.7098	95.8283	103.495	105.621	104.824	100.399	71.6136	59.2465	80.5328	67.3326	81.6893	69.4114	76.7672	58.4196	119.929	90.5495	134.602
ENSG00000068078	protein_coding	614.807	720.825	748.172	819.277	669.655	619.513	692.763	692.763	249.326	248	242.212	257.227	34.605	27.3111	34.8163	75.8454	63.0426	66.4987	66.4987	63.8917	47.9142	43.5336	52.3665	41.2694	49.084	385.611	391.835	390.379	401.302	492.364	449.267	490.604	531.229	363.214	536.332	494.585
ENSG00000068079	protein_coding	21.5945	6.69497	9.71651	14.5865	18.3188	8.88645	15.705	15.705	22.0335	24.705	15.0338	28.4819	14.4187	19.5079	15.1375	33.7925	31.9653	27.7905	27.7905	43.5625	36.1801	32.8556	41.7157	27.2378	41.647	13.0832	8.07907	7.5073	14.8132	13.3673	16.018	8.82382	8.56821	17.1327	10.448	12.5211
ENSG00000068097	protein_coding	538.591	562.378	537.184	519.038	543.459	533.187	563.633	563.633	560.114	553.962	547.065	546.496	235.506	252.823	267.934	235.046	208.662	223.316	223.316	237.174	237.615	248.881	236.093	237.712	264.756	526.084	517.734	502.989	560.88	466.372	465.285	444.72	468.136	366.641	358.715	372.504
ENSG00000068120	protein_coding	466.186	540.061	585.767	576.168	529.211	443.053	424.906	424.906	409.359	384.828	408.419	429.898	779.573	782.657	780.339	752.447	752.959	740.418	740.418	680.543	704.045	610.292	617.747	630.596	591.982	272.682	304.312	275.723	253.17	222.046	221.201	206.477	196.29	349.508	344.785	338.071
ENSG00000068137	protein_coding	99.0805	108.235	163.793	138.572	169.958	133.297	150.07	150.07	104.369	95.0192	95.2143	96.1264	473.896	511.888	509.378	485.861	515.884	441.67	441.67	435.625	480.12	317.878	342.601	355.742	371.105	100.534	108.394	96.9124	94.2656	81.6893	90.7688	75.0024	94.2503	123.356	128.859	122.081
ENSG00000068305	protein_coding	1040.35	976.35	1016.07	1032	1138.82	1302.5	1232.84	1232.84	1257.07	1244.75	1192.68	1230.95	268.189	247.36	289.884	316.899	307.222	334.478	334.478	342.692	384.291	355.662	371.003	373.901	372.592	1433.65	1342.47	1364.28	1341.94	1597.4	1688.76	1690.64	1679.37	935.448	947.287	907.783
ENSG00000068308	protein_coding	353.133	413.973	376.168	397.483	453.9	394.812	434.504	434.504	467.342	446.59	467.719	489.532	324.902	312.907	311.076	358.201	372.04	369.217	369.217	366.893	370.601	294.057	335.501	326.853	299.71	598.386	602.564	604.679	592.527	647.573	625.465	585.901	591.985	472.864	421.403	444.501
ENSG00000068323	protein_coding	283.269	238.787	252.629	220.014	317.526	262.785	296.649	296.649	420.956	455.142	468.555	490.422	655.572	680.436	666.051	587.99	604.676	634.219	634.219	613.748	611.15	538.01	533.428	566.216	544.386	332.59	361.538	350.796	352.149	364.631	346.294	357.365	375.443	274.124	390.059	391.286
ENSG00000068354	protein_coding	121.945	165.143	151.3	138.572	145.533	120.602	138.727	138.727	106.688	136.828	142.821	122.828	113.427	116.267	105.963	148.687	114.542	127.042	127.042	119.071	127.119	114.173	95.8573	108.126	90.731	188.674	187.165	176.08	210.078	178.231	186.877	157.064	157.343	92.5168	97.5148	128.342
ENSG00000068366	protein_coding	875.211	787.775	796.754	793.751	450.847	498.911	445.846	445.846	324.704	290.759	304.853	282.149	18.2637	12.4851	3.78438	20.2755	16.8705	21.8354	21.8354	20.3292	22.4903	19.7133	15.0887	14.857	17.8487	409.712	413.379	399.252	356.189	292.596	296.715	305.304	292.877	366.641	355.233	366.244
ENSG00000068383	protein_coding	254.053	283.421	316.481	260.127	254.428	227.239	240.809	240.809	195.982	194.789	238.036	237.646	412.376	435.417	457.91	416.023	431.531	434.723	434.723	386.254	442.962	410.695	419.82	434.979	425.394	320.195	294.213	318.036	355.516	372.058	372.991	324.716	340.391	318.669	309.958	319.289
ENSG00000068394	protein_coding	52.0808	75.8764	73.5679	70.5016	97.7005	92.673	88.9948	88.9948	111.327	93.1188	106.907	104.137	115.35	113.926	112.775	98.3738	86.1286	70.4688	70.4688	52.275	80.1829	59.9614	55.9168	78.4118	65.4453	86.7626	117.147	149.463	120.525	101.74	114.414	107.651	106.713	68.531	100.998	115.821
ENSG00000068400	protein_coding	152.432	128.32	124.927	120.339	180.135	167.573	160.54	160.54	242.368	248	254.74	250.997	174.947	173.23	165.756	204.257	191.792	166.743	166.743	166.506	183.834	180.706	162.425	160.125	165.101	161.131	144.077	177.445	163.618	193.826	187.64	175.594	166.691	202.166	219.408	175.296
ENSG00000068438	protein_coding	436.97	358.181	395.601	387.759	377.572	313.565	358.597	358.597	251.646	258.452	238.036	243.876	592.13	541.54	531.327	445.31	454.617	500.229	500.229	497.581	494.787	473.942	445.559	458.09	489.352	328.458	318.45	343.288	371.002	264.376	276.12	269.126	279.635	191.887	268.166	313.029
ENSG00000068489	protein_coding	804.076	772.154	775.933	736.62	819.259	840.404	937.935	937.935	1085.44	1014.8	1058.22	1080.53	641.153	612.548	617.611	637.552	631.314	656.054	656.054	634.077	678.621	730.215	682.54	651.231	687.176	736.105	822.045	866.752	785.771	812.437	856.583	848.851	772.696	507.129	546.78	613.536
ENSG00000068615	protein_coding	205.783	244.367	217.928	189.625	204.56	228.509	197.184	197.184	62.6215	77.9157	58.4649	71.2047	10.5737	12.4851	4.54126	16.5208	12.4309	9.92518	9.92518	6.77639	8.80056	13.9636	6.21298	5.77771	11.1554	170.082	195.917	176.763	203.344	143.328	137.297	132.357	150.333	154.195	149.755	134.602
ENSG00000068650	protein_coding	603.375	518.86	598.26	557.935	702.222	625.86	604.641	604.641	558.955	582.468	568.78	578.538	2163.77	2235.61	2132.88	974.726	992.699	925.027	925.027	957.408	1012.06	947.883	899.106	918.656	905.822	743.679	741.928	735.033	700.932	716.638	696.402	757.084	774.254	493.423	487.574	478.934
ENSG00000068654	protein_coding	1591.64	1506.37	1411.67	1479.32	1538.78	1428.18	1406.47	1406.47	937.003	951.142	978.87	1025.35	1281.35	1259.43	1224.63	1191	1242.21	1202.93	1202.93	1259.44	1197.85	1186.91	1275.44	1221.57	1188.43	1603.04	1603.7	1552.65	1570.87	1408.77	1454.59	1436.52	1414.53	1332.93	1375.66	1396.11
ENSG00000068697	protein_coding	419.187	480.922	531.632	527.546	561.778	533.187	529.606	529.606	468.502	469.395	436.817	456.6	713.247	741.301	759.147	756.952	688.141	685.83	685.83	687.32	728.491	745.822	710.942	741.198	802.448	435.19	415.399	483.197	453.821	493.106	498.847	470.309	482.156	339.228	334.337	385.025
ENSG00000068724	protein_coding	127.026	149.521	144.36	178.685	136.374	154.878	138.727	138.727	126.403	145.379	129.458	143.299	63.4425	72.5694	61.307	52.5661	58.603	52.6034	52.6034	44.5306	47.9142	41.0695	40.8281	41.2694	31.2353	214.152	220.155	211.569	220.177	168.577	212.048	195.889	203.3	126.782	142.79	106.43
ENSG00000068745	protein_coding	555.105	579.115	501.094	585.893	660.496	679.179	684.911	684.911	556.635	552.061	520.338	566.968	464.283	433.856	518.46	503.884	513.22	529.012	529.012	456.923	494.787	471.478	495.263	469.645	495.302	587.369	633.534	553.493	597.24	666.882	625.465	645.903	635.605	459.157	571.158	566.582
ENSG00000068781	protein_coding	1.27026	0	1.38807	1.21554	0	1.26949	0	0	0	0	0	0	0	0	0	0	0	0	0	0	0	0	0	0	0	0	0	0	0.673326	0	0	0	0	3.42655	3.48267	21.912
ENSG00000068784	protein_coding	471.267	458.606	428.915	416.932	390.802	418.933	358.597	358.597	300.351	306.912	241.377	247.436	259.537	242.678	276.26	159.951	196.231	189.571	189.571	173.282	188.723	196.312	171.301	178.284	208.979	240.319	220.828	234.091	230.951	236.156	221.201	202.065	211.868	308.389	257.718	319.289
ENSG00000068796	protein_coding	767.239	823.482	753.724	832.648	846.737	839.135	824.51	824.51	633.173	619.525	559.593	621.261	408.531	422.932	460.181	428.789	435.083	439.685	439.685	385.286	440.028	449.3	475.736	430.027	499.02	751.942	778.957	757.555	749.411	698.072	705.556	735.024	658.973	544.821	477.126	438.24
ENSG00000068831	protein_coding	8.89184	4.46332	4.16422	4.86218	11.1948	26.6594	16.5775	16.5775	6.95794	8.55173	9.18735	8.01053	0	0	0.756876	0	0	0.992518	0.992518	0	1.95568	0.821389	0	0	0	22.7235	26.9302	19.792	20.1998	25.9921	18.3063	20.2948	24.9257	54.8248	34.8267	28.1726
ENSG00000068878	protein_coding	1794.88	1691.6	1669.85	1571.7	1571.35	1721.43	1759.83	1759.83	1443.77	1413.89	1358.06	1375.14	1696.61	1750.25	1712.81	1371.98	1343.43	1350.82	1350.82	1463.7	1336.71	1465.36	1529.28	1460.94	1567.71	1382	1427.3	1381.34	1422.74	1467.44	1507.98	1541.52	1402.85	1295.24	1173.66	1098.73
ENSG00000068885	protein_coding	228.647	257.756	208.211	264.989	283.942	308.487	285.307	285.307	260.923	253.701	250.564	261.677	93.2412	82.7135	102.935	104.381	104.775	107.192	107.192	89.0612	89.9613	128.958	107.396	116.38	116.017	212.086	227.56	207.474	171.025	229.473	212.048	213.536	207.974	116.503	153.238	175.296
ENSG00000068903	protein_coding	233.728	220.934	265.122	195.703	311.42	260.246	282.689	282.689	258.604	277.456	265.598	311.521	541.183	529.055	498.025	520.405	500.789	570.698	570.698	516.942	510.433	471.478	444.672	453.138	452.911	399.383	417.419	404.029	404.669	419.586	399.688	408.543	450.22	277.55	330.854	313.029
ENSG00000068912	protein_coding	510.646	453.027	502.483	465.554	482.396	557.307	574.976	574.976	553.157	574.866	519.503	493.983	285.491	294.96	286.856	242.555	244.179	244.159	244.159	269.12	244.46	283.379	319.524	291.362	298.966	417.287	416.745	399.252	457.861	490.879	505.712	526.782	464.241	256.991	358.715	385.025
ENSG00000068971	protein_coding	125.756	174.069	147.136	132.494	201.507	194.232	180.607	180.607	189.024	228.046	226.343	240.316	147.071	186.496	193.003	125.408	135.852	144.908	144.908	109.39	122.23	113.352	120.709	121.332	131.634	256.845	243.045	219.759	218.831	326.015	308.919	277.068	280.414	171.327	188.064	153.384
ENSG00000068976	protein_coding	5.08105	1.11583	8.32844	1.21554	13.2303	7.61696	15.705	15.705	13.9159	14.2529	20.8803	21.3614	2.88375	4.6819	3.0275	0	2.66377	2.97755	2.97755	2.90417	4.8892	1.64278	2.6627	3.30155	5.20588	8.9517	8.07907	6.14233	8.07991	13.3673	10.6787	8.82382	13.2418	47.9717	48.7574	34.4332
ENSG00000068985	protein_coding	0	0	0	0	0	0	0	0	0	0	0	0	5.7675	1.56063	3.78438	2.25283	0.887924	2.97755	2.97755	0.968056	0	4.10695	1.77514	0.825387	0.743696	0	0	0	0	0	0	0	0	6.8531	0	9.39086
ENSG00000069011	protein_coding	201.972	184.112	192.942	172.607	153.675	129.488	181.479	181.479	135.68	146.33	187.923	143.299	372.965	365.188	409.47	343.182	306.334	303.71	303.71	279.768	353.978	223.418	219.229	213.775	200.054	263.731	276.035	285.277	258.557	261.406	240.27	271.774	293.656	222.726	132.342	215.99
ENSG00000069018	protein_coding	0	0	0	0	0	0	0	0	2.31931	0	0.835213	0	0.961249	0	0	0	0.887924	0	0	0	0.97784	0	0	0	0.743696	0	0	0	0.673326	0	0	1.76476	0	10.2796	10.448	28.1726
ENSG00000069020	protein_coding	161.323	139.479	130.479	136.141	268.676	227.239	262.622	262.622	291.074	272.705	273.95	273.248	411.415	419.81	419.309	347.687	364.049	364.254	364.254	315.586	347.133	348.269	326.625	366.472	358.462	264.419	269.976	253.883	245.764	279.229	270.018	305.304	299.887	185.034	205.478	209.729
ENSG00000069122	protein_coding	0	0	0	0	0	3.80848	0	0	2.31931	0	2.50564	0.890059	0	0	0	0	0	0	0	0	0.97784	0	0	0	0	2.06578	0.673256	0.682482	0.673326	0	0	0	0.778928	20.5593	20.896	34.4332
ENSG00000069188	protein_coding	624.969	697.393	737.067	685.567	704.257	710.916	745.985	745.985	394.283	402.881	427.629	469.061	0	0.780316	0	0	0	0	0	0	0.97784	0	1.77514	0	0	1462.57	1537.72	1496	1465.16	928.288	987.015	952.09	987.68	493.423	543.297	478.934
ENSG00000069206	protein_coding	0	0	0	0	0	0	0	0	0	0	0	0	24.0312	26.5308	26.4907	70.5888	87.0165	74.4388	74.4388	84.2209	64.5375	98.5667	95.8573	100.697	88.4999	0	0	0	0	0	0	0	0.778928	3.42655	24.3787	15.6514
ENSG00000069248	protein_coding	1838.07	1887.98	1739.26	1834.26	1677.19	1696.04	1742.38	1742.38	1530.75	1576.37	1541.8	1530.9	679.603	695.262	756.119	676.601	671.27	671.935	671.935	646.662	693.289	688.324	694.078	702.405	685.688	1735.94	1665.63	1808.58	1757.38	1621.9	1659.01	1686.23	1750.25	1360.34	1469.69	1452.45
ENSG00000069275	protein_coding	13303.5	12694.8	12290	12347.5	9504.42	10112.8	9882.78	9882.78	8734.54	8314.18	8170.06	8027.44	5248.42	5346.73	5298.89	5993.29	5858.52	6331.27	6331.27	6180.07	6132.04	6751	6724.21	6646.85	6871.01	7454.7	7595.67	7415.16	7539.23	7811.73	7909.09	7894.67	7881.97	7528.13	8006.66	7353.04
ENSG00000069329	protein_coding	1346.48	1468.43	1283.97	1402.74	1160.19	1203.48	1267.74	1267.74	1241.99	1257.1	1227.76	1203.36	953.559	973.055	938.527	1091.87	1115.23	1173.16	1173.16	1005.81	1064.87	1200.05	1186.68	1164.62	1203.3	956.454	937.172	935	987.769	955.765	982.438	963.561	968.207	890.903	957.735	876.48
ENSG00000069345	protein_coding	800.265	670.613	657.947	618.712	568.902	603.009	581.083	581.083	577.509	508.353	466.049	443.249	930.489	841.961	890.086	955.202	950.078	920.064	920.064	933.206	851.699	934.741	970.999	910.402	975.73	530.904	513.021	490.022	434.295	522.812	467.574	525.9	475.925	534.542	511.953	563.452
ENSG00000069399	protein_coding	34.2971	27.8957	29.1495	31.6042	32.5668	29.1983	41.0074	41.0074	115.966	117.824	113.589	142.409	202.824	213.807	229.333	153.944	178.473	178.653	178.653	180.058	148.632	120.744	127.81	127.935	136.84	54.3988	51.1674	60.0584	72.0458	41.5873	36.6126	33.5305	35.0517	54.8248	41.7921	25.0423
ENSG00000069424	protein_coding	54.6213	53.5598	51.3587	72.9327	72.2576	57.1272	76.7798	76.7798	48.7056	57.0115	74.334	61.4141	370.081	390.939	348.163	245.559	261.937	264.01	264.01	250.727	229.792	193.848	166.863	188.188	215.672	90.8941	90.8895	88.0401	98.9789	87.6304	87.7177	62.6491	81.0085	85.6637	76.6188	62.6057
ENSG00000069431	protein_coding	33.0268	17.8533	22.2092	19.4487	66.1513	58.3967	40.1349	40.1349	23.1931	36.1073	19.2099	25.8117	0	0	0	1.50189	0	0	0	0	0	0	0	0	0	17.9034	30.2965	19.792	21.5464	27.4773	32.036	34.4129	24.1468	41.1186	104.48	75.1269
ENSG00000069482	protein_coding	301.052	230.977	259.57	240.678	307.349	255.168	318.462	318.462	253.965	263.203	250.564	222.515	181.676	163.086	180.893	143.43	147.395	136.967	136.967	149.081	176.989	115.816	107.396	137.014	126.428	225.17	254.491	249.106	294.243	262.148	249.423	250.596	230.563	123.356	90.5495	172.166
ENSG00000069493	protein_coding	7.62158	14.5058	11.1046	10.9399	19.3365	30.4678	27.9199	27.9199	57.9829	65.5632	54.2889	56.9638	15.38	10.9244	9.83939	9.76228	6.21547	10.9177	10.9177	12.5847	9.7784	12.3208	7.98811	14.857	11.1554	17.2148	12.1186	17.062	13.4665	17.8231	9.15315	15.0005	14.0207	44.5451	62.6881	43.824
ENSG00000069509	protein_coding	81.2968	85.9188	93.0009	92.3814	95.665	73.6306	100.337	100.337	115.966	90.2682	99.3904	80.1053	0	0.780316	0	0	0	0	0	0	0.97784	0	0	0	0.743696	73.6793	88.1965	96.9124	93.5923	83.9172	94.5826	82.0615	85.6821	78.8106	69.6535	81.3874
ENSG00000069535	protein_coding	0	1.11583	2.77615	0	3.05314	5.07797	4.36249	4.36249	1.15966	0	0.835213	0	0	3.90158	2.27063	0	0.887924	0	0	0.968056	0	3.28556	0	0	0.743696	6.88592	6.73256	4.77737	6.73326	8.91156	6.1021	4.41191	4.67357	27.4124	13.9307	9.39086
ENSG00000069667	protein_coding	200.702	233.208	245.689	192.056	245.269	297.061	273.964	273.964	779.29	798.161	710.767	688.906	12.4962	8.58348	16.6513	13.517	8.87924	11.9102	11.9102	8.71251	12.7119	13.9636	6.21298	9.90465	8.92436	195.56	190.531	186.317	188.531	202.738	196.793	199.418	192.395	130.209	142.79	131.472
ENSG00000069696	protein_coding	12.7026	5.57914	11.1046	4.86218	5.08857	6.34746	7.85248	7.85248	27.8318	14.2529	20.0451	19.5813	11.535	4.6819	12.11	16.5208	5.32754	15.8803	15.8803	7.74445	16.6233	2.46417	5.32541	9.07926	2.97479	6.88592	9.42558	8.18978	6.05993	5.19841	7.62763	9.7062	12.4628	23.9858	27.8614	25.0423
ENSG00000069702	protein_coding	431.889	448.563	376.168	336.706	227.968	257.707	234.702	234.702	84.655	98.8199	96.0495	92.5661	123.04	148.26	130.183	89.3624	96.7837	105.207	105.207	86.157	89.9613	87.8887	89.6444	93.2688	81.8066	288.52	282.094	322.131	274.044	221.304	225.778	185.3	218.879	280.977	268.166	303.638
ENSG00000069764	protein_coding	0	0	0	0	0	0	0	0	0	0	0	0	0	0	0	0	0	0	0	0	0	0	0	0	0.743696	0.688592	0.673256	0.682482	0	0	0	0	0	0	3.48267	3.13029
ENSG00000069812	protein_coding	1.27026	3.34749	8.32844	6.07772	20.3543	15.2339	17.45	17.45	3.47897	6.65134	5.01128	12.4608	4.80625	3.90158	5.29813	18.7736	7.99131	12.9027	12.9027	13.5528	5.86704	9.85667	8.87568	5.77771	10.4118	10.3289	8.75232	8.87226	8.75323	6.68367	4.57658	6.17667	7.78928	30.8389	20.896	25.0423
ENSG00000069849	protein_coding	1150.86	1114.71	1177.09	1083.05	974.969	1029.56	1054.85	1054.85	795.525	702.192	759.209	681.785	875.698	919.993	893.871	903.387	910.122	904.184	904.184	907.069	929.926	1010.31	1000.29	973.957	995.81	806.341	810.6	803.281	835.597	779.762	766.577	754.436	771.138	627.058	703.5	641.709
ENSG00000069869	protein_coding	307.404	238.787	252.629	230.954	277.836	350.38	307.119	307.119	296.872	331.617	256.41	252.777	78.8225	94.4183	112.018	132.917	102.111	109.177	109.177	151.017	103.651	128.958	155.324	142.792	145.021	240.319	234.966	236.821	235.664	265.862	269.255	249.714	260.162	202.166	208.96	181.557
ENSG00000069943	protein_coding	78.7563	73.6447	69.4037	65.6394	64.1159	110.446	73.2898	73.2898	99.7305	109.272	94.3791	76.5451	118.234	104.562	103.692	149.438	131.413	141.93	141.93	166.506	157.432	197.133	181.064	178.284	189.643	77.1223	81.4639	77.1204	77.4324	85.4025	68.6486	89.1206	81.7874	89.0903	66.1708	43.824
ENSG00000069956	protein_coding	885.373	737.563	713.47	777.949	640.142	704.569	651.756	651.756	829.155	830.468	798.464	804.613	2958.73	3066.64	2912.46	3666.86	3413.18	3620.7	3620.7	3631.18	3581.83	4164.44	4320.68	4090.62	4121.57	553.628	511.674	526.876	564.247	600.045	587.327	615.902	612.237	483.143	456.23	428.849
ENSG00000069966	protein_coding	171.485	116.046	129.091	120.339	140.444	145.992	151.815	151.815	125.243	108.322	130.293	128.168	211.475	194.299	183.921	206.51	190.904	201.481	201.481	192.643	174.056	225.061	229.88	192.315	201.542	144.604	142.73	128.989	158.232	144.07	127.381	120.004	130.081	150.768	121.894	137.733
ENSG00000069974	protein_coding	41.9187	44.6332	56.911	42.5441	32.5668	40.6238	54.9673	54.9673	35.9494	37.0575	37.5846	31.1521	113.427	114.707	89.3114	93.8681	81.689	89.3266	89.3266	109.39	77.2494	127.315	105.621	112.253	107.836	28.2323	26.9302	23.2044	19.5264	27.4773	25.1712	27.3538	28.8203	27.4124	31.3441	71.9966
ENSG00000069998	protein_coding	218.485	248.83	235.972	213.936	170.976	177.729	143.962	143.962	142.638	110.222	126.117	133.509	302.794	330.074	306.535	270.34	286.799	247.137	247.137	237.174	227.837	207.812	219.229	209.648	188.155	155.622	148.79	156.288	152.845	119.563	101.447	135.004	127.744	109.65	160.203	131.472
ENSG00000070010	protein_coding	579.24	527.787	569.11	567.659	534.299	557.307	519.136	519.136	830.315	867.525	772.572	818.854	499.85	519.691	549.492	485.11	452.841	430.753	430.753	452.082	469.363	457.514	482.837	482.026	527.281	354.625	354.133	328.274	342.049	394.337	446.216	403.248	428.41	651.044	564.193	685.533
ENSG00000070018	protein_coding	637.672	584.694	519.139	623.574	680.85	736.306	691.891	691.891	614.618	628.077	578.803	570.528	283.569	293.399	295.939	308.638	307.222	318.598	318.598	295.257	308.02	298.986	332.838	340.06	361.436	546.053	591.792	548.033	528.561	545.091	588.09	592.078	574.07	476.29	456.23	475.804
ENSG00000070019	protein_coding	0	1.11583	0	1.21554	1.01771	0	0	0	0	0.950192	0	0	0	0.780316	0	0	0	0	0	0	0	0	0	0	0.743696	0.688592	0	0	0	0	0	0	0	13.7062	41.7921	15.6514
ENSG00000070031	protein_coding	0	0	0	0	0	0	0	0	0	0	1.67043	0.890059	0	0.780316	0	0	0	0	0	0	0	0	0	0	0	0	0.673256	0.682482	0.673326	0	0	0	0	0	0	3.13029
ENSG00000070047	protein_coding	180.377	233.208	254.017	217.583	201.507	190.424	222.487	222.487	204.1	248	259.751	243.876	613.277	603.965	594.148	706.639	777.821	579.63	579.63	580.834	633.64	471.478	438.459	468.82	409.033	274.748	294.213	309.847	296.263	326.015	321.123	323.834	362.98	246.711	330.854	331.81
ENSG00000070061	protein_coding	1519.23	1451.69	1421.39	1345.61	1229.4	1203.48	1219.75	1219.75	970.633	993.901	965.507	968.384	358.546	370.65	346.649	327.412	332.971	362.269	362.269	337.852	386.247	365.518	345.264	344.187	371.848	995.015	1004.5	990.281	1029.51	941.655	958.03	1002.39	878.631	914.888	804.497	967.259
ENSG00000070081	protein_coding	760.887	677.308	638.514	612.635	624.876	625.86	645.648	645.648	737.542	750.651	697.403	715.607	1170.8	1147.07	1180.73	659.329	652.624	750.343	750.343	779.285	719.69	767.999	773.072	780.817	789.806	659.671	675.276	671.562	678.039	683.22	765.051	806.497	708.045	489.996	539.814	532.149
ENSG00000070087	protein_coding	1180.07	1116.94	995.249	1042.94	579.079	638.555	683.166	683.166	346.738	386.728	341.602	340.003	929.528	887.22	883.275	841.809	800.019	909.146	909.146	956.44	849.743	998.81	1064.19	1033.39	1061.25	482.703	499.556	495.482	491.528	534.694	526.306	540.9	526.555	654.471	605.985	585.364
ENSG00000070159	protein_coding	279.458	305.737	284.555	319.688	330.757	375.77	355.979	355.979	350.216	332.567	316.546	352.463	443.136	447.902	426.878	460.329	475.927	461.521	461.521	428.849	427.316	450.121	572.481	487.804	428.369	594.255	571.594	566.46	593.873	634.949	643.009	570.901	611.458	212.446	222.891	275.465
ENSG00000070182	protein_coding	66.0537	91.498	117.986	85.0881	145.533	109.176	109.062	109.062	63.7811	76.9655	89.3678	89.896	2.88375	2.34095	1.51375	3.75472	5.32754	2.97755	2.97755	8.71251	3.91136	5.74973	4.43784	6.6031	6.69327	137.03	129.938	141.956	165.638	127.732	120.517	103.239	95.8081	65.1044	73.1361	122.081
ENSG00000070190	protein_coding	0	0	0	0	0	0	0.872498	0.872498	1.15966	0.950192	3.34085	0	0.961249	1.56063	6.05501	0	0	0	0	0	1.95568	0	1.77514	0	0	0	0	0	0	0	0	0	0	13.7062	20.896	6.26057
ENSG00000070193	protein_coding	0	0	4.16422	0	1.01771	0	0	0	0	0	0.835213	0	0	0	0	0	0	0	0	0.968056	0	0	0	0	0	7.57451	4.71279	11.6022	6.05993	7.4263	2.28829	1.76476	6.23142	6.8531	10.448	6.26057
ENSG00000070214	protein_coding	599.564	583.579	538.572	596.832	455.935	412.585	440.611	440.611	209.898	248	233.86	213.614	927.606	939.501	933.985	545.186	564.719	500.229	500.229	499.517	552.48	624.256	685.202	658.659	644.785	357.379	401.26	347.383	313.096	276.258	276.12	259.42	249.257	311.816	247.27	344.332
ENSG00000070269	protein_coding	110.513	130.552	169.345	142.219	124.161	144.722	118.66	118.66	202.94	212.843	197.11	195.813	114.389	101.441	106.72	110.389	100.335	105.207	105.207	103.582	101.695	122.387	118.047	127.935	136.096	109.486	117.147	94.1825	86.1857	104.711	112.126	112.062	95.0292	178.181	208.96	184.687
ENSG00000070366	protein_coding	290.89	338.096	363.675	357.37	304.296	272.941	257.387	257.387	470.821	475.096	486.929	454.82	309.522	286.376	335.296	319.152	332.971	314.628	314.628	314.618	337.355	302.271	285.797	289.711	308.634	334.656	324.509	337.828	331.276	342.352	318.072	348.541	355.191	452.304	459.713	431.98
ENSG00000070367	protein_coding	1041.62	1000.9	954.994	1057.52	856.914	968.623	903.907	903.907	894.096	993.901	912.053	793.933	889.156	870.053	871.921	1024.29	882.596	988.548	988.548	971.928	1040.42	1186.91	1202.65	1158.84	1291.8	808.407	789.729	793.726	677.366	825.805	807.766	873.558	831.895	688.736	717.431	694.924
ENSG00000070371	protein_coding	229.918	229.861	267.898	252.833	232.039	222.161	228.594	228.594	192.503	211.893	218.826	194.033	70.1712	71.7891	61.307	58.5737	55.0513	60.5436	60.5436	56.1473	55.7369	54.2117	59.4671	62.7294	55.7772	167.328	157.542	157.653	179.105	151.497	172.384	157.946	155.786	219.299	236.822	253.553
ENSG00000070388	protein_coding	5.08105	0	0	2.43109	3.05314	1.26949	2.61749	2.61749	0	0	0.835213	0.890059	0.961249	4.6819	2.27063	2.25283	1.77585	0	0	0.968056	3.91136	3.28556	1.77514	0	1.48739	0	0.673256	0.682482	3.36663	0	0.762763	0	3.89464	23.9858	6.96535	9.39086
ENSG00000070404	protein_coding	25.4053	32.359	38.8661	27.9575	36.6377	27.9288	26.1749	26.1749	137.999	138.728	116.93	146.86	40.3725	49.1599	55.252	74.3435	77.2494	81.3865	81.3865	64.8598	68.4488	50.1048	53.2541	67.6818	79.5755	68.8592	65.3058	63.4708	55.2127	81.6893	93.0571	101.474	75.556	34.2655	59.2054	65.736
ENSG00000070413	protein_coding	787.563	768.806	812.023	810.768	723.594	662.675	697.126	697.126	542.72	689.839	703.25	688.906	890.117	853.666	914.306	761.458	760.951	692.777	692.777	736.691	746.092	612.757	672.777	614.088	621.73	768.469	779.63	782.806	769.611	790.158	720.048	701.493	676.109	801.812	797.532	735.617
ENSG00000070423	protein_coding	348.052	401.698	399.765	407.207	434.563	357.997	344.637	344.637	342.099	355.372	362.483	420.108	964.133	937.94	1014.21	808.017	887.924	851.58	851.58	784.126	875.167	640.684	616.86	637.199	635.117	517.133	513.694	538.478	562.9	438.152	408.841	431.485	419.063	394.053	348.267	394.416
ENSG00000070444	protein_coding	238.809	252.177	263.734	255.264	266.641	295.792	274.837	274.837	262.083	291.709	293.995	323.981	567.137	553.244	582.795	570.718	601.124	577.645	577.645	575.025	600.394	439.443	485.5	448.185	452.911	355.313	346.727	369.223	340.029	380.969	359.261	345.894	369.212	298.11	327.371	222.25
ENSG00000070476	protein_coding	280.728	299.042	262.346	260.127	285.977	270.402	261.749	261.749	381.527	400.031	406.749	385.396	328.747	293.399	308.806	365.71	332.971	315.621	315.621	344.628	345.178	309.664	290.235	278.981	293.016	401.449	432.903	430.646	462.575	347.551	371.465	321.187	417.505	342.655	306.475	262.944
ENSG00000070495	protein_coding	199.431	165.143	167.957	138.572	157.746	137.105	176.245	176.245	202.94	164.383	187.088	180.682	99.9699	134.995	126.398	120.151	129.637	140.938	140.938	111.326	117.341	86.2459	113.609	127.11	98.1679	163.885	131.285	143.321	158.232	160.408	154.841	151.77	151.112	267.271	201.995	212.859
ENSG00000070501	protein_coding	243.89	198.618	195.718	200.565	193.365	210.736	184.969	184.969	180.907	190.038	187.923	201.153	115.35	106.123	99.9077	134.419	107.439	144.908	144.908	136.496	139.831	120.744	131.36	141.967	132.378	225.17	217.462	209.522	217.484	190.856	188.402	170.3	200.963	150.768	285.579	178.426
ENSG00000070526	protein_coding	0	0	0	0	1.01771	0	0	0	0	0	1.67043	0	251.847	232.534	225.549	144.181	137.628	141.93	141.93	132.624	142.765	114.173	149.111	129.586	119.735	2.75437	0.673256	0.682482	0.673326	0.74263	0	3.52953	3.11571	3.42655	13.9307	18.7817
ENSG00000070540	protein_coding	55.8916	63.6022	55.5229	65.6394	131.285	126.949	121.277	121.277	134.52	129.226	151.174	118.378	64.4037	76.471	89.3114	76.5964	47.06	65.5062	65.5062	73.5723	77.2494	50.9261	81.6563	65.2056	64.7016	110.863	99.6419	116.022	121.199	105.453	122.042	106.768	127.744	44.5451	59.2054	62.6057
ENSG00000070601	protein_coding	33.0268	25.6641	31.9257	40.113	33.5845	22.8509	34.0274	34.0274	9.27726	11.4023	9.18735	8.90059	122.079	120.949	143.806	108.136	114.542	107.192	107.192	111.326	116.363	113.352	100.295	104.824	83.294	52.333	54.5337	47.7737	40.3995	42.3299	35.0871	30.8834	20.2521	47.9717	62.6881	50.0846
ENSG00000070610	protein_coding	256.593	270.031	274.839	299.024	320.58	326.26	325.442	325.442	454.586	478.897	441.828	485.082	629.618	596.162	621.395	697.628	673.046	595.511	595.511	571.153	548.568	523.225	503.251	511.74	513.894	445.519	435.596	436.106	483.448	517.613	579.7	541.782	566.28	363.214	358.715	313.029
ENSG00000070614	protein_coding	838.373	939.528	948.054	914.09	968.863	874.681	909.142	909.142	772.332	788.659	841.895	868.698	1578.37	1607.45	1528.13	1872.11	1898.38	1839.14	1839.14	1935.14	1891.14	1719.17	1758.27	1687.92	1754.38	1262.19	1224.65	1226.42	1233.53	1333.02	1425.6	1297.98	1385.71	856.637	846.289	926.565
ENSG00000070669	protein_coding	33.0268	37.9382	29.1495	25.5264	36.6377	29.1983	31.4099	31.4099	44.067	38.9579	50.948	59.634	123.04	110.025	130.94	83.3549	80.8011	69.4762	69.4762	81.3167	103.651	58.3187	73.6681	54.4756	63.9579	42.0041	56.5535	38.9014	37.7062	31.9331	34.3243	38.8248	29.5993	44.5451	20.896	53.2149
ENSG00000070718	protein_coding	312.485	316.895	324.809	299.024	284.96	242.473	292.287	292.287	212.217	182.437	218.826	207.384	237.429	254.383	230.09	292.868	304.558	332.493	332.493	330.107	307.042	353.197	349.702	320.25	316.815	258.222	274.688	279.817	272.024	207.936	191.453	202.065	175.259	243.285	261.2	184.687
ENSG00000070729	protein_coding	1.27026	2.23166	0	1.21554	0	1.26949	0.872498	0.872498	3.47897	1.90038	0	3.56024	0	0	0	0	0	1.98504	1.98504	0	0	0	1.77514	0	0	1.37718	2.01977	0	1.34665	1.48526	0.762763	0	0.778928	44.5451	24.3787	28.1726
ENSG00000070731	protein_coding	0	0	0	0	5.08857	6.34746	3.48999	3.48999	11.5966	6.65134	6.68171	9.79065	0	0.780316	0	0	0	0	0	0	0.97784	4.10695	0	0	0	2.06578	3.36628	2.04744	2.01998	3.71315	16.7808	8.82382	3.11571	3.42655	3.48267	12.5211
ENSG00000070748	protein_coding	0	0	0	0	0	2.53899	0	0	1.15966	1.90038	0.835213	3.56024	0	0	0	0	0	0	0	0	0	0	0	0	0	0	0	1.36496	0	0	0	0	0	10.2796	13.9307	34.4332
ENSG00000070756	protein_coding	14794.7	13383.3	13064.5	12606.4	12482.3	12338.2	12140.8	12140.8	16896.2	17939.6	17022.5	16735.8	23023.8	22619.8	22460.3	19781.4	20196.7	20567	20567	21049.4	20984.4	20531.5	20590.7	20482.8	20787.1	19146.3	18816.2	18557.4	18458.5	19055.1	19327.6	19235	19227.1	9070.07	9044.5	8736.63
ENSG00000070759	protein_coding	88.9184	64.7181	59.6872	79.0104	73.2753	81.2475	78.5248	78.5248	115.966	131.126	158.691	129.059	98.0474	88.1758	103.692	93.1171	114.542	108.184	108.184	104.55	113.429	114.173	141.123	86.6657	107.836	103.977	94.2558	97.5949	79.4524	108.424	80.8529	78.532	66.9878	51.3982	66.1708	71.9966
ENSG00000070761	protein_coding	201.972	215.355	234.584	179.901	212.702	214.544	235.574	235.574	175.108	152.031	140.316	169.111	238.39	256.724	230.09	242.555	279.696	234.234	234.234	272.024	284.551	227.525	260.945	231.108	258.063	283.011	310.371	286.642	277.41	275.516	289.85	296.48	303.782	277.55	313.441	287.986
ENSG00000070770	protein_coding	1430.32	1338.99	1367.25	1323.73	1264	1272.03	1272.97	1272.97	1346.36	1384.43	1308.78	1317.29	634.425	593.821	594.905	636.801	662.391	672.927	672.927	692.16	645.375	711.323	703.841	714.786	649.247	1450.17	1327.66	1453	1465.83	1298.86	1258.56	1354.46	1286.01	925.168	902.012	889.001
ENSG00000070778	protein_coding	119.405	126.089	130.479	149.512	156.728	171.382	149.197	149.197	250.486	260.353	281.467	275.028	14.4187	14.0457	23.4632	71.3397	77.2494	54.5885	54.5885	71.6362	54.759	73.1037	54.1416	72.6341	54.2898	211.398	181.106	221.124	214.791	217.591	215.099	237.361	207.974	164.474	125.376	125.211
ENSG00000070785	protein_coding	187.999	205.313	202.659	216.367	210.667	233.587	197.184	197.184	91.6129	118.774	99.3904	101.467	208.591	182.594	199.815	177.974	158.938	147.885	147.885	147.145	138.853	139.636	137.573	145.268	142.046	117.061	142.73	126.259	113.119	118.821	117.465	118.239	100.482	126.782	142.79	153.384
ENSG00000070808	protein_coding	0	0	0	4.86218	0	2.53899	0.872498	0.872498	0	1.90038	1.67043	0.890059	0	0	0	0	0	0	0	0	0	0	0	0	0	0.688592	2.01977	2.72993	0.673326	3.71315	0	0	0.778928	20.5593	13.9307	43.824
ENSG00000070814	protein_coding	1661.5	1742.92	1744.81	1755.25	1765.73	1664.31	1859.29	1859.29	1352.16	1365.43	1306.27	1481.95	775.728	786.559	781.853	782.484	804.459	812.872	812.872	773.477	796.94	607.007	650.587	611.612	636.604	2002.43	2056.8	2180.53	2232.75	1791.97	1776.47	1641.23	1686.38	1401.46	1365.21	1311.59
ENSG00000070831	protein_coding	2649.77	2732.67	2780.31	2824.93	2250.16	2414.58	2237.08	2237.08	1733.69	1586.82	1676.27	1643.05	1472.63	1452.95	1479.69	1305.89	1318.57	1415.33	1415.33	1459.83	1446.23	1520.39	1431.65	1479.92	1511.19	1905.33	1987.45	1960.09	1910.9	2040	2027.42	2140.66	2033	1781.81	1709.99	1915.74
ENSG00000070882	protein_coding	431.889	436.289	498.318	426.656	355.182	453.209	368.194	368.194	389.645	388.628	370.835	370.265	81.7062	84.2742	65.8482	89.3624	75.4735	71.4613	71.4613	80.3487	71.3823	70.6395	94.0822	92.4434	77.3444	348.428	354.806	376.047	327.91	339.382	372.991	344.129	338.834	308.389	296.027	359.983
ENSG00000070886	protein_coding	19.0539	31.2432	16.6569	13.371	25.4428	19.0424	13.96	13.96	3.47897	7.60153	0.835213	5.34035	0.961249	0.780316	0	0.750945	0	0.992518	0.992518	0	0	0	0	0	0	44.0699	55.207	43.6788	39.7262	21.5363	33.5616	36.1777	28.0414	13.7062	13.9307	28.1726
ENSG00000070915	protein_coding	1.27026	0	0	1.21554	0	0	0	0	1.15966	0.950192	0.835213	0.890059	0.961249	3.12127	1.51375	0.750945	1.77585	0	0	3.87222	0	2.46417	2.6627	2.47616	5.94957	0.688592	0	0	0	0.74263	0	1.76476	0.778928	27.4124	20.896	25.0423
ENSG00000070950	protein_coding	771.049	855.841	766.216	764.578	653.372	807.397	699.743	699.743	680.719	587.218	628.916	590.999	412.376	390.158	410.984	437.801	463.496	439.685	439.685	473.379	473.275	508.44	531.653	513.391	516.125	705.807	694.8	668.832	655.146	568.112	605.634	588.549	581.859	555.101	487.574	491.455
ENSG00000070961	protein_coding	1220.72	1160.46	1100.74	1159.63	1261.96	1284.73	1172.64	1172.64	996.146	958.743	951.308	996.866	785.341	813.09	810.614	658.579	677.486	686.822	686.822	666.991	722.624	736.786	727.806	790.721	751.877	868.314	795.115	801.233	823.477	874.818	869.55	843.557	851.368	849.784	874.151	923.434
ENSG00000070985	protein_coding	0	0	0	1.21554	1.01771	1.26949	0	0	0	0	4.17607	5.34035	0	0.780316	2.27063	0.750945	0	0.992518	0.992518	1.93611	0	1.64278	0.887568	0	0	1.37718	1.34651	0	0	0.74263	3.05105	0.882382	1.55786	13.7062	20.896	15.6514
ENSG00000071051	protein_coding	275.647	225.397	279.003	263.773	206.596	224.7	211.144	211.144	222.654	237.548	221.332	241.206	168.219	152.162	159.701	138.925	133.189	164.758	164.758	142.304	163.299	142.922	165.975	142.792	136.84	266.485	260.55	265.485	257.884	257.693	244.847	218.831	242.247	222.726	132.342	184.687
ENSG00000071054	protein_coding	844.725	955.15	938.338	980.945	986.164	1030.83	1019.08	1019.08	972.952	906.483	908.712	977.285	809.372	755.346	808.344	1012.27	982.931	974.652	974.652	924.494	938.727	900.243	838.752	880.688	871.612	1010.85	966.795	978.679	1056.45	1296.63	1270.76	1216.8	1316.39	829.225	682.604	763.79
ENSG00000071073	protein_coding	429.349	403.93	428.915	418.147	463.059	493.833	475.511	475.511	302.671	327.816	337.426	346.233	104.776	109.244	100.665	63.0794	80.8011	75.4313	75.4313	73.5723	69.4267	80.4962	79.8811	64.3802	76.6007	287.143	281.421	279.135	247.111	270.317	274.595	250.596	262.499	181.607	257.718	244.162
ENSG00000071082	protein_coding	3649.46	3809.44	3800.54	3684.32	3495.84	3625.67	3570.26	3570.26	3956.75	3826.42	3951.39	3913.59	3846.92	4005.36	3860.07	3532.44	3523.28	3353.72	3353.72	3170.38	3319.77	3482.69	3478.38	3445.17	3531.07	2710.3	2822.29	2858.92	2992.26	2764.81	2710.1	2644.5	2589.93	2045.65	1964.23	2015.9
ENSG00000071127	protein_coding	697.374	773.269	723.186	717.171	1055.37	888.645	929.21	929.21	734.063	790.56	760.879	813.514	1804.27	1848.57	1794.55	1825.55	1874.41	1741.87	1741.87	1690.23	1785.54	1658.39	1650.88	1720.93	1648.03	575.663	612.663	589.664	618.786	728.52	778.781	740.318	780.486	633.911	745.292	898.392
ENSG00000071189	protein_coding	530.97	515.513	533.02	509.313	555.671	543.343	502.559	502.559	709.71	620.475	623.904	565.187	559.447	597.722	585.822	584.235	604.676	595.511	595.511	586.642	619.951	635.755	740.232	673.516	678.995	416.598	434.923	450.438	406.689	465.629	479.015	476.486	476.704	472.864	421.403	428.849
ENSG00000071203	protein_coding	0	0	0	0	0	0	0	0	0	0	0	0	0	0	0	0	0	0	0	0	0.97784	0.821389	0	0	0	0	0	0	0	0	0	0	0	0	6.96535	3.13029
ENSG00000071205	protein_coding	279.458	280.073	212.375	256.48	284.96	324.99	282.689	282.689	350.216	325.916	318.216	309.741	169.18	155.283	183.164	296.623	289.463	291.8	291.8	280.736	321.709	296.522	319.524	348.314	323.508	317.441	295.559	290.055	277.41	349.036	316.547	338.835	334.939	274.124	254.235	369.374
ENSG00000071242	protein_coding	259.134	215.355	219.316	199.349	192.348	123.141	164.902	164.902	119.445	142.529	128.623	148.64	519.075	552.464	530.57	524.91	536.306	540.922	540.922	610.843	601.372	576.615	544.967	594.279	515.382	159.753	154.176	165.161	156.212	150.754	175.435	185.3	192.395	219.299	257.718	212.859
ENSG00000071243	protein_coding	266.755	270.031	249.853	220.014	174.029	200.58	208.527	208.527	216.856	219.494	243.882	231.415	148.032	118.608	140.779	130.664	133.189	158.803	158.803	165.538	128.097	160.992	176.626	176.633	179.231	232.744	240.352	217.029	198.631	223.532	205.946	212.654	197.848	260.418	268.166	231.641
ENSG00000071246	protein_coding	224.836	252.177	281.779	301.455	294.119	258.977	290.542	290.542	128.722	146.33	106.907	143.299	8.65124	7.80316	5.29813	12.7661	20.4222	12.9027	12.9027	15.4889	22.4903	17.2492	14.2011	8.25387	17.8487	493.72	548.703	537.795	510.381	401.763	358.498	383.836	397.253	133.635	153.238	172.166
ENSG00000071282	protein_coding	7.62158	4.46332	6.94037	3.64663	11.1948	19.0424	20.0674	20.0674	57.9829	38.9579	61.8058	39.1626	1.9225	0	0	0	0	0	0	0	0.97784	0	0	0	0.743696	43.3813	45.1081	37.5365	40.3995	32.6757	47.2913	45.8839	34.2728	65.1044	41.7921	71.9966
ENSG00000071462	protein_coding	313.755	371.571	351.183	363.448	383.678	389.734	376.919	376.919	346.738	331.617	385.033	364.034	491.198	532.956	498.025	413.02	399.566	396.015	396.015	405.616	381.358	363.876	364.79	360.694	364.411	362.199	352.786	384.237	408.709	383.94	392.823	353.835	362.98	298.11	362.198	372.504
ENSG00000071537	protein_coding	749.455	708.551	639.902	767.009	727.665	813.745	663.971	663.971	1017.02	1084.17	1037.33	1033.36	992.971	1030.02	1008.16	1100.13	1047.75	1122.54	1122.54	1110.36	1054.11	1186.09	1123.66	1154.72	1224.87	842.148	844.936	859.927	801.258	897.097	902.348	888.558	934.713	733.281	675.638	682.402
ENSG00000071539	protein_coding	1096.24	1227.41	1171.53	1097.64	845.72	784.547	810.55	810.55	476.619	549.211	532.866	526.915	701.712	721.793	703.895	633.797	665.943	696.747	696.747	661.182	663.953	699.824	710.054	742.849	693.869	760.205	764.819	714.558	770.958	697.33	690.3	663.551	646.51	743.561	661.708	594.754
ENSG00000071553	protein_coding	1041.62	1010.94	1003.58	972.436	1320.99	1228.87	1198.81	1198.81	1018.18	1141.18	1160.11	1125.03	1230.4	1266.45	1192.08	1303.64	1293.7	1338.91	1338.91	1283.64	1242.83	1342.97	1222.18	1298.33	1311.88	983.309	954.677	902.241	867.917	1216.43	1264.66	1213.27	1277.44	1093.07	940.322	945.346
ENSG00000071564	protein_coding	818.049	859.188	1014.68	922.598	978.022	850.56	916.122	916.122	574.03	530.207	614.717	625.711	946.831	952.766	958.962	946.19	911.898	942.892	942.892	911.909	885.923	726.93	682.54	797.324	739.978	1219.5	1265.05	1223.01	1218.72	1281.04	1223.47	1182.39	1236.16	774.4	755.74	647.969
ENSG00000071575	protein_coding	46.9997	34.5907	23.5972	20.6643	35.62	29.1983	33.1549	33.1549	8.1176	5.70115	5.01128	7.12047	10.5737	6.24253	9.08251	6.00756	7.10339	8.93266	8.93266	9.68056	6.84488	3.28556	6.21298	4.12694	5.94957	158.376	182.452	187	177.085	107.681	102.973	125.298	114.502	20.5593	24.3787	6.26057
ENSG00000071626	protein_coding	847.265	705.204	744.007	781.595	616.734	539.534	635.178	635.178	634.333	611.923	689.051	655.083	1044.88	1060.45	1052.06	1023.54	1074.39	983.585	983.585	1009.68	1038.47	788.534	819.225	806.404	845.583	707.872	712.978	703.638	685.446	709.954	654.45	644.139	722.845	702.442	783.601	688.663
ENSG00000071655	protein_coding	550.024	534.482	584.379	560.366	423.369	412.585	424.906	424.906	717.828	835.219	800.134	762.781	1440.91	1301.57	1379.79	1568.72	1686.17	1459.99	1459.99	1550.83	1535.21	1306.83	1340.23	1353.64	1303.7	705.118	713.651	724.795	689.485	637.177	668.18	715.612	672.994	671.603	668.673	745.008
ENSG00000071677	protein_coding	0	0	0	0	0	0	0	0	0	0	0	0	0	0.780316	0	0	0	0	0	0	0	0	0	0	0	0	0	0	0	0	0	0	0	0	0	0
ENSG00000071794	protein_coding	2026.07	1867.9	1796.17	1857.35	1621.22	1746.82	1611.5	1611.5	971.793	934.989	863.611	874.928	1632.2	1609.79	1598.52	1525.17	1564.52	1495.72	1495.72	1558.57	1457.96	1729.02	1760.93	1656.55	1671.83	1100.37	1129.05	1049.66	1026.82	952.794	971.76	952.09	906.672	705.869	700.017	854.568
ENSG00000071859	protein_coding	210.864	274.494	191.554	246.756	324.65	266.594	288.797	288.797	510.249	515.004	562.099	599.9	381.616	337.877	356.489	335.672	318.765	294.778	294.778	278.8	317.798	257.916	277.809	242.664	228.315	368.397	370.964	451.12	394.569	331.956	344.769	342.364	351.296	270.697	247.27	262.944
ENSG00000071889	protein_coding	177.837	141.71	162.405	162.883	177.082	190.424	184.097	184.097	197.142	200.49	205.462	218.064	327.786	288.717	322.429	308.638	290.351	334.478	334.478	289.449	283.574	221.775	219.229	230.283	223.853	212.086	218.135	196.555	215.464	211.65	192.216	198.536	204.079	233.005	191.547	175.296
ENSG00000071894	protein_coding	536.051	612.59	656.559	629.652	748.019	652.519	683.166	683.166	732.903	811.464	893.678	909.64	743.046	732.717	727.358	672.846	697.908	658.039	658.039	680.543	656.131	528.153	523.665	550.533	541.411	914.45	954.677	930.905	939.963	872.59	790.222	825.909	827.221	723.002	658.225	782.572
ENSG00000071909	protein_coding	1.27026	1.11583	0	0	4.07085	1.26949	0.872498	0.872498	1.15966	1.90038	2.50564	1.78012	0	0	0.756876	0	0	0.992518	0.992518	0.968056	0	0	0	0.825387	0	0	1.34651	0.682482	0.673326	2.97052	1.52553	0.882382	1.55786	61.6779	76.6188	50.0846
ENSG00000071967	protein_coding	74.9455	81.4555	83.2844	71.7171	170.976	153.609	171.01	171.01	222.654	224.245	184.582	228.745	0	0	0	0	0.887924	0	0	0.968056	0	1.64278	0	0	1.48739	89.517	112.434	88.0401	93.5923	155.952	187.64	158.829	146.438	61.6779	48.7574	84.5177
ENSG00000071991	protein_coding	1.27026	1.11583	0	0	0	0	2.61749	2.61749	0	0	5.01128	0	0	0	0	0	0	0	0	0	0	0	0	0	0	0.688592	0.673256	0	0	0.74263	1.52553	1.76476	3.89464	0	10.448	21.912
ENSG00000071994	protein_coding	731.671	702.972	695.425	752.422	597.398	559.846	601.151	601.151	605.341	599.571	584.649	551.837	761.31	800.605	783.367	663.084	653.512	670.942	670.942	662.15	666.887	756.5	721.593	737.896	720.642	530.904	555.436	538.478	575.693	522.069	516.39	521.488	531.229	551.674	504.988	572.842
ENSG00000072041	protein_coding	1420.15	1418.22	1353.37	1339.53	980.058	1105.73	1015.59	1015.59	693.475	702.192	653.972	660.424	0	0	0	0	0	0	0	0	2.93352	0	0	0	0	773.289	736.542	765.062	761.531	605.244	596.48	572.666	620.026	784.68	776.636	870.22
ENSG00000072042	protein_coding	673.239	662.802	659.335	640.592	591.291	690.604	612.493	612.493	491.695	490.299	484.424	459.27	2283.93	2266.82	2325.88	2944.45	2795.18	2918	2918	2869.32	2919.83	3221.49	3340.81	3186	3105.68	540.545	618.049	563.73	575.02	525.782	537.748	524.135	544.47	407.759	337.819	497.716
ENSG00000072062	protein_coding	550.024	595.853	562.17	601.695	684.921	592.853	630.816	630.816	438.35	497.9	510.315	494.873	824.752	883.318	850.729	829.043	868.389	776.149	776.149	839.305	782.272	655.469	650.587	637.199	681.226	970.915	1031.43	1029.86	1090.79	1286.24	1251.69	1285.63	1286.01	740.134	720.913	704.314
ENSG00000072071	protein_coding	1116.56	1153.77	1214.56	1101.28	1168.33	955.928	1065.32	1065.32	658.685	628.077	775.913	725.398	2024.39	1965.62	2042.05	2732.69	2747.24	2587.49	2587.49	2570.19	2530.65	1993.51	2011.23	2070.9	1972.28	1543.13	1578.11	1660.48	1553.36	1405.06	1430.94	1327.1	1439.46	537.968	585.089	485.194
ENSG00000072080	protein_coding	0	0	0	0	1.01771	0	0.872498	0.872498	0	0	0	0	0	0	0	0	0	0	0	0	0	0	0	0	0	0	0	0	0	0	0	0	0	0	10.448	12.5211
ENSG00000072110	protein_coding	834.563	798.934	741.231	779.164	753.108	695.682	711.086	711.086	488.216	442.789	455.191	475.291	1011.23	1027.68	1038.43	998.756	1008.68	935.944	935.944	988.385	920.148	815.64	810.35	832.816	836.659	901.367	912.262	928.857	922.456	853.282	898.535	802.085	855.263	651.044	564.193	585.364
ENSG00000072121	protein_coding	536.051	572.42	534.408	573.737	628.947	648.711	634.306	634.306	727.105	796.261	824.356	867.807	289.336	326.953	290.64	360.453	360.497	340.434	340.434	335.915	340.288	373.732	345.264	341.71	368.13	511.624	470.606	513.909	546.74	586.678	626.228	633.55	625.479	503.703	445.782	516.497
ENSG00000072133	protein_coding	260.404	242.135	248.465	240.678	264.605	290.714	273.964	273.964	368.771	341.119	311.535	319.531	451.787	394.06	437.474	353.695	301.894	328.523	328.523	333.011	329.532	382.767	393.193	369.774	399.365	314.687	307.678	307.117	284.817	266.604	275.357	295.598	250.815	267.271	289.062	225.381
ENSG00000072134	protein_coding	487.781	463.069	481.661	442.458	456.953	436.706	469.404	469.404	403.561	381.027	405.914	409.427	630.58	712.429	678.918	656.326	580.702	632.234	632.234	587.61	643.419	612.757	592.008	582.724	619.499	389.743	389.815	360.35	357.536	390.623	400.45	405.013	399.59	373.494	330.854	347.462
ENSG00000072135	protein_coding	221.026	203.081	223.48	204.212	203.543	165.034	204.164	204.164	184.386	190.038	204.627	171.781	1043.92	1044.06	1051.3	799.756	803.571	859.52	859.52	849.953	824.319	740.893	789.048	730.468	748.902	437.256	438.289	411.536	467.288	342.352	340.192	338.835	320.918	191.887	254.235	266.074
ENSG00000072163	protein_coding	3.81079	5.57914	5.55229	2.43109	13.2303	8.88645	19.1949	19.1949	5.79829	11.4023	8.35213	10.6807	0	0.780316	0	1.50189	0	0	0	0	1.95568	1.64278	0	0.825387	0.743696	9.64029	7.40581	11.6022	10.0999	11.1395	7.62763	9.7062	9.34713	17.1327	24.3787	28.1726
ENSG00000072182	protein_coding	2.54053	1.11583	1.38807	10.9399	7.12399	2.53899	11.3425	11.3425	22.0335	27.5556	24.2212	17.8012	0	0.780316	0	0.750945	0	0	0	1.93611	0	0	0	0	0	7.57451	6.0593	4.09489	6.05993	8.16893	9.15315	23.8243	6.23142	23.9858	45.2747	46.9543
ENSG00000072195	protein_coding	130.837	89.2663	109.658	132.494	161.816	121.871	146.58	146.58	128.722	119.724	156.185	138.849	0.961249	0	0.756876	0	0.887924	0	0	0	0	0.821389	0	0	1.48739	115.683	111.76	115.339	121.199	109.167	102.21	125.298	123.85	130.209	149.755	165.905
ENSG00000072201	protein_coding	6.35131	6.69497	1.38807	9.72436	7.12399	5.07797	6.10748	6.10748	3.47897	1.90038	6.68171	3.56024	2.88375	3.90158	3.78438	2.25283	3.55169	5.95511	5.95511	6.77639	1.95568	5.74973	7.98811	7.42849	2.97479	0	0.673256	0	0	2.97052	0	0	0.778928	13.7062	34.8267	28.1726
ENSG00000072210	protein_coding	614.807	571.304	530.244	582.246	420.315	455.748	458.061	458.061	286.435	239.448	268.939	242.986	944.908	965.251	1036.16	871.096	791.14	892.273	892.273	809.295	910.369	872.316	835.201	926.91	873.843	424.173	463.873	480.467	491.528	461.173	426.384	456.191	412.832	390.627	390.059	466.413
ENSG00000072274	protein_coding	1916.83	1821.03	1757.3	1681.1	1241.61	1407.87	1338.41	1338.41	718.987	712.644	706.59	623.041	5428.18	5291.33	5216.39	4676.13	4711.32	4818.67	4818.67	4813.18	4699.5	5500.85	5595.23	5523.49	5533.1	638.325	613.336	557.587	591.18	822.834	838.276	795.908	726.74	1565.93	1396.55	1358.54
ENSG00000072310	protein_coding	224.836	215.355	251.241	252.833	238.145	200.58	227.722	227.722	281.797	264.153	314.875	287.489	4357.34	4283.94	4397.45	4071.62	4442.28	4138.8	4138.8	4093.91	4104.97	3472.83	3341.69	3418.75	3324.32	256.845	294.886	283.912	265.29	233.928	214.336	212.654	204.079	154.195	181.099	112.69
ENSG00000072315	protein_coding	0	0	0	0	0	0	0	0	1.15966	0	0	2.67018	0	0	0	0	0	0	0	0	0	0	0	0	0	2.06578	0	0.682482	0.673326	2.97052	0	0	1.55786	41.1186	31.3441	31.3029
ENSG00000072364	protein_coding	2041.31	2072.09	1971.06	1904.76	2497.47	2622.77	2571.25	2571.25	2958.29	2917.09	2978.37	2911.38	2080.14	2165.38	2245.65	2734.19	2718.82	2868.38	2868.38	2821.88	2738.93	3140.17	3031.04	3013.49	3255.16	1777.94	1746.43	1801.07	1866.46	2068.97	2099.89	2143.31	2116.35	1562.51	1671.68	1543.23
ENSG00000072401	protein_coding	372.187	329.17	303.988	356.155	279.871	361.805	311.482	311.482	273.679	270.805	217.991	242.096	186.482	197.42	192.247	236.548	225.533	215.376	215.376	271.056	251.305	279.272	243.194	242.664	239.47	313.998	292.193	264.803	251.15	294.082	292.138	303.539	302.224	191.887	236.822	231.641
ENSG00000072415	protein_coding	381.079	454.142	428.915	427.872	341.952	391.004	336.784	336.784	332.822	313.563	309.864	301.73	742.085	777.976	796.234	995.002	942.087	946.862	946.862	964.184	923.081	1053.02	1149.4	1079.61	1128.19	329.836	340.667	317.354	311.076	314.875	293.664	285.009	273.404	335.802	282.096	300.507
ENSG00000072422	protein_coding	280.728	258.872	259.57	232.169	305.314	281.827	263.494	263.494	289.914	220.444	230.519	260.787	0	0.780316	0.756876	0	0	0	0	0	0.97784	0	0.887568	0	1.48739	316.064	294.886	269.58	296.263	265.119	289.087	281.48	285.866	119.929	139.307	147.123
ENSG00000072501	protein_coding	3312.85	3055.14	3103.73	3229.7	3191.55	2938.88	2989.18	2989.18	2772.74	2678.59	2705.26	2842.85	1331.33	1310.15	1272.31	1546.95	1489.05	1475.87	1475.87	1483.06	1490.23	1355.29	1338.45	1314.02	1410.05	3851.98	3888.05	3961.12	3949.05	3562.4	3477.44	3563.06	3555.03	2477.39	2361.25	2325.8
ENSG00000072506	protein_coding	313.755	351.486	363.675	369.526	392.837	369.422	368.194	368.194	272.519	298.36	262.257	302.62	479.663	486.137	469.263	414.521	454.617	407.925	407.925	338.82	409.715	413.98	421.595	373.075	456.63	316.064	360.865	337.828	333.296	437.409	460.709	392.66	429.189	280.977	358.715	253.553
ENSG00000072518	protein_coding	462.376	560.146	469.169	475.278	417.262	398.621	425.779	425.779	523.005	446.59	466.884	492.203	1044.88	1051.09	1055.84	1054.33	1022.89	1069.93	1069.93	1044.53	1080.51	886.279	837.864	902.149	882.024	555.694	593.812	603.314	616.766	603.758	602.583	570.019	658.194	555.101	592.054	494.585
ENSG00000072571	protein_coding	580.51	636.022	539.961	599.264	664.567	677.909	708.468	708.468	702.752	732.598	703.25	704.927	899.729	887.22	802.289	934.175	832.872	894.258	894.258	901.26	875.167	1048.09	1000.29	974.783	1012.17	318.129	309.024	320.766	294.917	314.875	294.426	277.95	289.761	411.186	518.918	460.152
ENSG00000072609	protein_coding	154.972	141.71	154.076	128.848	183.188	215.814	175.372	175.372	275.998	267.004	306.523	289.269	195.134	174.011	165.756	199.751	197.119	179.646	179.646	175.218	210.236	193.848	194.377	175.808	144.277	154.245	182.452	182.223	201.998	184.915	207.471	195.006	187.722	239.858	212.443	219.12
ENSG00000072657	protein_coding	19.0539	32.359	26.3734	13.371	38.6731	40.6238	36.6449	36.6449	10.4369	7.60153	15.8691	7.12047	0.961249	0.780316	0	0	1.77585	0	0	0	0.97784	1.64278	0	0.825387	0	32.3638	41.7419	25.2518	39.0529	26.7347	24.4084	25.5891	23.3678	27.4124	66.1708	53.2149
ENSG00000072682	protein_coding	107.972	131.668	154.076	126.417	122.126	158.687	157.922	157.922	153.075	137.778	157.855	125.498	62.4812	69.4482	68.1189	42.8038	38.1807	42.6783	42.6783	47.4348	32.2687	38.6053	47.9287	35.4917	47.5966	145.981	156.869	172.668	173.045	189.371	189.928	217.066	181.49	82.2372	104.48	122.081
ENSG00000072694	protein_coding	0	1.11583	0	0	1.01771	2.53899	0.872498	0.872498	0	0	0	0	0	0	0	0	0	0	0	0	0	0	0	0	0	0	0	0	0	0	0.762763	0	0	13.7062	6.96535	12.5211
ENSG00000072736	protein_coding	543.672	438.521	524.692	431.518	441.687	434.167	406.584	406.584	422.115	476.046	440.993	430.789	370.081	377.673	401.144	408.514	487.47	493.281	493.281	499.517	472.297	523.225	511.239	522.47	508.688	482.703	456.467	443.613	453.148	439.637	476.727	526.782	468.136	472.864	431.851	497.716
ENSG00000072756	protein_coding	129.567	135.015	122.15	136.141	143.498	147.261	155.305	155.305	127.562	117.824	121.106	106.807	265.305	273.111	283.829	334.17	324.98	326.538	326.538	334.947	365.712	387.696	404.731	407.741	393.415	132.898	111.76	119.434	114.465	116.593	112.126	125.298	99.7028	150.768	135.824	115.821
ENSG00000072778	protein_coding	529.7	496.544	555.229	504.451	810.1	747.731	765.18	765.18	1201.4	1267.56	1275.37	1309.28	3016.4	2903.56	2884.46	2743.2	2757	2495.19	2495.19	2688.29	2695.91	2253.89	2193.18	2282.2	2228.86	570.154	632.187	616.963	635.619	857.738	893.958	795.908	852.926	866.917	922.908	838.917
ENSG00000072786	protein_coding	290.89	241.019	283.167	284.437	355.182	321.182	303.629	303.629	396.603	423.786	415.101	404.087	91.3187	100.661	115.802	98.3738	102.111	86.349	86.349	81.3167	86.0499	95.2812	96.7449	101.523	78.0881	433.124	475.992	414.949	432.275	388.396	407.315	390.013	405.042	239.858	320.406	275.465
ENSG00000072803	protein_coding	1145.78	1154.88	1104.91	1085.48	1079.79	1117.15	1040.89	1040.89	1161.98	1237.15	1133.38	1120.58	797.837	801.385	697.84	1049.82	1034.43	1052.07	1052.07	1060.02	1005.22	1177.05	1244.37	1174.53	1203.3	946.814	890.044	797.138	839.637	847.341	871.838	916.795	902.777	647.618	745.292	726.226
ENSG00000072818	protein_coding	2.54053	2.23166	2.77615	7.29327	9.15942	6.34746	7.85248	7.85248	9.27726	5.70115	9.18735	8.01053	1.9225	3.12127	1.51375	3.75472	0	2.97755	2.97755	2.90417	3.91136	1.64278	5.32541	1.65077	2.23109	5.50874	6.0593	5.45985	3.36663	5.19841	5.33934	3.52953	6.23142	34.2655	34.8267	34.4332
ENSG00000072832	protein_coding	53.351	62.4864	30.5376	44.9752	177.082	166.304	177.117	177.117	104.369	123.525	100.226	102.357	0	0	0	0.750945	0	0	0	0	0	4.92834	7.10054	1.65077	5.20588	245.827	270.649	220.442	242.397	239.127	240.27	210.007	248.478	65.1044	76.6188	68.8663
ENSG00000072840	protein_coding	140.999	162.911	137.419	176.254	189.295	166.304	139.6	139.6	93.9322	108.322	104.402	98.7965	148.032	172.45	173.325	190.74	196.231	180.638	180.638	177.154	183.834	173.313	156.212	180.76	173.281	203.135	166.967	177.445	181.125	169.32	149.501	154.417	161.238	209.019	215.926	197.208
ENSG00000072849	protein_coding	322.647	303.505	288.719	299.024	290.048	297.061	242.554	242.554	338.62	342.069	336.591	342.673	218.204	217.708	194.517	223.782	205.998	228.279	228.279	209.1	201.435	253.809	234.318	255.87	253.6	165.951	189.185	184.953	189.878	200.51	219.676	206.477	222.773	383.773	226.374	372.504
ENSG00000072858	protein_coding	13.9729	2.23166	4.16422	12.1554	18.3188	16.5034	15.705	15.705	1.15966	1.90038	7.51692	1.78012	28.8375	22.6292	23.4632	9.01134	5.32754	10.9177	10.9177	10.6486	9.7784	6.57112	9.76325	4.95232	11.1554	7.57451	7.40581	10.2372	12.1199	9.65419	6.86486	3.52953	5.45249	54.8248	80.1015	59.4754
ENSG00000072864	protein_coding	252.782	246.598	297.048	312.395	423.369	398.621	443.229	443.229	396.603	423.786	474.401	473.511	250.886	227.072	247.499	261.329	269.929	287.83	287.83	262.343	232.726	210.276	216.567	220.378	241.701	393.186	364.905	391.062	425.542	349.779	337.904	329.128	344.286	315.242	254.235	278.595
ENSG00000072952	protein_coding	1.27026	1.11583	1.38807	7.29327	2.03543	1.26949	4.36249	4.36249	2.31931	5.70115	5.01128	0.890059	0	0	0	0	1.77585	0.992518	0.992518	0	0	0	0	0	0	2.06578	1.34651	0.682482	3.36663	3.71315	4.57658	5.29429	3.11571	20.5593	38.3094	53.2149
ENSG00000072954	protein_coding	68.5942	71.4131	73.5679	86.3037	94.6473	79.9781	86.3773	86.3773	104.369	109.272	96.8847	104.137	56.7137	40.5765	55.252	36.0453	40.8445	29.7755	29.7755	47.4348	36.1801	44.355	29.2897	42.0948	32.7226	127.39	110.414	115.339	116.485	113.622	100.685	79.4144	109.05	92.5168	73.1361	81.3874
ENSG00000072958	protein_coding	443.322	418.436	467.781	454.614	480.361	448.131	469.404	469.404	462.703	563.464	518.667	519.794	292.22	272.33	277.017	244.808	287.687	249.122	249.122	270.088	234.682	232.453	244.969	244.315	241.701	573.597	566.881	576.014	562.9	493.106	540.799	527.664	510.977	411.186	428.369	500.846
ENSG00000073008	protein_coding	306.133	333.633	353.959	375.603	392.837	383.387	373.429	373.429	577.509	610.023	649.796	656.864	272.995	252.823	265.664	355.197	335.635	336.464	336.464	359.149	374.513	325.27	269.821	335.107	266.987	641.079	657.098	694.766	632.253	536.179	527.069	493.251	479.041	373.494	386.577	388.156
ENSG00000073050	protein_coding	80.0265	98.1929	86.0605	87.5192	135.356	110.446	125.64	125.64	133.361	161.533	170.384	167.331	92.2799	93.638	94.6095	70.5888	79.0252	89.3266	89.3266	85.1889	79.2051	68.1753	68.3427	65.2056	59.4957	267.174	285.46	269.58	295.59	242.84	285.273	223.243	264.835	164.474	170.651	150.254
ENSG00000073060	protein_coding	407.754	421.783	467.781	415.716	404.032	382.117	399.604	399.604	275.998	256.552	272.28	279.479	1157.34	1257.87	1124.72	1261.59	1251.97	1237.67	1237.67	1135.53	1203.72	1085.06	1065.08	1119.23	1040.43	568.088	543.317	537.795	515.094	489.393	489.694	493.251	491.503	407.759	473.643	372.504
ENSG00000073067	protein_coding	0	2.23166	0	0	1.01771	0	0	0	0	3.80077	1.67043	0.890059	0.961249	0	0	1.50189	1.77585	1.98504	1.98504	0.968056	0.97784	1.64278	0	0	0	2.06578	0	0	2.6933	0	0.762763	0	2.33678	0	10.448	3.13029
ENSG00000073111	protein_coding	1437.94	1525.34	1649.03	1632.48	1668.03	1480.23	1573.11	1573.11	1029.78	1086.07	1085.78	1146.4	1490.9	1381.16	1451.69	1372.73	1588.5	1418.31	1418.31	1357.21	1457.96	1289.58	1354.43	1305.76	1272.46	2211.76	2185.39	2190.08	2294.69	1786.03	1855.04	1804.47	1887.34	1065.66	1306	1286.55
ENSG00000073146	protein_coding	1.27026	0	0	0	0	0	5.23499	5.23499	5.79829	9.50192	5.84649	4.45029	3.845	2.34095	3.78438	0	1.77585	1.98504	1.98504	3.87222	0.97784	3.28556	0	0	0.743696	0	0	0.682482	0	0	0	2.64715	1.55786	30.8389	41.7921	25.0423
ENSG00000073150	protein_coding	120.675	162.911	131.867	160.452	154.692	140.914	177.117	177.117	80.0164	79.8161	81.0157	72.0948	218.204	200.541	219.494	132.917	126.085	123.072	123.072	117.135	116.363	96.1026	100.295	87.4911	101.886	196.937	196.591	184.27	209.404	187.885	201.369	223.243	193.953	109.65	128.859	140.863
ENSG00000073169	protein_coding	90.1887	113.815	126.315	123.986	107.878	99.0204	122.15	122.15	127.562	108.322	136.14	129.059	271.072	269.99	293.668	195.246	200.671	181.631	181.631	188.771	189.701	150.314	168.638	148.57	133.122	123.947	161.581	133.084	150.825	124.019	114.414	107.651	105.155	113.076	142.79	93.9086
ENSG00000073282	protein_coding	0	0	0	2.43109	1.01771	1.26949	3.48999	3.48999	1.15966	0.950192	1.67043	0.890059	0	0	0	0	0	0	0	0	0.97784	0	0.887568	0	0	0.688592	1.34651	0	0.673326	1.48526	1.52553	0.882382	0.778928	17.1327	27.8614	31.3029
ENSG00000073331	protein_coding	133.378	97.0771	113.822	117.908	142.48	159.956	152.687	152.687	136.84	174.835	155.35	193.143	74.0162	88.9561	91.582	72.8416	100.335	103.222	103.222	106.486	86.0499	94.4598	98.52	94.9196	99.6553	120.504	130.612	118.752	131.972	118.821	138.823	151.77	138.649	113.076	121.894	147.123
ENSG00000073350	protein_coding	162.594	150.637	191.554	185.978	222.879	175.19	212.889	212.889	144.957	160.582	173.724	178.012	546.951	488.478	477.589	388.989	384.471	363.261	363.261	372.702	340.288	277.63	313.311	334.282	307.147	205.889	183.126	171.303	180.451	179.716	190.691	152.652	182.269	236.432	191.547	187.817
ENSG00000073417	protein_coding	447.132	450.795	462.228	385.328	528.193	474.79	540.076	540.076	400.082	420.935	457.697	429.008	234.545	259.845	227.063	230.54	253.946	254.085	254.085	269.12	264.995	253.809	266.27	302.917	280.374	468.243	488.11	473.642	480.755	551.032	540.799	521.488	528.113	328.949	327.371	397.546
ENSG00000073464	protein_coding	7.62158	4.46332	5.55229	1.21554	0	6.34746	2.61749	2.61749	11.5966	8.55173	6.68171	10.6807	63.4425	53.8418	66.6051	106.634	106.551	116.125	116.125	99.7098	91.917	112.53	88.7568	94.0942	98.9116	28.9209	31.643	21.1569	26.2597	27.4773	22.1201	22.0595	25.7046	41.1186	17.4134	40.6937
ENSG00000073536	protein_coding	301.052	332.517	349.794	335.49	296.155	269.132	299.267	299.267	275.998	299.31	283.137	339.112	441.213	405.765	420.823	473.095	483.918	401.97	401.97	418.2	435.139	417.266	410.056	394.535	410.52	262.354	263.243	270.263	270.004	198.282	201.369	239.125	190.058	291.257	316.923	259.814
ENSG00000073578	protein_coding	77.486	95.9613	112.434	105.752	85.4879	86.3255	85.5048	85.5048	126.403	121.625	103.566	114.818	106.699	92.0773	87.7976	109.638	101.223	89.3266	89.3266	88.0931	87.0278	68.9967	86.0941	89.9672	95.1931	105.355	82.8105	103.737	92.2456	86.8877	93.8198	96.1796	89.5767	126.782	121.894	118.951
ENSG00000073584	protein_coding	91.4589	87.0347	91.6128	109.399	76.3285	118.063	83.7598	83.7598	156.554	155.831	171.219	180.682	196.095	188.837	201.329	196.748	174.033	210.414	210.414	214.908	183.834	214.383	201.478	221.204	236.495	28.9209	45.1081	35.489	41.7462	44.5578	36.6126	38.8248	49.8514	157.621	170.651	156.514
ENSG00000073598	protein_coding	0	0	1.38807	2.43109	1.01771	0	1.745	1.745	0	0.950192	0.835213	1.78012	0	0	0	0	0	0	0	0	0.97784	0.821389	0.887568	1.65077	0.743696	0	0	0.682482	0	0.74263	0	0	0	0	6.96535	15.6514
ENSG00000073605	protein_coding	34.2971	29.0116	29.1495	21.8798	42.7439	44.4323	34.8999	34.8999	135.68	124.475	125.282	114.818	19.225	15.6063	18.9219	21.0265	15.9826	15.8803	15.8803	20.3292	21.5125	9.85667	23.0768	17.3331	23.7983	22.7235	20.1977	16.3796	18.1798	23.0215	15.2553	30.8834	20.2521	20.5593	55.7228	43.824
ENSG00000073614	protein_coding	866.319	768.806	825.904	711.094	776.515	855.638	797.463	797.463	808.281	815.265	783.43	822.414	304.716	339.438	304.264	360.453	304.558	363.261	363.261	321.395	371.579	378.661	324.85	396.186	340.613	661.737	640.939	667.467	643.026	734.461	698.691	703.258	654.299	620.205	532.849	626.057
ENSG00000073670	protein_coding	227.377	239.903	255.405	264.989	226.95	201.849	218.124	218.124	133.361	153.931	132.799	141.519	78.8225	62.4253	69.6326	66.8341	63.9305	68.4837	68.4837	64.8598	72.3602	41.8909	52.3665	53.6502	56.5209	183.854	168.987	163.796	189.878	129.96	134.246	159.711	126.965	174.754	153.238	187.817
ENSG00000073711	protein_coding	308.674	303.505	260.958	263.773	184.206	209.466	214.634	214.634	166.991	197.64	185.417	176.232	186.482	204.443	202.843	209.514	222.869	273.935	273.935	285.577	276.729	290.772	298.223	278.156	311.609	250.647	249.778	232.726	239.704	237.642	268.492	228.537	238.352	171.327	177.616	165.905
ENSG00000073712	protein_coding	350.593	329.17	363.675	352.508	275.8	311.026	313.227	313.227	245.847	207.142	219.661	252.777	109.582	99.1002	122.614	117.898	79.9131	102.229	102.229	101.646	81.1607	107.602	101.183	116.38	111.554	338.099	291.52	311.212	321.176	392.851	373.754	342.364	377.001	404.333	355.233	313.029
ENSG00000073734	protein_coding	0	0	1.38807	0	3.05314	0	0.872498	0.872498	0	0	1.67043	0.890059	1.9225	2.34095	0.756876	3.75472	2.66377	2.97755	2.97755	1.93611	3.91136	4.92834	2.6627	1.65077	2.23109	0	0.673256	0	0	0	0	0	0	54.8248	62.6881	46.9543
ENSG00000073737	protein_coding	2.54053	3.34749	0	0	5.08857	2.53899	4.36249	4.36249	26.6721	36.1073	30.0677	26.7018	0.961249	0	0	0.750945	0	0	0	0	0	0	0.887568	0.825387	0	1.37718	0.673256	0	1.34665	2.97052	2.28829	7.94144	3.11571	20.5593	20.896	6.26057
ENSG00000073754	protein_coding	0	0	0	0	0	0	0	0	1.15966	0	0	0	0	0	0	0	0	0	0	0	0	0	0	0	0	0	0	0	0	0	0	0	0	3.42655	6.96535	9.39086
ENSG00000073756	protein_coding	49.5402	39.054	31.9257	42.5441	65.1336	45.7017	54.0948	54.0948	66.1005	50.3602	72.6636	62.3041	2.88375	7.80316	8.32564	1.50189	0.887924	1.98504	1.98504	0.968056	10.7562	0.821389	0.887568	0.825387	2.23109	66.1048	72.7116	70.2956	47.8061	49.0136	61.7838	57.3548	59.1985	71.9575	41.7921	40.6937
ENSG00000073792	protein_coding	508.105	586.926	576.05	553.073	639.124	613.165	571.486	571.486	598.383	598.621	572.956	639.952	0	0.780316	1.51375	1.50189	0	0.992518	0.992518	2.90417	0.97784	0	0.887568	0	2.97479	859.363	845.609	886.544	849.737	820.606	847.429	835.616	850.589	551.674	487.574	403.807
ENSG00000073803	protein_coding	283.269	285.652	269.286	290.515	351.111	318.643	317.589	317.589	209.898	269.854	239.706	225.185	460.438	532.176	544.951	500.129	445.738	493.281	493.281	517.91	505.543	551.152	544.079	539.803	541.411	319.507	324.509	364.445	361.576	353.492	340.955	344.129	337.276	157.621	309.958	250.423
ENSG00000073849	protein_coding	158.783	176.301	197.106	179.901	214.737	142.183	182.352	182.352	121.764	103.571	101.896	105.027	8.65124	2.34095	0.756876	23.2793	27.5256	19.8504	19.8504	27.1056	21.5125	22.1775	29.2897	19.8093	35.6974	243.073	247.758	206.109	213.444	132.188	138.06	161.476	135.533	109.65	94.0322	106.43
ENSG00000073861	protein_coding	5.08105	7.8108	5.55229	3.64663	1.01771	2.53899	2.61749	2.61749	3.47897	0.950192	0.835213	0	0	0	0.756876	0	0	0	0	0	0	0	0	0	0	17.2148	13.4651	15.0146	14.1398	8.91156	10.6787	11.471	13.2418	6.8531	38.3094	3.13029
ENSG00000073910	protein_coding	166.404	162.911	155.464	133.71	215.755	198.041	178.862	178.862	104.369	121.625	106.907	101.467	73.055	78.0316	76.4445	71.3397	59.4909	69.4762	69.4762	60.9875	77.2494	63.247	55.0292	63.5548	54.2898	236.187	234.293	244.328	235.664	198.282	186.877	174.712	191.616	130.209	111.446	175.296
ENSG00000073921	protein_coding	816.779	862.536	805.083	829.002	876.251	931.808	795.718	795.718	967.154	975.847	907.877	971.944	1053.53	1120.53	1131.53	1147.44	1109.9	1166.21	1166.21	1183.93	1167.54	1238.66	1280.76	1270.27	1222.64	840.082	895.43	926.81	865.897	1024.83	971.76	1008.56	950.292	729.855	804.497	885.871
ENSG00000073969	protein_coding	990.805	933.949	921.681	916.521	740.895	809.936	797.463	797.463	525.325	505.502	503.634	486.862	1087.17	1017.53	1005.89	800.507	771.606	829.745	829.745	832.528	863.433	945.419	930.171	942.593	1001.02	1109.32	1036.14	1025.09	1137.25	1205.29	1208.22	1342.1	1288.35	702.442	546.78	629.188
ENSG00000074047	protein_coding	151.161	197.502	188.778	181.116	214.737	215.814	191.949	191.949	102.05	94.069	101.061	104.137	0	0	0	0	0	1.98504	1.98504	0.968056	0.97784	0.821389	0.887568	0	0.743696	265.796	284.114	261.39	261.924	242.84	244.084	232.949	243.025	188.46	229.856	187.817
ENSG00000074054	protein_coding	842.184	842.451	838.396	839.941	873.198	848.021	834.108	834.108	706.231	686.989	682.369	642.623	638.27	630.496	714.491	638.303	642.857	660.024	660.024	666.991	641.463	658.754	705.617	704.881	705.024	816.67	778.284	759.602	778.364	750.056	778.781	738.554	755.56	729.855	637.329	701.184
ENSG00000074071	protein_coding	152.432	180.764	167.957	251.618	139.427	132.027	156.177	156.177	93.9322	99.7701	111.083	98.7965	365.275	335.536	385.25	348.438	372.928	292.793	292.793	251.695	276.729	194.669	207.691	209.648	200.054	216.906	203.323	216.347	217.484	184.915	146.45	163.241	195.511	154.195	146.272	147.123
ENSG00000074181	protein_coding	947.616	864.767	992.472	1033.21	1391.21	1129.85	1367.2	1367.2	516.047	526.406	587.155	569.638	314.329	282.475	307.292	404.008	444.85	380.134	380.134	397.871	416.56	338.412	322.187	350.79	313.096	965.406	915.628	956.157	829.537	1036.71	987.778	1084.45	1080.37	537.968	400.507	550.93
ENSG00000074201	protein_coding	1003.51	1005.36	906.412	898.288	811.117	889.915	834.98	834.98	708.551	722.146	646.455	623.931	570.021	547.782	572.198	642.058	645.52	652.084	652.084	519.846	640.485	660.397	709.167	639.675	661.89	867.626	815.313	823.073	808.664	787.931	687.249	771.202	775.812	555.101	637.329	582.233
ENSG00000074211	protein_coding	105.432	123.857	129.091	117.908	145.533	153.609	165.775	165.775	102.05	87.4176	90.203	79.2152	595.013	572.752	562.359	417.525	406.669	435.715	435.715	425.945	413.626	386.874	386.092	387.932	393.415	359.445	348.073	382.19	335.989	291.111	262.39	266.479	279.635	54.8248	62.6881	65.736
ENSG00000074219	protein_coding	247.701	243.251	231.808	221.229	256.464	213.275	228.594	228.594	104.369	152.031	136.14	121.048	83.6287	63.2056	66.6051	63.0794	41.7324	60.5436	60.5436	52.275	53.7812	38.6053	37.2779	48.6979	51.3151	283.7	282.094	280.5	284.143	294.082	314.258	319.422	323.255	150.768	191.547	159.645
ENSG00000074266	protein_coding	170.215	158.448	161.017	171.392	160.799	125.68	143.09	143.09	193.663	209.042	172.889	157.54	129.769	141.237	127.155	143.43	112.766	152.848	152.848	134.56	128.097	133.886	134.023	109.777	127.172	143.916	150.136	122.164	144.092	133.673	147.213	148.24	137.091	137.062	156.72	178.426
ENSG00000074276	protein_coding	1.27026	5.57914	4.16422	6.07772	1.01771	6.34746	6.10748	6.10748	20.8738	7.60153	10.8578	4.45029	1.9225	0.780316	0.756876	1.50189	1.77585	0.992518	0.992518	0	0	2.46417	0	0	1.48739	0.688592	1.34651	2.72993	1.34665	2.97052	7.62763	1.76476	0.778928	65.1044	52.2401	56.3452
ENSG00000074317	protein_coding	22.8647	35.7065	34.7018	40.113	70.2222	55.8577	54.9673	54.9673	3.47897	3.80077	9.18735	7.12047	0	0	0	0	0	0	0	0	0.97784	0	0.887568	0	0	97.7801	124.552	120.117	123.892	67.5793	73.988	93.5325	85.6821	34.2655	34.8267	6.26057
ENSG00000074319	protein_coding	425.538	454.142	402.541	425.441	484.431	490.024	430.141	430.141	658.685	609.073	655.642	608.8	592.13	628.155	588.85	556.45	554.064	626.279	626.279	608.907	616.039	617.685	628.398	621.517	629.167	639.013	612.663	628.566	631.579	663.169	679.622	652.08	627.816	376.92	449.265	347.462
ENSG00000074356	protein_coding	1000.97	1027.68	1084.09	1023.49	944.438	1066.37	1050.49	1050.49	992.667	1044.26	1016.45	961.264	560.408	575.874	553.277	603.009	588.693	652.084	652.084	622.46	667.865	671.897	685.202	655.358	677.507	632.816	694.8	702.274	678.039	608.214	630.042	682.081	651.184	884.049	975.148	763.79
ENSG00000074370	protein_coding	76.2158	68.0656	111.046	82.657	83.4525	57.1272	82.0148	82.0148	23.1931	42.7586	35.9142	26.7018	0	0	0	0	1.77585	0	0	0	0	0	0.887568	0	1.48739	75.7451	68.6721	79.8503	95.6122	70.5499	76.2763	57.3548	76.3349	51.3982	48.7574	56.3452
ENSG00000074410	protein_coding	85.1076	88.1505	55.5229	77.7949	125.179	128.219	141.345	141.345	19.7142	15.2031	18.3747	22.2515	251.847	250.482	251.283	141.929	125.197	131.012	131.012	164.57	144.72	138.815	145.561	105.65	140.559	165.951	173.7	180.858	170.351	120.306	104.498	129.71	125.407	23.9858	59.2054	50.0846
ENSG00000074416	protein_coding	31.7566	34.5907	49.9706	29.1731	63.0982	53.3187	47.1149	47.1149	60.3022	51.3104	60.1354	61.4141	206.669	231.754	225.549	243.306	285.911	247.137	247.137	265.247	220.014	252.167	236.093	208.823	202.285	39.2497	51.8407	45.7263	41.0729	43.0725	48.0541	41.4719	33.4939	61.6779	45.2747	56.3452
ENSG00000074527	protein_coding	67.3239	74.7605	66.6275	63.2083	87.5233	87.595	79.3973	79.3973	46.3863	46.5594	38.4198	34.7123	3.845	1.56063	3.78438	3.75472	0	1.98504	1.98504	0.968056	0.97784	0	0.887568	2.47616	2.23109	79.1881	67.9988	61.4233	71.3725	60.153	58.7327	67.9434	61.5353	37.692	52.2401	46.9543
ENSG00000074582	protein_coding	332.809	359.297	403.929	396.268	320.58	289.444	307.992	307.992	263.242	277.456	264.763	271.468	388.345	387.037	373.897	295.872	307.222	303.71	303.71	302.034	310.953	312.949	300.886	282.283	327.97	285.766	263.916	305.069	319.156	242.097	246.372	266.479	222.773	373.494	348.267	306.768
ENSG00000074590	protein_coding	107.972	82.5713	81.8963	98.4591	149.604	123.141	109.935	109.935	143.797	117.824	120.271	143.299	38.45	43.6977	40.1144	49.5624	54.1633	54.5885	54.5885	63.8917	53.7812	42.7123	28.4022	43.7455	46.1092	198.314	192.551	184.953	156.885	143.328	141.111	143.828	143.323	89.0903	97.5148	90.7783
ENSG00000074603	protein_coding	698.644	658.339	805.083	602.91	649.301	665.214	687.528	687.528	677.24	682.238	603.024	583.879	532.532	502.524	516.946	532.42	521.211	503.206	503.206	604.067	537.812	598.793	635.499	603.358	542.155	506.115	490.803	491.387	480.081	480.482	483.592	445.603	473.588	541.395	661.708	575.973
ENSG00000074621	protein_coding	210.864	207.544	224.868	213.936	313.456	298.331	321.952	321.952	253.965	193.839	212.144	234.086	99.0087	101.441	98.3939	162.955	150.947	149.87	149.87	145.208	139.831	124.851	127.81	146.094	139.815	360.134	307.005	307.799	278.757	357.205	392.823	347.658	375.443	311.816	309.958	309.898
ENSG00000074657	protein_coding	105.432	95.9613	142.972	115.477	147.568	157.417	157.922	157.922	245.847	235.648	232.189	253.667	533.493	515.009	538.896	643.56	605.564	633.226	633.226	658.278	703.067	619.328	601.771	637.199	626.192	255.468	252.471	281.182	265.964	313.39	351.634	343.247	296.771	188.46	107.963	156.514
ENSG00000074660	protein_coding	1.27026	2.23166	2.77615	0	3.05314	2.53899	0.872498	0.872498	6.95794	4.75096	4.17607	4.45029	7.69	6.24253	13.6238	11.2642	6.21547	12.9027	12.9027	7.74445	11.7341	10.6781	10.6508	8.25387	4.46218	2.06578	2.69302	1.36496	2.01998	1.48526	3.81381	0.882382	5.45249	23.9858	3.48267	28.1726
ENSG00000074695	protein_coding	1500.18	1437.19	1542.15	1436.77	876.251	950.85	875.988	875.988	1157.34	1109.82	1078.26	1149.96	2116.67	2030.38	2075.35	2223.55	2159.43	2140.86	2140.86	2261.38	2381.04	2513.45	2505.6	2548.8	2520.39	572.908	562.842	548.715	469.308	525.039	512.577	510.017	504.745	788.106	811.463	935.956
ENSG00000074696	protein_coding	2725.98	2505.04	2449.95	2559.94	2104.63	2183.53	2143.73	2143.73	1602.65	1553.56	1523.43	1467.71	1483.21	1541.91	1511.48	1740.69	1655.09	1711.1	1711.1	1666.99	1673.08	1836.63	1937.56	1892.61	1868.91	1934.94	1949.08	1980.56	2019.3	1826.87	1772.66	1902.42	1767.39	1264.4	1264.21	1292.81
ENSG00000074706	protein_coding	8.89184	3.34749	5.55229	1.21554	17.3011	13.9644	12.215	12.215	13.9159	11.4023	7.51692	11.5708	6.72875	14.0457	12.8669	9.01134	7.10339	6.94762	6.94762	7.74445	13.6898	12.3208	7.10054	6.6031	5.94957	4.82014	6.73256	3.41241	8.07991	11.1395	10.6787	7.05905	10.905	58.2513	76.6188	50.0846
ENSG00000074755	protein_coding	656.726	742.026	694.037	760.931	834.525	738.845	839.343	839.343	962.516	996.751	946.297	1008.44	713.247	680.436	717.519	761.458	709.451	720.568	720.568	717.33	727.513	685.86	723.368	742.849	758.57	599.075	622.088	651.087	648.413	741.887	690.3	692.67	683.12	997.126	895.047	1026.73
ENSG00000074771	protein_coding	0	0	0	0	0	0	0	0	0	0	0	0.890059	0	0	0	0	0	0	0	0	0	0	0	0	0	0	0	0	0	0	0	0	0	30.8389	13.9307	12.5211
ENSG00000074800	protein_coding	5511.67	6234.14	6404.57	6589.47	4837.19	4306.12	4450.61	4450.61	4327.84	4418.39	4663	4928.26	9615.38	10006.8	9544.21	7405.07	7820.83	6918.84	6918.84	7008.73	7104.99	6132.49	6175.7	6417.39	6215.82	6446.6	6418.15	6222.87	6399.96	5268.22	5386.63	5177.82	5325.53	4721.78	4907.09	4623.43
ENSG00000074803	protein_coding	0	0	0	0	0	0	0	0	0	0	0.835213	1.78012	0	0	0.756876	0	0	0	0	0	0	0	0	0	0	0	0	0	0	0	0	0	0	47.9717	34.8267	40.6937
ENSG00000074842	protein_coding	50.8105	78.108	69.4037	94.8125	87.5233	96.4815	95.1022	95.1022	86.9743	88.3678	124.447	105.027	294.142	282.475	289.127	280.853	256.61	235.227	235.227	225.557	213.169	150.314	170.413	183.236	162.126	163.885	160.235	170.62	177.758	166.349	213.574	154.417	172.143	126.782	142.79	131.472
ENSG00000074855	protein_coding	54.6213	94.8455	76.344	77.7949	105.842	87.595	100.337	100.337	44.067	54.1609	51.7832	61.4141	179.754	159.185	184.678	163.706	155.387	157.81	157.81	129.72	146.676	113.352	99.4076	114.729	130.891	122.569	116.473	120.117	144.765	126.247	116.703	113.827	126.186	119.929	55.7228	100.169
ENSG00000074935	protein_coding	301.052	284.536	269.286	302.671	289.031	356.728	265.239	265.239	372.25	375.326	409.255	331.102	173.025	171.67	165.756	117.898	123.421	135.975	135.975	126.815	160.366	160.171	190.827	174.982	165.101	207.266	184.472	180.175	176.411	147.041	184.589	204.713	170.585	219.299	191.547	200.338
ENSG00000074964	protein_coding	53.351	43.5173	65.2394	53.484	70.2222	62.2052	61.9473	61.9473	121.764	110.222	125.282	97.0164	140.342	123.29	126.398	78.8492	94.1199	68.4837	68.4837	90.0292	78.2272	79.6748	70.1179	74.2849	78.0881	87.4512	83.4837	101.69	99.6522	105.453	106.787	119.122	109.05	54.8248	87.0668	109.56
ENSG00000074966	protein_coding	0	1.11583	2.77615	2.43109	1.01771	0	0	0	3.47897	1.90038	6.68171	5.34035	2.88375	3.12127	3.0275	0.750945	0.887924	0.992518	0.992518	2.90417	0	2.46417	0.887568	3.30155	1.48739	1.37718	2.01977	0	0.673326	2.97052	2.28829	0.882382	0	17.1327	13.9307	6.26057
ENSG00000075035	protein_coding	0	0	0	0	0	0	1.745	1.745	0	0.950192	0.835213	0	0	0	0	0	0	0	0	0	0	0	0	0	0	4.82014	2.69302	4.77737	3.36663	2.97052	2.28829	3.52953	2.33678	13.7062	20.896	12.5211
ENSG00000075043	protein_coding	203.242	175.185	216.539	198.134	191.33	163.765	194.567	194.567	42.9073	39.9081	51.7832	39.1626	7.69	7.80316	7.56876	24.0302	33.7411	19.8504	19.8504	30.9778	23.4682	26.2845	20.4141	22.2855	23.7983	323.638	315.757	298.927	323.196	302.25	278.408	303.539	299.887	102.796	114.928	140.863
ENSG00000075073	protein_coding	0	0	0	0	0	1.26949	0	0	0	0	0	0	0.961249	2.34095	0.756876	0	0	0.992518	0.992518	0	0.97784	2.46417	2.6627	0.825387	0	0.688592	1.34651	0	0	2.97052	0.762763	0	0	6.8531	10.448	18.7817
ENSG00000075089	protein_coding	365.836	320.243	280.391	300.24	306.332	364.344	347.254	347.254	208.738	191.939	196.275	179.792	173.986	166.988	159.701	164.457	135.852	153.84	153.84	133.592	156.454	198.776	200.59	166.728	160.638	172.148	167.641	169.938	156.885	146.298	148.739	160.593	150.333	178.181	139.307	181.557
ENSG00000075131	protein_coding	457.295	392.772	358.123	410.854	367.394	384.656	404.839	404.839	193.663	156.782	167.878	190.473	214.359	181.814	208.898	183.981	200.671	183.616	183.616	199.42	200.457	201.24	222.78	222.855	208.979	234.121	207.363	232.044	240.377	230.958	245.61	217.066	179.932	202.166	264.683	222.25
ENSG00000075142	protein_coding	563.997	654.992	644.066	589.539	528.193	601.74	574.976	574.976	360.653	393.379	364.988	376.495	227.816	195.079	204.357	174.97	202.447	180.638	180.638	191.675	159.388	192.205	197.928	199.744	202.285	568.088	565.535	513.909	547.414	447.806	492.745	476.486	475.925	390.627	414.438	372.504
ENSG00000075151	protein_coding	2114.99	1910.3	1889.17	1916.91	1783.03	1866.15	1824.39	1824.39	1991.13	2094.22	1972.77	2007.97	1159.27	1170.47	1192.84	1083.61	1167.62	1112.61	1112.61	1168.44	1127.45	1223.05	1105.91	1125	1125.21	1943.21	2003.61	2022.88	2054.99	2150.66	2269.98	2108.89	2190.34	1435.72	1598.55	1543.23
ENSG00000075188	protein_coding	412.835	401.698	416.422	376.819	362.306	393.543	297.522	297.522	311.948	338.268	293.995	274.138	150.916	135.775	118.83	149.438	115.43	145.9	145.9	131.656	124.186	147.029	156.212	172.506	153.945	268.551	274.015	282.547	300.977	250.266	241.033	235.596	247.699	256.991	250.752	222.25
ENSG00000075213	protein_coding	130.837	136.131	133.255	132.494	144.515	166.304	209.399	209.399	38.2687	54.1609	49.2776	53.4035	0	0	0	0	0	0	0	0	0	0	0	0	0	117.061	125.899	128.307	138.032	112.137	106.024	115.592	93.4713	71.9575	83.5841	90.7783
ENSG00000075218	protein_coding	449.673	369.339	419.198	447.32	452.882	431.628	439.739	439.739	570.551	599.571	643.949	627.492	524.842	479.114	465.479	409.265	395.126	385.097	385.097	383.35	367.668	374.554	366.566	396.186	371.105	369.085	393.181	378.095	380.429	409.189	430.961	374.13	373.885	496.849	358.715	431.98
ENSG00000075223	protein_coding	193.08	218.702	209.599	190.841	262.57	279.288	282.689	282.689	306.15	296.46	293.16	281.259	1425.53	1498.99	1405.52	718.654	664.167	792.029	792.029	668.927	723.602	839.46	766.859	813.007	773.444	141.161	156.195	168.573	138.032	129.96	144.162	142.063	122.292	229.579	222.891	234.771
ENSG00000075234	protein_coding	120.675	166.259	161.017	172.607	174.029	147.261	177.99	177.99	158.873	148.23	173.724	152.2	410.454	422.151	391.305	377.725	356.057	366.239	366.239	336.884	322.687	326.092	299.11	330.98	275.168	163.885	164.274	135.131	157.558	163.379	141.111	187.947	171.364	205.593	149.755	187.817
ENSG00000075239	protein_coding	396.322	371.571	347.018	340.353	286.995	313.565	321.079	321.079	132.201	142.529	144.492	158.43	327.786	339.438	335.296	444.559	435.971	419.835	419.835	356.245	389.18	362.233	410.944	426.725	378.542	190.74	195.917	205.427	180.451	173.775	122.042	121.769	123.85	191.887	135.824	231.641
ENSG00000075240	protein_coding	359.484	316.895	316.481	267.42	330.757	304.678	328.059	328.059	256.284	233.747	216.32	247.436	205.707	218.489	183.921	138.174	115.43	119.102	119.102	122.943	156.454	142.922	126.922	109.777	103.374	325.704	294.886	278.452	302.997	337.154	304.342	334.423	321.697	287.83	254.235	225.381
ENSG00000075275	protein_coding	346.782	351.486	416.422	403.561	450.847	448.131	437.121	437.121	547.358	525.456	581.308	586.549	229.739	225.511	211.168	171.215	198.007	172.698	172.698	165.538	190.679	147.029	155.324	155.998	144.277	709.25	681.335	713.193	738.638	730.748	715.471	758.848	713.498	390.627	383.094	428.849
ENSG00000075290	protein_coding	7.62158	4.46332	15.2688	12.1554	7.12399	11.4254	5.23499	5.23499	3.47897	2.85058	0.835213	1.78012	2.88375	1.56063	0.756876	1.50189	7.10339	4.96259	4.96259	2.90417	4.8892	6.57112	1.77514	2.47616	5.20588	4.82014	14.8116	8.87226	15.4865	8.16893	2.28829	6.17667	7.01035	10.2796	27.8614	9.39086
ENSG00000075292	protein_coding	1023.83	976.35	946.666	989.453	937.314	939.425	963.237	963.237	1282.58	1332.17	1293.75	1230.06	604.626	621.132	667.565	587.99	524.763	595.511	595.511	575.993	568.125	650.54	592.008	626.469	616.524	889.661	965.449	969.124	999.215	1103.55	1122.79	1125.04	1030.52	956.007	1041.32	995.431
ENSG00000075303	protein_coding	205.783	178.533	179.061	199.349	174.029	163.765	174.5	174.5	207.579	177.686	206.298	211.834	313.367	322.271	292.911	342.431	348.066	350.359	350.359	347.532	358.867	455.05	448.222	414.345	417.957	110.175	130.612	114.657	92.2456	110.652	99.1592	118.239	95.0292	119.929	114.928	159.645
ENSG00000075336	protein_coding	264.215	198.618	198.494	194.487	218.808	182.807	181.479	181.479	153.075	132.077	153.679	141.519	317.212	326.172	315.617	328.163	295.679	310.658	310.658	336.884	346.155	379.482	397.63	367.297	362.924	119.815	133.305	139.909	129.952	144.07	141.874	178.241	150.333	239.858	139.307	190.947
ENSG00000075340	protein_coding	832.022	733.1	753.724	735.405	754.125	657.597	660.481	660.481	609.98	596.72	593.001	603.46	5.7675	3.90158	7.56876	9.76228	10.6551	9.92518	9.92518	12.5847	2.93352	9.03528	5.32541	3.30155	5.94957	1147.19	1129.05	1235.97	1183.03	884.472	921.417	884.147	863.052	507.129	501.505	507.106
ENSG00000075388	protein_coding	0	0	0	0	0	0	0	0	0	0	0	0	0	0	0	0	0	0	0	0	0	0	0	0	0	0	0	0	0	0	0	0.882382	0	6.8531	10.448	9.39086
ENSG00000075391	protein_coding	513.186	453.027	455.288	497.158	502.75	524.301	559.271	559.271	579.829	610.973	589.661	577.648	169.18	152.942	137.751	174.97	150.059	139.945	139.945	178.122	196.546	186.455	163.313	181.585	185.18	521.953	566.881	542.573	555.494	556.23	545.375	581.49	525.776	383.773	369.163	325.55
ENSG00000075399	protein_coding	12.7026	23.4324	16.6569	21.8798	18.3188	12.6949	29.6649	29.6649	32.4704	35.1571	52.6184	50.7334	27.8762	21.8489	19.6788	18.7736	20.4222	20.8429	20.8429	11.6167	16.6233	22.9989	22.1892	20.6347	23.0546	29.6095	26.9302	22.5219	30.973	34.9036	48.8168	60.8843	54.5249	41.1186	59.2054	18.7817
ENSG00000075407	protein_coding	407.754	371.571	319.257	306.317	276.818	303.409	281.817	281.817	303.83	287.908	249.729	276.808	297.026	280.914	280.801	377.725	382.695	376.164	376.164	402.711	419.493	386.874	487.275	427.551	424.651	245.139	255.837	276.405	281.45	311.162	304.342	264.715	267.172	294.683	309.958	281.726
ENSG00000075413	protein_coding	497.943	441.868	488.602	455.829	441.687	416.394	500.814	500.814	492.854	519.755	514.491	505.553	475.818	482.236	465.479	491.869	548.737	488.319	488.319	467.571	458.607	442.729	466.861	476.249	437.294	437.944	437.616	455.215	481.428	478.996	438.589	474.721	477.483	404.333	403.99	460.152
ENSG00000075415	protein_coding	3911.14	3529.37	3389.68	3455.79	3030.75	3069.63	3111.33	3111.33	2849.28	2719.45	2664.33	2720.91	3687.35	3546.54	3617.87	3492.64	3438.93	3588.94	3588.94	3768.64	3574.98	3858.89	3765.95	3858.69	3849.37	3695.67	3508.34	3557.78	3750.42	3560.91	3552.95	3559.53	3552.69	2203.27	2012.98	2019.03
ENSG00000075420	protein_coding	430.619	432.942	426.139	398.699	505.803	595.392	536.586	536.586	800.164	796.261	753.362	740.529	390.267	408.886	387.521	512.144	461.72	502.214	502.214	576.961	547.59	517.475	512.127	543.105	562.235	586.68	544.664	528.241	519.134	618.611	691.063	670.61	688.572	407.759	410.955	425.719
ENSG00000075426	protein_coding	50.8105	61.3706	69.4037	54.6995	120.09	124.41	126.512	126.512	727.105	662.284	771.737	691.576	475.818	441.659	453.369	407.012	384.471	365.247	365.247	310.746	385.269	299.807	337.276	351.615	356.231	152.867	156.195	146.734	143.418	163.379	157.129	172.947	169.806	95.9434	114.928	153.384
ENSG00000075429	protein_coding	1.27026	4.46332	8.32844	8.50881	5.08857	7.61696	8.72498	8.72498	0	0.950192	0.835213	2.67018	0	0	0	0	0	0	0	0	0	0	0	0	0	14.4604	11.4453	13.6496	14.1398	10.3968	9.91592	7.94144	5.45249	3.42655	0	34.4332
ENSG00000075461	protein_coding	3.81079	4.46332	2.77615	1.21554	22.3897	17.7729	17.45	17.45	18.5545	12.3525	19.2099	18.6912	12.4962	17.167	12.11	17.2717	11.543	14.8878	14.8878	22.2653	17.6011	10.6781	15.0887	9.90465	5.20588	79.1881	77.4244	76.4379	76.0858	43.8152	57.2072	51.1781	44.3989	10.2796	20.896	12.5211
ENSG00000075539	protein_coding	386.16	409.509	388.661	404.776	483.414	453.209	451.081	451.081	366.452	347.77	359.977	360.474	374.887	421.371	432.933	477.601	431.531	540.922	540.922	491.773	460.563	484.62	518.34	559.613	524.306	331.901	360.865	345.336	350.129	395.822	396.637	412.072	382.454	356.361	390.059	372.504
ENSG00000075568	protein_coding	646.564	628.212	607.976	673.412	619.787	586.506	604.641	604.641	858.146	922.636	807.651	811.734	775.728	818.552	828.779	810.269	732.537	842.648	842.648	884.803	884.945	852.602	903.544	841.07	942.263	747.811	712.978	715.923	715.745	732.233	742.168	720.906	749.328	702.442	832.359	704.314
ENSG00000075618	protein_coding	1023.83	1190.59	1296.46	1275.11	1272.14	1076.53	1170.02	1170.02	202.94	240.399	256.41	298.17	43.2562	50.7206	50.7107	38.2982	52.3875	51.6109	51.6109	41.6264	39.1136	35.3197	31.9524	22.2855	27.5168	2003.11	2001.59	1944.39	1999.1	1470.41	1371.45	1420.63	1518.91	579.087	578.124	579.103
ENSG00000075624	protein_coding	22523	20992.1	21563.7	21662.2	17158.6	16469.1	17068.7	17068.7	8160.51	8371.19	8377.19	8408.39	33563.9	32962.1	33190.5	30422.3	31454.7	31968	31968	32752.2	32460.4	31919.2	31775.8	31294.6	31607.1	14729.7	14348.4	14257.7	14477.8	15656.9	16040.9	15457.6	15735.9	18846	18827.3	18490.6
ENSG00000075643	protein_coding	400.133	372.687	319.257	379.25	445.758	418.933	409.201	409.201	332.822	377.226	342.437	364.924	338.36	342.559	349.677	329.665	328.532	355.321	355.321	337.852	329.532	344.162	352.364	300.441	356.231	396.629	428.191	390.379	403.995	329.728	337.141	343.247	360.644	359.788	372.646	247.293
ENSG00000075651	protein_coding	179.107	177.417	199.883	170.176	275.8	239.934	284.434	284.434	171.629	216.644	172.889	164.661	1.9225	3.12127	0.756876	0	1.77585	0	0	5.80834	0	2.46417	0.887568	1.65077	0	279.568	247.085	264.803	268.657	194.569	202.895	208.242	204.079	174.754	132.342	181.557
ENSG00000075673	protein_coding	6.35131	11.1583	4.16422	13.371	9.15942	3.80848	6.97998	6.97998	20.8738	16.1533	21.7155	9.79065	2.88375	2.34095	3.78438	6.7585	1.77585	6.94762	6.94762	3.87222	0	0.821389	1.77514	2.47616	2.97479	15.149	7.40581	6.14233	8.75323	10.3968	14.4925	6.17667	3.11571	20.5593	13.9307	12.5211
ENSG00000075702	protein_coding	561.456	543.409	512.199	515.391	596.38	507.797	609.876	609.876	830.315	1004.35	881.985	963.934	508.501	573.533	537.382	490.367	514.996	540.922	540.922	525.655	529.012	455.05	449.997	452.312	451.424	548.808	583.713	547.35	533.947	542.863	574.36	563.842	548.365	647.618	567.676	575.973
ENSG00000075711	protein_coding	552.564	519.976	477.497	594.401	474.254	511.606	449.336	449.336	526.484	500.751	541.218	509.114	648.843	678.875	647.129	726.164	665.943	752.328	752.328	709.585	760.76	758.142	802.361	810.531	791.293	456.536	463.2	472.277	459.208	472.313	452.318	496.781	470.472	548.248	456.23	460.152
ENSG00000075785	protein_coding	1526.86	1313.33	1351.98	1418.54	1170.37	1189.51	1140.35	1140.35	887.138	845.671	828.532	869.588	1566.84	1623.84	1496.34	1761.72	1663.97	1792.49	1792.49	1867.38	1917.54	1849.77	1765.37	1767.98	1862.22	1043.22	994.399	1040.1	1061.16	1093.15	970.997	1039.45	994.691	1096.5	922.908	995.431
ENSG00000075790	protein_coding	431.889	455.258	410.87	448.536	439.652	413.855	387.389	387.389	480.098	501.701	507.81	445.92	945.869	889.561	953.664	462.582	483.918	493.281	493.281	496.613	445.895	591.4	603.546	609.961	606.856	299.537	286.807	281.865	281.45	343.095	321.886	329.128	298.329	267.271	323.889	369.374
ENSG00000075826	protein_coding	118.134	145.058	151.3	133.71	232.039	184.076	174.5	174.5	278.318	315.464	307.359	303.51	14.4187	8.58348	8.32564	15.7698	34.629	19.8504	19.8504	22.2653	33.2466	36.9625	20.4141	37.9678	20.8235	192.806	181.106	178.81	171.698	182.687	177.724	180.006	178.374	181.607	250.752	184.687
ENSG00000075856	protein_coding	792.644	736.447	756.5	775.518	540.406	544.612	558.398	558.398	417.477	422.835	486.094	466.391	633.463	627.374	583.552	630.043	633.09	636.204	636.204	684.416	613.106	645.612	648.812	653.707	683.457	431.747	431.557	405.394	468.635	398.792	404.264	373.247	373.885	462.584	498.022	422.589
ENSG00000075884	protein_coding	0	0	0	0	0	0	0	0	0	0.950192	0	0	0	0	0	0	0	0	0	0	0	0	0	0	0	2.06578	0.673256	0	0	0	0	0	0	20.5593	13.9307	28.1726
ENSG00000075886	protein_coding	0	0	0	0	0	1.26949	0	0	0	0.950192	0	1.78012	8.65124	11.7047	7.56876	9.76228	15.9826	11.9102	11.9102	14.5208	11.7341	6.57112	14.2011	13.2062	8.18066	0	0	0	0	0.74263	0	0	0	6.8531	6.96535	9.39086
ENSG00000075891	protein_coding	71.1347	54.6756	54.1349	63.2083	95.665	69.8221	80.2698	80.2698	39.4283	30.4061	34.2437	32.9322	0	1.56063	0	0	0	0.992518	0.992518	2.90417	0	0.821389	0	0	0	149.424	146.77	162.431	133.318	135.159	121.279	120.004	130.081	51.3982	114.928	78.2572
ENSG00000075914	protein_coding	191.81	123.857	147.136	138.572	125.179	101.559	95.9747	95.9747	93.9322	97.8697	129.458	120.158	225.894	193.518	211.168	201.253	243.291	207.436	207.436	178.122	175.033	229.168	181.951	221.204	223.109	96.4029	85.5035	109.197	88.879	98.0272	101.447	83.8263	83.3453	89.0903	59.2054	112.69
ENSG00000075945	protein_coding	412.835	324.706	374.78	357.37	368.412	420.202	394.369	394.369	546.199	512.153	511.986	518.904	198.979	164.647	183.164	197.498	173.145	168.728	168.728	172.314	200.457	179.063	214.791	204.696	217.903	334.656	378.37	343.288	378.409	340.125	360.787	384.718	313.129	287.83	316.923	272.335
ENSG00000075975	protein_coding	546.213	612.59	660.723	626.006	671.691	553.499	588.063	588.063	497.493	426.636	497.787	484.192	252.809	263.747	233.875	236.548	269.929	264.01	264.01	239.11	261.083	271.059	277.809	257.521	302.684	694.789	680.662	682.482	667.939	616.383	601.82	701.493	699.477	421.465	571.158	447.631
ENSG00000076003	protein_coding	1484.94	1477.36	1368.64	1360.19	1020.77	1133.66	996.392	996.392	558.955	540.659	561.263	557.177	966.056	957.448	931.715	1061.84	1081.49	980.608	980.608	1003.87	1044.33	1050.56	1068.63	1012.75	1099.93	1034.27	1025.37	969.806	992.482	913.435	894.721	878.852	883.304	815.518	933.356	935.956
ENSG00000076043	protein_coding	185.458	168.49	149.912	175.038	145.533	130.758	142.217	142.217	161.192	120.674	130.293	149.53	340.282	357.385	332.269	271.091	284.136	321.576	321.576	262.343	298.241	303.093	298.223	325.203	304.916	121.192	140.037	115.339	162.945	145.556	122.042	133.24	105.934	133.635	97.5148	178.426
ENSG00000076053	protein_coding	166.404	208.66	149.912	139.788	144.515	163.765	160.54	160.54	209.898	190.989	203.792	180.682	101.892	111.585	102.935	105.132	112.766	116.125	116.125	118.103	108.54	135.529	173.963	118.03	137.584	137.03	160.235	139.226	109.079	137.387	142.637	160.593	132.418	89.0903	128.859	140.863
ENSG00000076067	protein_coding	478.889	402.814	448.348	407.207	455.935	469.712	472.894	472.894	270.2	281.257	249.729	234.976	122.079	151.381	125.641	149.438	145.619	146.893	146.893	164.57	170.144	150.314	151.774	132.062	133.865	581.86	573.614	581.474	604.646	647.573	636.144	626.491	638.721	301.536	379.611	281.726
ENSG00000076108	protein_coding	1979.07	2062.05	2069.62	2025.1	2198.26	2191.14	2148.96	2148.96	1680.34	1775.91	1879.23	1739.18	1183.3	1118.97	1176.19	1099.38	1112.57	1106.66	1106.66	1180.06	1194.92	1112.98	1084.61	1112.62	1018.12	1806.18	1794.9	1756.71	1857.71	1820.93	1781.05	1808.88	1906.04	1497.4	1476.65	1480.63
ENSG00000076201	protein_coding	618.618	650.528	649.618	685.567	768.373	603.009	675.313	675.313	982.23	1028.11	1023.14	1039.59	858.396	827.135	809.101	811.02	879.932	795.999	795.999	799.614	849.743	689.146	720.705	675.992	643.297	789.815	849.649	801.916	856.47	793.872	784.12	780.908	830.337	589.366	647.777	579.103
ENSG00000076242	protein_coding	0	0	0	1.21554	0	2.53899	0	0	0	0	1.67043	1.78012	805.527	853.666	812.885	864.337	870.165	803.939	803.939	904.164	896.679	856.709	877.805	848.498	910.284	0	0	0	0	0	0.762763	0	0	41.1186	17.4134	37.5634
ENSG00000076248	protein_coding	651.645	652.76	630.185	652.748	484.431	559.846	501.686	501.686	422.115	464.644	418.442	471.731	423.911	425.272	443.529	547.439	591.357	563.75	563.75	551.792	604.305	659.576	594.671	562.089	596.445	546.053	549.377	542.573	531.927	453.004	482.066	465.015	472.809	510.556	449.265	444.501
ENSG00000076258	protein_coding	43.1889	23.4324	26.3734	32.8197	29.5137	46.9712	43.6249	43.6249	28.9914	34.2069	30.9029	37.3825	10.5737	17.9473	12.8669	6.7585	13.3189	14.8878	14.8878	12.5847	7.82272	9.85667	9.76325	7.42849	8.18066	37.184	30.9698	19.792	24.913	35.6462	41.1892	35.2953	42.0621	27.4124	59.2054	18.7817
ENSG00000076321	protein_coding	207.053	238.787	199.883	237.031	233.056	219.622	219.869	219.869	262.083	273.655	275.62	237.646	340.282	357.385	327.727	334.17	343.626	328.523	328.523	363.021	311.931	366.34	370.116	411.043	383.004	241.007	214.095	204.744	243.071	260.663	263.916	251.479	275.74	188.46	167.168	190.947
ENSG00000076344	protein_coding	1.27026	0	4.16422	2.43109	1.01771	1.26949	1.745	1.745	4.63863	3.80077	0.835213	0.890059	6.72875	9.3638	7.56876	23.2793	28.4136	16.8728	16.8728	21.2972	24.446	13.1422	14.2011	21.4601	21.5672	4.13155	0.673256	2.04744	4.03995	1.48526	1.52553	4.41191	1.55786	6.8531	17.4134	15.6514
ENSG00000076351	protein_coding	185.458	155.1	186.002	176.254	148.586	140.914	157.922	157.922	238.889	243.249	239.706	233.195	643.076	609.427	607.772	648.816	643.745	624.294	624.294	623.428	596.483	570.044	657.688	586.851	603.138	201.757	161.581	171.985	226.911	164.864	165.52	174.712	181.49	143.915	201.995	150.254
ENSG00000076356	protein_coding	208.323	215.355	226.256	206.643	452.882	366.883	369.939	369.939	336.301	296.46	309.029	338.222	2.88375	3.12127	1.51375	15.0189	7.10339	9.92518	9.92518	9.68056	5.86704	4.10695	5.32541	14.0316	16.3613	476.506	513.021	532.336	425.542	378.741	383.67	379.424	401.927	304.963	264.683	281.726
ENSG00000076382	protein_coding	532.24	557.914	576.05	545.78	543.459	538.265	485.981	485.981	840.752	884.629	890.337	935.452	893.962	957.448	902.196	936.428	901.242	847.61	847.61	836.401	844.854	850.959	864.491	917.831	841.864	297.472	337.301	310.529	311.75	294.824	326.462	304.422	290.54	431.745	484.091	529.018
ENSG00000076513	protein_coding	486.511	422.899	391.437	448.536	415.227	387.195	403.966	403.966	463.863	422.835	446.004	435.239	590.207	671.852	627.45	624.786	588.693	636.204	636.204	617.62	636.574	692.431	626.623	618.215	606.856	430.37	447.715	459.31	432.275	453.004	462.997	430.602	452.557	414.612	452.747	469.543
ENSG00000076554	protein_coding	826.941	805.628	757.888	771.871	653.372	834.057	699.743	699.743	535.762	571.065	551.241	470.841	1883.09	1954.69	1827.86	2474.36	2384.07	2691.71	2691.71	2885.78	2674.39	2939.75	3058.56	2980.47	3092.29	678.263	700.859	668.832	612.053	549.546	623.177	592.961	593.543	493.423	431.851	359.983
ENSG00000076555	protein_coding	182.918	169.606	201.271	187.194	157.746	168.843	191.077	191.077	118.285	96.9196	101.896	93.4562	185.521	189.617	165.756	139.676	175.809	132.005	132.005	120.039	162.321	142.922	134.023	134.538	163.613	226.547	214.095	224.536	232.297	158.18	189.928	165.888	174.48	284.404	247.27	281.726
ENSG00000076604	protein_coding	251.512	313.548	324.809	306.317	353.146	352.919	329.804	329.804	436.031	456.092	449.345	521.575	1900.39	1843.11	1909.6	1612.28	1632	1587.04	1587.04	1585.68	1549.88	1290.4	1351.77	1385	1319.32	424.861	425.498	438.836	403.995	567.369	543.087	562.077	577.185	404.333	320.406	391.286
ENSG00000076641	protein_coding	560.186	556.799	527.468	545.78	505.803	543.343	568.868	568.868	395.443	371.525	344.108	384.505	144.187	154.503	159.701	126.91	143.844	185.601	185.601	151.017	167.211	159.35	169.525	161.776	188.155	377.348	358.845	390.379	338.009	298.537	270.781	324.716	262.499	438.598	334.337	313.029
ENSG00000076650	protein_coding	91.4589	123.857	108.27	91.1659	102.789	129.488	87.2498	87.2498	162.352	168.184	160.361	135.289	109.582	87.3954	95.3664	102.879	92.3441	122.08	122.08	105.518	107.562	121.566	88.7568	86.6657	110.067	119.126	122.533	113.292	129.952	115.85	94.5826	101.474	116.06	164.474	153.238	143.993
[truncated: 18,623 more rows]
